# Supplementary material for: Substantial but spatially heterogeneous progress in male circumcision for HIV prevention in South Africa
Source: Commun Med (Lond). 2024 Jan 3;4:1. doi: 10.1038/s43856-023-00405-7 (PMC10764768; doi:10.1038/s43856-023-00405-7)
Supplement: Supplementary file 3 — Supplementary Data 1 [file 43856_2023_405_MOESM3_ESM.xlsx]

## Sheet: Sheet1
		Coverage			Change since 2008	Population (in 1000s)
Region		Total	MMC	TMC	Total	Circumcised	Uncircumcised
Eastern Cape	A Nzo	70.0% (64.3%-77.0%)	37.2% (33.7%-44.3%)	32.9% (28.1%-38.0%)	19.3% (14.5%-27.7%)	106 (97-116)	45 (35-54)
	Amathole	75.9% (73.0%-79.4%)	12.0% (10.1%-15.6%)	63.9% (61.0%-66.3%)	7.9% (6.6%-11.3%)	135 (130-141)	43 (37-48)
	Buffalo City	84.3% (78.8%-88.8%)	19.7% (15.1%-27.2%)	64.6% (59.7%-68.0%)	-0.3% (-4.2%-5.1%)	168 (157-177)	31 (22-42)
	C Hani	67.2% (64.1%-70.5%)	12.1% (10.1%-15.1%)	55.2% (52.5%-57.7%)	7.8% (6.6%-10.5%)	105 (100-110)	51 (46-56)
	Joe Gqabi	73.5% (68.4%-78.1%)	15.2% (12.8%-18.4%)	58.4% (52.7%-63.7%)	5.7% (4.2%-9.0%)	57 (53-61)	21 (17-25)
	N Mandela Bay	75.1% (71.0%-82.9%)	34.0% (29.6%-41.3%)	41.1% (38.6%-44.7%)	12.9% (10.2%-20.0%)	222 (210-245)	74 (51-86)
	O Tambo	76.8% (73.4%-83.9%)	30.8% (28.2%-37.3%)	46.0% (42.9%-48.8%)	12.3% (10.0%-18.1%)	265 (253-289)	80 (56-92)
	Sarah Baartman	60.1% (55.1%-65.1%)	25.2% (22.0%-29.7%)	34.9% (30.3%-40.9%)	11.5% (9.4%-15.7%)	76 (69-82)	50 (44-56)
Free State	Fezile Dabi	69.4% (63.9%-76.0%)	54.9% (50.2%-61.2%)	14.5% (9.9%-19.8%)	25.3% (21.5%-30.1%)	91 (84-100)	40 (31-47)
	Lejweleputswa	66.4% (61.5%-71.3%)	51.2% (48.0%-56.0%)	15.2% (12.0%-20.1%)	34.3% (31.6%-38.7%)	112 (104-120)	57 (48-65)
	Mangaung	62.7% (58.0%-67.6%)	45.8% (42.0%-51.1%)	16.9% (13.6%-20.7%)	25.3% (22.4%-32.2%)	140 (129-151)	83 (72-94)
	T Mofutsanyana	68.2% (64.0%-72.6%)	52.3% (49.6%-56.4%)	16.0% (12.5%-19.7%)	36.1% (33.3%-40.3%)	126 (119-134)	59 (51-67)
	Xhariep	57.9% (50.8%-64.9%)	37.5% (33.4%-44.1%)	20.3% (15.1%-27.8%)	18.6% (14.3%-24.6%)	18 (16-20)	13 (11-15)
Gauteng	Ekurhuleni	67.6% (64.0%-72.5%)	41.9% (38.2%-46.2%)	25.8% (22.1%-30.0%)	18.9% (17.2%-22.8%)	835 (790-895)	399 (340-445)
	Johannesburg	69.4% (66.1%-75.1%)	55.5% (51.8%-61.3%)	13.9% (11.4%-16.3%)	21.5% (19.5%-27.0%)	1256 (1196-1360)	554 (451-614)
	Sedibeng	72.9% (68.5%-78.7%)	53.6% (49.8%-59.9%)	19.2% (16.1%-23.3%)	17.9% (15.5%-23.1%)	206 (194-223)	77 (60-89)
	Tshwane	63.6% (59.3%-68.3%)	42.9% (39.2%-47.6%)	20.7% (17.7%-24.8%)	16.8% (15.2%-20.8%)	715 (666-768)	409 (356-457)
	West Rand	67.7% (62.9%-73.5%)	47.3% (42.7%-53.0%)	20.4% (16.6%-25.5%)	21.1% (18.7%-24.5%)	190 (177-207)	91 (74-104)
KwaZulu-Natal	Amajuba	60.0% (54.6%-68.0%)	54.7% (50.4%-61.6%)	5.3% (2.5%-8.8%)	39.1% (34.9%-45.9%)	87 (79-98)	58 (46-66)
	eThekwini	58.2% (54.1%-68.7%)	53.2% (49.0%-63.5%)	5.1% (4.2%-6.0%)	37.3% (34.4%-46.9%)	669 (622-790)	480 (360-528)
	Harry Gwala	64.8% (57.8%-73.2%)	51.1% (46.5%-59.3%)	13.7% (8.4%-21.1%)	39.9% (35.4%-45.7%)	74 (66-83)	40 (30-48)
	iLembe	52.8% (49.3%-60.2%)	48.5% (44.9%-55.9%)	4.3% (2.6%-6.2%)	30.5% (27.6%-36.9%)	89 (83-101)	79 (67-85)
	King Cetshwayo	66.0% (62.1%-73.1%)	62.4% (58.8%-69.8%)	3.7% (2.4%-5.9%)	42.5% (38.6%-51.3%)	151 (142-167)	78 (61-87)
	Ugu	63.6% (59.3%-73.5%)	56.1% (52.0%-65.7%)	7.5% (4.8%-11.2%)	45.5% (41.0%-53.8%)	130 (122-151)	75 (54-83)
	uMgungundlovu	70.1% (65.7%-75.6%)	65.7% (61.5%-71.5%)	4.4% (2.6%-6.9%)	49.7% (46.6%-54.9%)	214 (201-231)	91 (74-105)
	Umkhanyakude	61.8% (55.8%-69.6%)	55.8% (50.2%-63.9%)	6.0% (2.9%-11.6%)	44.5% (40.2%-53.0%)	92 (83-103)	57 (45-66)
	Umzinyathi	71.8% (68.5%-80.2%)	67.0% (63.9%-74.6%)	4.8% (3.4%-6.9%)	48.3% (44.9%-55.1%)	88 (84-98)	34 (24-39)
	Uthukela	68.8% (65.1%-75.5%)	64.7% (61.6%-71.9%)	4.1% (2.7%-6.0%)	45.8% (42.1%-52.4%)	115 (109-126)	52 (41-58)
	Zululand	52.8% (48.1%-60.6%)	47.7% (43.8%-56.3%)	5.2% (2.8%-7.9%)	35.9% (32.1%-46.4%)	101 (92-116)	91 (76-100)
Limpopo	Capricorn	89.1% (84.9%-92.3%)	58.8% (55.3%-63.1%)	30.4% (26.3%-34.9%)	18.4% (16.3%-20.9%)	255 (243-263)	31 (22-43)
	Mopani	92.3% (88.8%-95.2%)	47.7% (44.0%-52.2%)	44.6% (40.0%-49.3%)	16.3% (13.6%-18.7%)	244 (235-252)	21 (13-30)
	Sekhukhune	92.2% (89.2%-94.5%)	31.0% (28.2%-33.9%)	61.2% (57.7%-64.4%)	11.6% (10.1%-13.5%)	257 (249-264)	22 (15-30)
	Vhembe	94.4% (90.2%-96.7%)	46.3% (41.6%-50.9%)	48.1% (42.5%-54.0%)	8.1% (6.6%-10.4%)	301 (288-308)	18 (10-31)
	Waterberg	74.8% (70.1%-79.6%)	47.7% (44.3%-51.5%)	27.1% (22.2%-33.1%)	23.4% (21.4%-26.5%)	142 (133-151)	48 (39-57)
Mpumalanga	Ehlanzeni	69.2% (66.2%-75.0%)	51.6% (48.8%-56.5%)	17.6% (15.0%-20.0%)	26.8% (24.4%-32.0%)	311 (297-336)	138 (112-152)
	G Sibande	59.4% (55.6%-64.2%)	48.2% (45.6%-52.8%)	11.1% (9.3%-13.0%)	24.3% (22.1%-28.2%)	204 (192-221)	140 (123-153)
	Nkangala	86.8% (83.9%-89.7%)	59.9% (57.9%-64.1%)	26.9% (24.3%-29.5%)	33.4% (30.8%-36.5%)	414 (401-428)	63 (49-77)
Northern Cape	Frances Baard	49.5% (45.1%-55.5%)	41.3% (38.0%-48.2%)	8.2% (5.7%-11.2%)	24.4% (21.2%-32.5%)	45 (41-50)	46 (40-50)
	J T Gaetsewe	59.9% (53.4%-68.6%)	36.8% (31.7%-44.9%)	23.1% (15.9%-32.3%)	22.6% (18.6%-30.1%)	35 (31-40)	23 (18-27)
	Namakwa	19.1% (15.2%-24.6%)	13.2% (10.4%-17.5%)	6.0% (3.0%-10.6%)	5.8% (3.9%-9.5%)	5 (4-6)	20 (18-21)
	Pixley ka Seme	35.9% (31.5%-42.1%)	22.1% (19.4%-28.7%)	13.8% (9.9%-18.7%)	10.1% (7.4%-17.0%)	16 (14-19)	28 (25-30)
	ZF Mgcawu	29.7% (26.4%-35.4%)	20.8% (18.2%-26.3%)	9.0% (6.7%-11.9%)	12.2% (9.6%-17.4%)	20 (18-24)	47 (43-49)
North West	Bojanala Platinum	58.1% (54.7%-62.2%)	37.1% (34.7%-40.5%)	21.0% (18.3%-23.9%)	18.8% (16.8%-22.5%)	336 (316-360)	242 (219-262)
	Dr K Kaunda	61.8% (57.3%-66.4%)	47.5% (43.2%-52.5%)	14.3% (10.7%-18.5%)	28.9% (26.3%-32.6%)	128 (119-138)	79 (70-89)
	Ngaka Modiri Molema	52.9% (47.3%-60.6%)	40.7% (36.5%-48.9%)	12.2% (8.6%-16.7%)	27.1% (23.2%-34.2%)	120 (108-138)	107 (90-120)
	Ruth Segomotsi Mompati	63.1% (55.9%-72.1%)	44.3% (39.3%-52.9%)	18.8% (12.9%-26.5%)	30.7% (25.7%-40.0%)	67 (59-76)	39 (29-46)
Western Cape	Cape Town	50.0% (47.1%-54.9%)	24.5% (21.9%-27.6%)	25.5% (22.9%-28.2%)	4.6% (3.2%-7.8%)	623 (587-684)	623 (562-659)
	Cape Winelands	35.9% (29.4%-43.9%)	19.6% (15.2%-25.7%)	16.3% (12.0%-23.1%)	8.2% (5.9%-12.4%)	93 (76-113)	165 (145-182)
	Central Karoo	56.8% (42.5%-71.1%)	24.1% (18.5%-30.8%)	32.7% (19.8%-49.9%)	12.0% (8.4%-16.7%)	10 (7-12)	7 (5-10)
	Garden Route	42.8% (36.0%-50.5%)	25.2% (21.3%-31.2%)	17.6% (12.3%-23.3%)	13.3% (10.9%-17.5%)	63 (53-75)	85 (74-95)
	Overberg	42.9% (34.9%-52.7%)	19.6% (15.4%-25.3%)	23.3% (15.2%-33.3%)	11.4% (9.3%-16.2%)	35 (28-43)	46 (38-53)
	West Coast	34.6% (29.4%-41.6%)	18.8% (14.5%-26.4%)	15.8% (11.7%-21.8%)	8.8% (5.4%-14.6%)	43 (37-52)	81 (73-88)
