# Supplementary material for: Substantial but spatially heterogeneous progress in male circumcision for HIV prevention in South Africa
Source: Commun Med (Lond). 2024 Jan 3;4:1. doi: 10.1038/s43856-023-00405-7 (PMC10764768; doi:10.1038/s43856-023-00405-7)
Supplement: Supplementary file 6 — Supplementary Data 4 [file 43856_2023_405_MOESM6_ESM.csv]

area_id	area_name	year	model	type	population	age_group	mean	sd	median	lower	upper	area_level	parent_area_id	parent_area_name
ZAF_2_DC44	A Nzo DM	2006	No program data	Probability of circumcision (MC)	53732.879102744264	0-4	0.003333359475759747	0.0015713766439537347	0.00298004048680736	0.0010758247751181413	0.007593429124282248	2	ZAF_1_EC	Eastern Cape
ZAF_2_DC25	Amajuba DM	2006	No program data	Probability of circumcision (MC)	26004.52491347152	0-4	6.948498995280217e-4	6.058345166536365e-4	5.390795022984211e-4	1.3365181742439644e-4	0.0026060076890163123	2	ZAF_1_KZN	KwaZulu-Natal
ZAF_2_DC12	Amathole DM	2006	No program data	Probability of circumcision (MC)	49860.39151684678	0-4	0.005593170237920158	0.002465317677689489	0.005106399573073591	0.0022350451883883554	0.012374487523717635	2	ZAF_1_EC	Eastern Cape
ZAF_2_DC37	Bojanala Platinum DM	2006	No program data	Probability of circumcision (MC)	63891.48339945507	0-4	0.0015695359306499659	6.461837794257291e-4	0.0014775213731298398	6.2575080959801e-4	0.003262906810478215	2	ZAF_1_NW	North West
ZAF_2_BUF	Buffalo City MM	2006	No program data	Probability of circumcision (MC)	35561.79332514196	0-4	0.005764067207105707	0.0031487529166652904	0.004837482949001449	0.001959568703482907	0.012945902717990874	2	ZAF_1_EC	Eastern Cape
ZAF_2_DC13	C Hani DM	2006	No program data	Probability of circumcision (MC)	48512.52158534735	0-4	0.0025641538020341414	0.0012137633576228665	0.002306126527760204	0.001031909558616641	0.0057177903864604595	2	ZAF_1_EC	Eastern Cape
ZAF_2_CPT	Cape Town MM	2006	No program data	Probability of circumcision (MC)	145628.32866778958	0-4	0.0028232312607399945	0.0010301259715485736	0.0027009622559898694	0.0013286947043818216	0.00489497511079894	2	ZAF_1_WC	Western Cape
ZAF_2_DC2	Cape Winelands DM	2006	No program data	Probability of circumcision (MC)	32220.122096980613	0-4	0.0011815517246732262	6.754259488862341e-4	0.0010245380233555295	3.965505711204175e-4	0.002721340467350266	2	ZAF_1_WC	Western Cape
ZAF_2_DC35	Capricorn DM	2006	No program data	Probability of circumcision (MC)	71361.98710503061	0-4	0.0028689432156080593	0.001142173510138413	0.002775224553115018	0.0013047374205858464	0.005551779390569878	2	ZAF_1_LIM	Limpopo
ZAF_2_DC5	Central Karoo DM	2006	No program data	Probability of circumcision (MC)	3450.810728754539	0-4	0.00227363108781959	0.0014006296252387352	0.0020095237707248585	6.723879964472704e-4	0.0056695843781870755	2	ZAF_1_WC	Western Cape
ZAF_2_DC40	Dr K Kaunda DM	2006	No program data	Probability of circumcision (MC)	30902.617897238473	0-4	0.0023401723529924237	8.937258481993978e-4	0.0021678916208835355	0.0010278015763863007	0.00407870627470799	2	ZAF_1_NW	North West
ZAF_2_DC32	Ehlanzeni DM	2006	No program data	Probability of circumcision (MC)	97845.70984896591	0-4	0.00109605764370174	4.5588234780850016e-4	0.0010089766992532902	4.426826322540743e-4	0.002154453054200756	2	ZAF_1_MP	Mpumalanga
ZAF_2_EKU	Ekurhuleni MM	2006	No program data	Probability of circumcision (MC)	116599.45490639069	0-4	0.002074481616434683	7.983299093290722e-4	0.0019967666381888157	9.978378245557185e-4	0.0034942136436509758	2	ZAF_1_GT	Gauteng
ZAF_2_ETH	eThekwini MM	2006	No program data	Probability of circumcision (MC)	142853.25744337428	0-4	7.702501646692623e-4	3.958639056679156e-4	6.690500172330202e-4	3.028822379435696e-4	0.0016398097882858462	2	ZAF_1_KZN	KwaZulu-Natal
ZAF_2_DC20	Fezile Dabi DM	2006	No program data	Probability of circumcision (MC)	22329.82387269243	0-4	0.0015160330309676709	7.207206054924194e-4	0.0013523223743166638	4.6358246863373916e-4	0.003053146239903755	2	ZAF_1_FS	Free State
ZAF_2_DC9	Frances Baard DM	2006	No program data	Probability of circumcision (MC)	18914.179959009824	0-4	7.832516085932255e-4	4.110613373483837e-4	6.494307454991137e-4	2.979513983920124e-4	0.0016204957421088017	2	ZAF_1_NC	Northern Cape
ZAF_2_DC30	G Sibande DM	2006	No program data	Probability of circumcision (MC)	54173.35800004196	0-4	0.0011965472070664968	4.96451055607208e-4	0.0010840952026158661	5.558189077649045e-4	0.00255083987149263	2	ZAF_1_MP	Mpumalanga
ZAF_2_DC4	Garden Route DM	2006	No program data	Probability of circumcision (MC)	23963.364549282644	0-4	0.0010995282398279344	7.999994470416211e-4	8.67618301806213e-4	2.78350155650116e-4	0.0027891460633118633	2	ZAF_1_WC	Western Cape
ZAF_2_DC43	Harry Gwala DM	2006	No program data	Probability of circumcision (MC)	29736.30668671309	0-4	0.001708099619424012	0.0010206880836393362	0.001438005149439806	4.2630477542378927e-4	0.0041334871535220405	2	ZAF_1_KZN	KwaZulu-Natal
ZAF_2_DC29	iLembe DM	2006	No program data	Probability of circumcision (MC)	32282.797954983558	0-4	4.8825474384743084e-4	2.9004940685844165e-4	4.2125419322538017e-4	1.274569236292605e-4	0.001128309094339773	2	ZAF_1_KZN	KwaZulu-Natal
ZAF_2_DC45	J T Gaetsewe DM	2006	No program data	Probability of circumcision (MC)	11838.616560004406	0-4	0.0020759809036003467	0.0012640260610610118	0.001698301600851633	6.330778628262264e-4	0.0050662036443293555	2	ZAF_1_NC	Northern Cape
ZAF_2_DC14	Joe Gqabi DM	2006	No program data	Probability of circumcision (MC)	20522.405470084363	0-4	0.0029229549570535546	0.0013662755008600458	0.002734903014616781	8.244514659181159e-4	0.006290253478288117	2	ZAF_1_EC	Eastern Cape
ZAF_2_JHB	Johannesburg MM	2006	No program data	Probability of circumcision (MC)	152127.66134174747	0-4	0.0030898458354570086	0.0010116398141697838	0.002934849774110068	0.0015832786359888727	0.005374999341119128	2	ZAF_1_GT	Gauteng
ZAF_2_DC28	King Cetshwayo DM	2006	No program data	Probability of circumcision (MC)	53107.88650808521	0-4	4.7613046896527477e-4	2.860809672841915e-4	3.9773036679367454e-4	1.6625805709477012e-4	0.0012576401824789928	2	ZAF_1_KZN	KwaZulu-Natal
ZAF_2_DC18	Lejweleputswa DM	2006	No program data	Probability of circumcision (MC)	30110.265377657903	0-4	0.0013631904967097586	5.23842138037021e-4	0.0012780363940067588	5.670007423306026e-4	0.0024217522116330376	2	ZAF_1_FS	Free State
ZAF_2_MAN	Mangaung MM	2006	No program data	Probability of circumcision (MC)	37300.878927681886	0-4	0.0012909442984399828	9.461422108768544e-4	0.0011064896501064196	3.961124484335182e-4	0.0034146130947595842	2	ZAF_1_FS	Free State
ZAF_2_DC33	Mopani DM	2006	No program data	Probability of circumcision (MC)	61033.129180712785	0-4	0.004505018209684509	0.0019804817921288253	0.004141200381250463	0.0018679998084474092	0.009787540092103765	2	ZAF_1_LIM	Limpopo
ZAF_2_NMA	N Mandela Bay MM	2006	No program data	Probability of circumcision (MC)	47222.169968080394	0-4	0.0034645067183983282	0.0013842841733932958	0.0031960862703246436	0.0015625432728545998	0.006600447495198527	2	ZAF_1_EC	Eastern Cape
ZAF_2_DC6	Namakwa DM	2006	No program data	Probability of circumcision (MC)	4897.7306280604	0-4	5.472683206709202e-4	4.0396347660490617e-4	4.3490588438311164e-4	1.2999868306741284e-4	0.0015153646994677265	2	ZAF_1_NC	Northern Cape
ZAF_2_DC38	Ngaka Modiri Molema DM	2006	No program data	Probability of circumcision (MC)	44157.88714721399	0-4	0.0011590758170350551	6.81297218731732e-4	9.959273038080327e-4	4.18578929217227e-4	0.0032003031374388366	2	ZAF_1_NW	North West
ZAF_2_DC31	Nkangala DM	2006	No program data	Probability of circumcision (MC)	60960.832150992115	0-4	0.0031910385098268676	0.0010478682516141349	0.003086454837603535	0.0016729811810151504	0.005340228068552638	2	ZAF_1_MP	Mpumalanga
ZAF_2_DC15	O Tambo DM	2006	No program data	Probability of circumcision (MC)	96307.79200669017	0-4	0.002630185173722435	0.001355500671219344	0.002306887560943481	0.0011413621829514504	0.0056760462229192045	2	ZAF_1_EC	Eastern Cape
ZAF_2_DC3	Overberg DM	2006	No program data	Probability of circumcision (MC)	9613.810253333775	0-4	0.0014036491573512786	0.0011990673633522693	0.001116957095625314	3.5602705882792373e-4	0.0041473811793115815	2	ZAF_1_WC	Western Cape
ZAF_2_DC7	Pixley ka Seme DM	2006	No program data	Probability of circumcision (MC)	9635.219014194718	0-4	0.0010077300573731339	4.2504601094586433e-4	9.329472077659108e-4	4.472099270238321e-4	0.0018423667370346879	2	ZAF_1_NC	Northern Cape
ZAF_2_DC39	Ruth Segomotsi Mompati DM	2006	No program data	Probability of circumcision (MC)	26810.411556092473	0-4	0.001546402480844013	7.353109141657026e-4	0.0014616387499280141	5.017023292301567e-4	0.002893043481045529	2	ZAF_1_NW	North West
ZAF_2_DC10	Sarah Baartman DM	2006	No program data	Probability of circumcision (MC)	20679.04702506474	0-4	0.002061420873606261	7.55649233860941e-4	0.0020011942472176595	7.785165071645243e-4	0.003624308021042119	2	ZAF_1_EC	Eastern Cape
ZAF_2_DC42	Sedibeng DM	2006	No program data	Probability of circumcision (MC)	36214.01123744312	0-4	0.0014167446636312617	5.013223056917809e-4	0.001328882489043086	6.437334315791629e-4	0.0026307719782557365	2	ZAF_1_GT	Gauteng
ZAF_2_DC47	Sekhukhune DM	2006	No program data	Probability of circumcision (MC)	60596.16422402823	0-4	0.0036339367067808456	0.0015682793735243125	0.0032883661458879437	0.0019256014493935526	0.0078031530813335425	2	ZAF_1_LIM	Limpopo
ZAF_2_DC19	T Mofutsanyana DM	2006	No program data	Probability of circumcision (MC)	41395.435836190336	0-4	0.0011922093632309363	5.89772155327599e-4	0.0010513863441098496	3.830893475088214e-4	0.0029384088632461516	2	ZAF_1_FS	Free State
ZAF_2_TSH	Tshwane MM	2006	No program data	Probability of circumcision (MC)	106513.20946644955	0-4	0.002143449883816445	8.12527658264691e-4	0.0020053400907721905	0.0010217178943175385	0.003847920466516429	2	ZAF_1_GT	Gauteng
ZAF_2_DC21	Ugu DM	2006	No program data	Probability of circumcision (MC)	36777.75785532344	0-4	7.620594566560719e-4	5.146802356467788e-4	5.937663549228486e-4	2.107633453952366e-4	0.002381754803668431	2	ZAF_1_KZN	KwaZulu-Natal
ZAF_2_DC22	uMgungundlovu DM	2006	No program data	Probability of circumcision (MC)	45776.58996264987	0-4	5.760262590002188e-4	3.167612640174263e-4	4.937706923172606e-4	2.0107802653343294e-4	0.0013947699075763788	2	ZAF_1_KZN	KwaZulu-Natal
ZAF_2_DC27	Umkhanyakude DM	2006	No program data	Probability of circumcision (MC)	41298.2360467085	0-4	9.376371180469412e-4	8.043362006593646e-4	7.162026597854357e-4	9.835907497507004e-5	0.0030870502473429665	2	ZAF_1_KZN	KwaZulu-Natal
ZAF_2_DC24	Umzinyathi DM	2006	No program data	Probability of circumcision (MC)	33047.8419132863	0-4	5.914811659330942e-4	2.93484236126874e-4	5.281006378931547e-4	1.6953540116863098e-4	0.0012051761056800134	2	ZAF_1_KZN	KwaZulu-Natal
ZAF_2_DC23	Uthukela DM	2006	No program data	Probability of circumcision (MC)	40686.23956970132	0-4	3.6714613681424076e-4	1.900352091554817e-4	3.2894169470104487e-4	1.1092519990448167e-4	7.933638707666594e-4	2	ZAF_1_KZN	KwaZulu-Natal
ZAF_2_DC34	Vhembe DM	2006	No program data	Probability of circumcision (MC)	71702.89599010131	0-4	0.005156897358153555	0.002150477347876977	0.004673090214789208	0.002218478350377123	0.010795076979408232	2	ZAF_1_LIM	Limpopo
ZAF_2_DC36	Waterberg DM	2006	No program data	Probability of circumcision (MC)	31542.023500127056	0-4	0.0019615956601064717	8.248286872017225e-4	0.0018019612089324208	8.471598019139462e-4	0.003777761301846044	2	ZAF_1_LIM	Limpopo
ZAF_2_DC1	West Coast DM	2006	No program data	Probability of circumcision (MC)	15189.16370385883	0-4	0.0011813341594993944	0.001013278593572006	9.090192588299525e-4	2.786831461516931e-4	0.0041499028788915225	2	ZAF_1_WC	Western Cape
ZAF_2_DC48	West Rand DM	2006	No program data	Probability of circumcision (MC)	29910.863047969156	0-4	0.0017642196606020677	7.656044801301066e-4	0.0015858871888170516	7.712768877077218e-4	0.0032391167450509734	2	ZAF_1_GT	Gauteng
ZAF_2_DC16	Xhariep DM	2006	No program data	Probability of circumcision (MC)	7227.395985777446	0-4	0.001413975804028513	6.980176349143075e-4	0.0013379878303301034	4.655191334051568e-4	0.0031792529080939755	2	ZAF_1_FS	Free State
ZAF_2_DC8	ZF Mgcawu DM	2006	No program data	Probability of circumcision (MC)	10761.053838730653	0-4	0.0012465576215016192	8.326576198254447e-4	9.80653352164687e-4	3.7352767646915214e-4	0.003527277829258213	2	ZAF_1_NC	Northern Cape
ZAF_2_DC26	Zululand DM	2006	No program data	Probability of circumcision (MC)	52759.26114570288	0-4	5.906881060719405e-4	3.506056799873187e-4	4.5253368398135086e-4	1.6294897656872785e-4	0.001300344206725001	2	ZAF_1_KZN	KwaZulu-Natal
ZAF_2_DC44	A Nzo DM	2007	No program data	Probability of circumcision (MC)	52993.042561322174	0-4	0.0033347047461709106	0.001573421659627741	0.002976260484838402	0.0010792542366436005	0.007601185178610877	2	ZAF_1_EC	Eastern Cape
ZAF_2_DC25	Amajuba DM	2007	No program data	Probability of circumcision (MC)	27352.17022961101	0-4	6.948400566177918e-4	6.057949238477421e-4	5.390985139997559e-4	1.3366016120998104e-4	0.0026057689036721324	2	ZAF_1_KZN	KwaZulu-Natal
ZAF_2_DC12	Amathole DM	2007	No program data	Probability of circumcision (MC)	49760.491547771395	0-4	0.005600368485822204	0.0024761895777112414	0.005121302291660568	0.0022391027968973985	0.012441989439006054	2	ZAF_1_EC	Eastern Cape
ZAF_2_DC37	Bojanala Platinum DM	2007	No program data	Probability of circumcision (MC)	54196.18097163029	0-4	0.0015743752108594387	6.50872246477685e-4	0.0014757216091422414	6.271809725333832e-4	0.003277421133592568	2	ZAF_1_NW	North West
ZAF_2_BUF	Buffalo City MM	2007	No program data	Probability of circumcision (MC)	35674.274304381404	0-4	0.005733137573383566	0.003121987710065045	0.004850576915021349	0.0019301814312674727	0.012753495505750154	2	ZAF_1_EC	Eastern Cape
ZAF_2_DC13	C Hani DM	2007	No program data	Probability of circumcision (MC)	48182.32919233749	0-4	0.002562032449043205	0.0012132478104923494	0.0023079766178528876	0.0010286345974032506	0.005695268304038253	2	ZAF_1_EC	Eastern Cape
ZAF_2_CPT	Cape Town MM	2007	No program data	Probability of circumcision (MC)	150650.63534221277	0-4	0.0028420158520457506	0.0010411743092851367	0.0027079981470111225	0.0013318904322748232	0.004888205447756529	2	ZAF_1_WC	Western Cape
ZAF_2_DC2	Cape Winelands DM	2007	No program data	Probability of circumcision (MC)	33199.07248598063	0-4	0.0011862715251089884	6.77611383779715e-4	0.0010358991140959916	3.978662306390315e-4	0.002730446720200035	2	ZAF_1_WC	Western Cape
ZAF_2_DC35	Capricorn DM	2007	No program data	Probability of circumcision (MC)	70001.75678978182	0-4	0.002862878582747116	0.001141222653585105	0.002773214803978783	0.0013005080260085318	0.005547235072089318	2	ZAF_1_LIM	Limpopo
ZAF_2_DC5	Central Karoo DM	2007	No program data	Probability of circumcision (MC)	3424.82964824288	0-4	0.0022767620830588657	0.001403550966604795	0.0020200643308794083	6.713837683404192e-4	0.005656064977062789	2	ZAF_1_WC	Western Cape
ZAF_2_DC40	Dr K Kaunda DM	2007	No program data	Probability of circumcision (MC)	25874.24841146332	0-4	0.0023535986666415355	9.016214568677364e-4	0.0021788026834544767	0.0010348540069676634	0.004107130670527901	2	ZAF_1_NW	North West
ZAF_2_DC32	Ehlanzeni DM	2007	No program data	Probability of circumcision (MC)	104611.23601509028	0-4	0.001096278842012072	4.5833579485217874e-4	0.0010068582140574799	4.411811496421999e-4	0.0021656034047742856	2	ZAF_1_MP	Mpumalanga
ZAF_2_EKU	Ekurhuleni MM	2007	No program data	Probability of circumcision (MC)	127409.3605298851	0-4	0.002086603192911912	8.073522036970842e-4	0.001996124361951365	0.001003402435327855	0.00352413951031173	2	ZAF_1_GT	Gauteng
ZAF_2_ETH	eThekwini MM	2007	No program data	Probability of circumcision (MC)	151073.04877514893	0-4	7.703467715552166e-4	3.958064229568371e-4	6.691485569413486e-4	3.0299043047072e-4	0.0016397203746161284	2	ZAF_1_KZN	KwaZulu-Natal
ZAF_2_DC20	Fezile Dabi DM	2007	No program data	Probability of circumcision (MC)	22485.16237196112	0-4	0.0015141660658177757	7.195193369014882e-4	0.0013522490896193378	4.632847018824929e-4	0.003046721659268131	2	ZAF_1_FS	Free State
ZAF_2_DC9	Frances Baard DM	2007	No program data	Probability of circumcision (MC)	23482.74846794974	0-4	7.833991781710009e-4	4.105247420907957e-4	6.492292569786135e-4	2.981232678624178e-4	0.0016169356936265454	2	ZAF_1_NC	Northern Cape
ZAF_2_DC30	G Sibande DM	2007	No program data	Probability of circumcision (MC)	58555.99951606864	0-4	0.0011971519029107933	4.973013342728733e-4	0.0010855382013515071	5.559045636947432e-4	0.002555913307583339	2	ZAF_1_MP	Mpumalanga
ZAF_2_DC4	Garden Route DM	2007	No program data	Probability of circumcision (MC)	24617.031026065375	0-4	0.0011027235661515951	8.023419378032556e-4	8.678079266720467e-4	2.788471484592461e-4	0.0028139836444279766	2	ZAF_1_WC	Western Cape
ZAF_2_DC43	Harry Gwala DM	2007	No program data	Probability of circumcision (MC)	31772.442477390545	0-4	0.0017091743542991798	0.0010203234060094202	0.0014388776422482943	4.2695271426346465e-4	0.004123687529900526	2	ZAF_1_KZN	KwaZulu-Natal
ZAF_2_DC29	iLembe DM	2007	No program data	Probability of circumcision (MC)	34002.48370092384	0-4	4.881910981325486e-4	2.900071623355783e-4	4.2099485774714816e-4	1.274702253390319e-4	0.0011286883092453022	2	ZAF_1_KZN	KwaZulu-Natal
ZAF_2_DC45	J T Gaetsewe DM	2007	No program data	Probability of circumcision (MC)	14459.96477965037	0-4	0.0020781523049044548	0.0012624494832126536	0.0017183615530286327	6.373036697471717e-4	0.005029219354041778	2	ZAF_1_NC	Northern Cape
ZAF_2_DC14	Joe Gqabi DM	2007	No program data	Probability of circumcision (MC)	20411.868148267768	0-4	0.0029214682273086172	0.0013643606195586028	0.0027314508537002874	8.226264275464005e-4	0.006287599431320455	2	ZAF_1_EC	Eastern Cape
ZAF_2_JHB	Johannesburg MM	2007	No program data	Probability of circumcision (MC)	166081.49095666676	0-4	0.003105152302125107	0.0010200264189344469	0.002954178274577754	0.0015844930693789238	0.00544296262968557	2	ZAF_1_GT	Gauteng
ZAF_2_DC28	King Cetshwayo DM	2007	No program data	Probability of circumcision (MC)	55882.21063190738	0-4	4.761128484601907e-4	2.861937901964763e-4	3.976164106219229e-4	1.6623605436939863e-4	0.0012576942390061861	2	ZAF_1_KZN	KwaZulu-Natal
ZAF_2_DC18	Lejweleputswa DM	2007	No program data	Probability of circumcision (MC)	29827.9266345223	0-4	0.0013620756371160302	5.232552155800379e-4	0.001278750817418838	5.660095788878436e-4	0.0024207891668079034	2	ZAF_1_FS	Free State
ZAF_2_MAN	Mangaung MM	2007	No program data	Probability of circumcision (MC)	38855.33620703015	0-4	0.0012922958038551777	9.477669003290027e-4	0.0011069393447420656	3.959483301660818e-4	0.003417258825857317	2	ZAF_1_FS	Free State
ZAF_2_DC33	Mopani DM	2007	No program data	Probability of circumcision (MC)	61048.50161994446	0-4	0.004490443808734742	0.0019805308899308602	0.004128020895898039	0.0018538383967967255	0.009778685113066846	2	ZAF_1_LIM	Limpopo
ZAF_2_NMA	N Mandela Bay MM	2007	No program data	Probability of circumcision (MC)	46742.96407145048	0-4	0.003485919546814346	0.00139778111709621	0.0032299083195385814	0.0015585727093214178	0.006677638217746697	2	ZAF_1_EC	Eastern Cape
ZAF_2_DC6	Namakwa DM	2007	No program data	Probability of circumcision (MC)	5608.10743649078	0-4	5.474101296684458e-4	4.035296516457265e-4	4.339152833166428e-4	1.2998229905749817e-4	0.0015195124926556756	2	ZAF_1_NC	Northern Cape
ZAF_2_DC38	Ngaka Modiri Molema DM	2007	No program data	Probability of circumcision (MC)	36561.02955715776	0-4	0.001165393363884944	6.847901844298841e-4	0.0010020592521500721	4.201546880586098e-4	0.0031992293249016495	2	ZAF_1_NW	North West
ZAF_2_DC31	Nkangala DM	2007	No program data	Probability of circumcision (MC)	66063.46446884108	0-4	0.0031899327666577637	0.0010495006589741828	0.0030850346525215845	0.0016792659599479392	0.00531298099804786	2	ZAF_1_MP	Mpumalanga
ZAF_2_DC15	O Tambo DM	2007	No program data	Probability of circumcision (MC)	96351.64016064978	0-4	0.0026347962664155333	0.0013608190301389713	0.0023009852941753423	0.001136801957428538	0.005690503863247829	2	ZAF_1_EC	Eastern Cape
ZAF_2_DC3	Overberg DM	2007	No program data	Probability of circumcision (MC)	9890.680174050849	0-4	0.0014093956657258765	0.0012000837619983416	0.0011192695998251164	3.5909330283801616e-4	0.004142958861860805	2	ZAF_1_WC	Western Cape
ZAF_2_DC7	Pixley ka Seme DM	2007	No program data	Probability of circumcision (MC)	11734.264197406366	0-4	0.0010067136036468179	4.245466632093937e-4	9.315372531229732e-4	4.4467536934282825e-4	0.001829736662438125	2	ZAF_1_NC	Northern Cape
ZAF_2_DC39	Ruth Segomotsi Mompati DM	2007	No program data	Probability of circumcision (MC)	22429.041059748623	0-4	0.0015538613352155636	7.38019953050849e-4	0.00146714388757849	5.02497292533702e-4	0.002921310034970548	2	ZAF_1_NW	North West
ZAF_2_DC10	Sarah Baartman DM	2007	No program data	Probability of circumcision (MC)	20527.690013819498	0-4	0.0020637622484221104	7.570603790812109e-4	0.0019869715347988117	7.830421826087777e-4	0.0036556912227628455	2	ZAF_1_EC	Eastern Cape
ZAF_2_DC42	Sedibeng DM	2007	No program data	Probability of circumcision (MC)	39410.515978336145	0-4	0.0014241552201021562	5.05343896960231e-4	0.0013388136980690697	6.49443619280282e-4	0.002655482358812589	2	ZAF_1_GT	Gauteng
ZAF_2_DC47	Sekhukhune DM	2007	No program data	Probability of circumcision (MC)	59502.384634462	0-4	0.003619842826231496	0.0015606274933959818	0.0032797527833263495	0.00191489802585224	0.007795650631246835	2	ZAF_1_LIM	Limpopo
ZAF_2_DC19	T Mofutsanyana DM	2007	No program data	Probability of circumcision (MC)	42841.88460433424	0-4	0.0011923656432758368	5.901088456950362e-4	0.0010516661288889292	3.8292432600318667e-4	0.00293926746195544	2	ZAF_1_FS	Free State
ZAF_2_TSH	Tshwane MM	2007	No program data	Probability of circumcision (MC)	119638.30803461322	0-4	0.002158310285232673	8.218596782405833e-4	0.002022662501556408	0.0010304079926298825	0.003859128696108382	2	ZAF_1_GT	Gauteng
ZAF_2_DC21	Ugu DM	2007	No program data	Probability of circumcision (MC)	39354.400283517025	0-4	7.619419605116402e-4	5.149056959737707e-4	5.939801781982415e-4	2.1051774359307106e-4	0.0023816456552867684	2	ZAF_1_KZN	KwaZulu-Natal
ZAF_2_DC22	uMgungundlovu DM	2007	No program data	Probability of circumcision (MC)	48787.63042854419	0-4	5.760974897782236e-4	3.1697843409132586e-4	4.934249762245961e-4	2.0150103550095638e-4	0.0013965661816446604	2	ZAF_1_KZN	KwaZulu-Natal
ZAF_2_DC27	Umkhanyakude DM	2007	No program data	Probability of circumcision (MC)	44004.31209046772	0-4	9.375027599071654e-4	8.041496049497465e-4	7.161864226745975e-4	9.835572468790417e-5	0.003087169720834628	2	ZAF_1_KZN	KwaZulu-Natal
ZAF_2_DC24	Umzinyathi DM	2007	No program data	Probability of circumcision (MC)	35055.99772135585	0-4	5.914244312597143e-4	2.934884439331165e-4	5.279061090640749e-4	1.6945528494603898e-4	0.001206014262318582	2	ZAF_1_KZN	KwaZulu-Natal
ZAF_2_DC23	Uthukela DM	2007	No program data	Probability of circumcision (MC)	43007.60589202932	0-4	3.6714362544376455e-4	1.899690797067454e-4	3.290536982194651e-4	1.1092370958724039e-4	7.927258216519153e-4	2	ZAF_1_KZN	KwaZulu-Natal
ZAF_2_DC34	Vhembe DM	2007	No program data	Probability of circumcision (MC)	70853.99563581849	0-4	0.0051320541587891386	0.0021507790927352056	0.004657233614378604	0.002201912375074045	0.010792783409913574	2	ZAF_1_LIM	Limpopo
ZAF_2_DC36	Waterberg DM	2007	No program data	Probability of circumcision (MC)	30488.961319993257	0-4	0.001956021916946589	8.233933954434726e-4	0.0017965253161173413	8.435698456643612e-4	0.003757443196080182	2	ZAF_1_LIM	Limpopo
ZAF_2_DC1	West Coast DM	2007	No program data	Probability of circumcision (MC)	15660.251323447512	0-4	0.0011858429710921536	0.0010150017615639978	9.191580024011238e-4	2.7939982843444317e-4	0.004110288947141524	2	ZAF_1_WC	Western Cape
ZAF_2_DC48	West Rand DM	2007	No program data	Probability of circumcision (MC)	31921.42450049876	0-4	0.00177160351027092	7.713316058822011e-4	0.001592550408720102	7.742310571048938e-4	0.0032660339900783897	2	ZAF_1_GT	Gauteng
ZAF_2_DC16	Xhariep DM	2007	No program data	Probability of circumcision (MC)	7593.890182152189	0-4	0.0014144547278502294	6.98151171253348e-4	0.0013395632889350157	4.6624421565151844e-4	0.0031786443139826086	2	ZAF_1_FS	Free State
ZAF_2_DC8	ZF Mgcawu DM	2007	No program data	Probability of circumcision (MC)	12696.815118502745	0-4	0.0012464779036167424	8.306700791990148e-4	9.835291456101003e-4	3.737915617549638e-4	0.003518489287135399	2	ZAF_1_NC	Northern Cape
ZAF_2_DC26	Zululand DM	2007	No program data	Probability of circumcision (MC)	56675.697769104176	0-4	5.90657142258029e-4	3.506203211391938e-4	4.526933023832087e-4	1.6302127034351928e-4	0.0012997572666397584	2	ZAF_1_KZN	KwaZulu-Natal
ZAF_2_DC44	A Nzo DM	2008	No program data	Probability of circumcision (MC)	54496.64011959643	0-4	0.0033299065868981244	0.0015736696918110438	0.0029784483512979563	0.0010815613228294795	0.007618910868135533	2	ZAF_1_EC	Eastern Cape
ZAF_2_DC25	Amajuba DM	2008	No program data	Probability of circumcision (MC)	27899.442677969793	0-4	6.947398620148786e-4	6.059684473359357e-4	5.389704403440277e-4	1.336340893061939e-4	0.0026054599228803035	2	ZAF_1_KZN	KwaZulu-Natal
ZAF_2_DC12	Amathole DM	2008	No program data	Probability of circumcision (MC)	50956.5920521729	0-4	0.005579493121745153	0.0024877328383194	0.0051280282849469755	0.0022409581518289968	0.012560748518581051	2	ZAF_1_EC	Eastern Cape
ZAF_2_DC37	Bojanala Platinum DM	2008	No program data	Probability of circumcision (MC)	61130.757608782544	0-4	0.0015761781074775374	6.514502615487862e-4	0.0014729449115449818	6.284838201266642e-4	0.0032825343708205268	2	ZAF_1_NW	North West
ZAF_2_BUF	Buffalo City MM	2008	No program data	Probability of circumcision (MC)	36971.33598817262	0-4	0.005652141690072433	0.003060831943906323	0.004803720428601092	0.0018712096680631265	0.012471254343612747	2	ZAF_1_EC	Eastern Cape
ZAF_2_DC13	C Hani DM	2008	No program data	Probability of circumcision (MC)	49294.22152893126	0-4	0.0025504956082778208	0.0012051976765109513	0.0022832608401612553	0.001018557306220687	0.00561873060060224	2	ZAF_1_EC	Eastern Cape
ZAF_2_CPT	Cape Town MM	2008	No program data	Probability of circumcision (MC)	157864.74230545075	0-4	0.0028520181141373723	0.0010469895944305921	0.002708980095070093	0.0013334144507046774	0.004887457434632855	2	ZAF_1_WC	Western Cape
ZAF_2_DC2	Cape Winelands DM	2008	No program data	Probability of circumcision (MC)	34504.60111344737	0-4	0.0011888038465975583	6.79223434796064e-4	0.0010393040616056726	3.97779455551459e-4	0.0027360078195549065	2	ZAF_1_WC	Western Cape
ZAF_2_DC35	Capricorn DM	2008	No program data	Probability of circumcision (MC)	73079.62678413819	0-4	0.0028615581360272716	0.001138105319336243	0.0027646960012499104	0.0013039606464141764	0.00559728492634398	2	ZAF_1_LIM	Limpopo
ZAF_2_DC5	Central Karoo DM	2008	No program data	Probability of circumcision (MC)	3469.924539716365	0-4	0.0022792415385561597	0.0014063902635796073	0.002024696701573755	6.709884851537362e-4	0.005655278553133899	2	ZAF_1_WC	Western Cape
ZAF_2_DC40	Dr K Kaunda DM	2008	No program data	Probability of circumcision (MC)	28700.65802471511	0-4	0.002351321587158147	8.990855459121333e-4	0.002174414505727881	0.0010329845647811943	0.00409578688772605	2	ZAF_1_NW	North West
ZAF_2_DC32	Ehlanzeni DM	2008	No program data	Probability of circumcision (MC)	104504.08792416057	0-4	0.001095394167979522	4.5905127593847333e-4	0.001005108597731718	4.404037227524428e-4	0.0021688019329147625	2	ZAF_1_MP	Mpumalanga
ZAF_2_EKU	Ekurhuleni MM	2008	No program data	Probability of circumcision (MC)	133711.0586712493	0-4	0.00207900680076196	8.036858880849933e-4	0.0019952616385196416	9.988021568262926e-4	0.0035076833585516035	2	ZAF_1_GT	Gauteng
ZAF_2_ETH	eThekwini MM	2008	No program data	Probability of circumcision (MC)	155733.67620266805	0-4	7.698470976778052e-4	3.9592387277693466e-4	6.686910499602948e-4	3.025442011500493e-4	0.0016397504925009803	2	ZAF_1_KZN	KwaZulu-Natal
ZAF_2_DC20	Fezile Dabi DM	2008	No program data	Probability of circumcision (MC)	23196.296561774256	0-4	0.0015141909485341875	7.192015219238053e-4	0.0013521604987901646	4.635995767952732e-4	0.0030458975991907106	2	ZAF_1_FS	Free State
ZAF_2_DC9	Frances Baard DM	2008	No program data	Probability of circumcision (MC)	23358.871918260465	0-4	7.839553611799082e-4	4.114044112297563e-4	6.497897385009887e-4	2.981452893965189e-4	0.0016220711870929341	2	ZAF_1_NC	Northern Cape
ZAF_2_DC30	G Sibande DM	2008	No program data	Probability of circumcision (MC)	59218.530697310605	0-4	0.0011972841362380047	4.97969138605229e-4	0.0010850677821517792	5.559851465146972e-4	0.002558979100490472	2	ZAF_1_MP	Mpumalanga
ZAF_2_DC4	Garden Route DM	2008	No program data	Probability of circumcision (MC)	25380.47300530031	0-4	0.0011042593945928066	8.041385136614113e-4	8.703023809803421e-4	2.7905620467401403e-4	0.0028222019065276935	2	ZAF_1_WC	Western Cape
ZAF_2_DC43	Harry Gwala DM	2008	No program data	Probability of circumcision (MC)	32617.239852219464	0-4	0.0017074774234447278	0.0010205423478487079	0.0014385144891893606	4.257367295345487e-4	0.004130646905649015	2	ZAF_1_KZN	KwaZulu-Natal
ZAF_2_DC29	iLembe DM	2008	No program data	Probability of circumcision (MC)	34819.51020864403	0-4	4.879207022657634e-4	2.9003657358292034e-4	4.207541052633158e-4	1.2735478229796094e-4	0.001128765353115518	2	ZAF_1_KZN	KwaZulu-Natal
ZAF_2_DC45	J T Gaetsewe DM	2008	No program data	Probability of circumcision (MC)	14360.146954517571	0-4	0.0020775208434954994	0.0012633875622961998	0.001715932889027746	6.358410265650783e-4	0.00503569794933955	2	ZAF_1_NC	Northern Cape
ZAF_2_DC14	Joe Gqabi DM	2008	No program data	Probability of circumcision (MC)	20968.9319119164	0-4	0.0029093381150971254	0.0013531748166187593	0.002758701896297021	8.201186944952496e-4	0.00622441420742125	2	ZAF_1_EC	Eastern Cape
ZAF_2_JHB	Johannesburg MM	2008	No program data	Probability of circumcision (MC)	174108.7904102291	0-4	0.00309476628682265	0.0010153380748202559	0.002941169283884989	0.0015828478795407496	0.005377048356290129	2	ZAF_1_GT	Gauteng
ZAF_2_DC28	King Cetshwayo DM	2008	No program data	Probability of circumcision (MC)	56745.649997360466	0-4	4.758988938634922e-4	2.8596769199611794e-4	3.974061776448881e-4	1.6618075185656684e-4	0.0012573913256085463	2	ZAF_1_KZN	KwaZulu-Natal
ZAF_2_DC18	Lejweleputswa DM	2008	No program data	Probability of circumcision (MC)	30395.651964087607	0-4	0.0013614423724839326	5.225785496436434e-4	0.00127811760831975	5.658591979892983e-4	0.002419784872932886	2	ZAF_1_FS	Free State
ZAF_2_MAN	Mangaung MM	2008	No program data	Probability of circumcision (MC)	40538.48475769915	0-4	0.0012924047903949724	9.475146979630636e-4	0.001106451645680453	3.96376637157794e-4	0.0034114762703238806	2	ZAF_1_FS	Free State
ZAF_2_DC33	Mopani DM	2008	No program data	Probability of circumcision (MC)	64786.05830598067	0-4	0.004528038184077371	0.001974083445892795	0.004148612870639876	0.0018844317683118074	0.00979492988454753	2	ZAF_1_LIM	Limpopo
ZAF_2_NMA	N Mandela Bay MM	2008	No program data	Probability of circumcision (MC)	48382.08553398748	0-4	0.003512144858809635	0.0014128894003984514	0.003301289076974286	0.0015432731405943373	0.006747052752582633	2	ZAF_1_EC	Eastern Cape
ZAF_2_DC6	Namakwa DM	2008	No program data	Probability of circumcision (MC)	5351.8189202738895	0-4	5.477829807730044e-4	4.041623287596692e-4	4.3451127993292325e-4	1.29846342819664e-4	0.0015210618823649105	2	ZAF_1_NC	Northern Cape
ZAF_2_DC38	Ngaka Modiri Molema DM	2008	No program data	Probability of circumcision (MC)	40384.18644059628	0-4	0.0011679327621033678	6.84643227366437e-4	0.001005005727195759	4.1995100777804427e-4	0.0031975811875649984	2	ZAF_1_NW	North West
ZAF_2_DC31	Nkangala DM	2008	No program data	Probability of circumcision (MC)	67198.28137852883	0-4	0.003188864177318817	0.0010508305090715802	0.003083379939840025	0.0016825172914327648	0.005296222096806461	2	ZAF_1_MP	Mpumalanga
ZAF_2_DC15	O Tambo DM	2008	No program data	Probability of circumcision (MC)	98758.69034423713	0-4	0.002633173592793854	0.0013653195193279886	0.0022864988583968454	0.001123711027998792	0.005685697125380362	2	ZAF_1_EC	Eastern Cape
ZAF_2_DC3	Overberg DM	2008	No program data	Probability of circumcision (MC)	10333.614254150663	0-4	0.0014130938770500643	0.0012016763623758182	0.0011182990435772968	3.6085925069522217e-4	0.004144277155041922	2	ZAF_1_WC	Western Cape
ZAF_2_DC7	Pixley ka Seme DM	2008	No program data	Probability of circumcision (MC)	11542.863641533513	0-4	0.0010081244639475017	4.2537394981274196e-4	9.3318249515751e-4	4.4584669739773777e-4	0.0018376469559901296	2	ZAF_1_NC	Northern Cape
ZAF_2_DC39	Ruth Segomotsi Mompati DM	2008	No program data	Probability of circumcision (MC)	24887.497925906075	0-4	0.0015542361986935383	7.36626654424346e-4	0.0014646355566360274	5.033991074160505e-4	0.0029227743457006113	2	ZAF_1_NW	North West
ZAF_2_DC10	Sarah Baartman DM	2008	No program data	Probability of circumcision (MC)	21285.802520985784	0-4	0.0020606982171193625	7.556430945017881e-4	0.0019950941497834636	7.914039532068283e-4	0.003700250444301961	2	ZAF_1_EC	Eastern Cape
ZAF_2_DC42	Sedibeng DM	2008	No program data	Probability of circumcision (MC)	40657.98210216663	0-4	0.0014198307735042767	5.03553985492124e-4	0.0013338105608483568	6.44590552174722e-4	0.0026462579357248543	2	ZAF_1_GT	Gauteng
ZAF_2_DC47	Sekhukhune DM	2008	No program data	Probability of circumcision (MC)	62611.63284054738	0-4	0.003600467253409476	0.001540256677122544	0.0032801123419642707	0.0019061916686071599	0.007791321893020724	2	ZAF_1_LIM	Limpopo
ZAF_2_DC19	T Mofutsanyana DM	2008	No program data	Probability of circumcision (MC)	44193.532764423166	0-4	0.0011919963348417544	5.88995339182832e-4	0.0010518155945057673	3.828982376561797e-4	0.002931070722339413	2	ZAF_1_FS	Free State
ZAF_2_TSH	Tshwane MM	2008	No program data	Probability of circumcision (MC)	126144.14718573575	0-4	0.002149059274629835	8.169078469868298e-4	0.0020128925716574077	0.0010235389204903862	0.003851061236032392	2	ZAF_1_GT	Gauteng
ZAF_2_DC21	Ugu DM	2008	No program data	Probability of circumcision (MC)	40734.22676814301	0-4	7.618093309587759e-4	5.150900450374245e-4	5.941017823968608e-4	2.1028332850859434e-4	0.002383492317841519	2	ZAF_1_KZN	KwaZulu-Natal
ZAF_2_DC22	uMgungundlovu DM	2008	No program data	Probability of circumcision (MC)	50509.07820504268	0-4	5.75848683969255e-4	3.171307607253623e-4	4.929044811430541e-4	2.0128079018394353e-4	0.0013963545577863092	2	ZAF_1_KZN	KwaZulu-Natal
ZAF_2_DC27	Umkhanyakude DM	2008	No program data	Probability of circumcision (MC)	45154.995495048744	0-4	9.379702261904957e-4	8.04995909223353e-4	7.151965640583755e-4	9.833461109967032e-5	0.003084766215540086	2	ZAF_1_KZN	KwaZulu-Natal
ZAF_2_DC24	Umzinyathi DM	2008	No program data	Probability of circumcision (MC)	35899.26105577861	0-4	5.912528599038592e-4	2.9343637203613795e-4	5.282792827398268e-4	1.6955198500087334e-4	0.0012028018815704502	2	ZAF_1_KZN	KwaZulu-Natal
ZAF_2_DC23	Uthukela DM	2008	No program data	Probability of circumcision (MC)	44091.19343812856	0-4	3.670237918030476e-4	1.8979196278364055e-4	3.291235899558324e-4	1.108370929783204e-4	7.906809534893175e-4	2	ZAF_1_KZN	KwaZulu-Natal
ZAF_2_DC34	Vhembe DM	2008	No program data	Probability of circumcision (MC)	74592.91801037427	0-4	0.005179796666980757	0.0021379843903923785	0.0046962487713429766	0.0022398892671277944	0.010746672245041323	2	ZAF_1_LIM	Limpopo
ZAF_2_DC36	Waterberg DM	2008	No program data	Probability of circumcision (MC)	32202.864058959483	0-4	0.0019475550487836567	8.171874010940781e-4	0.0017927141805462075	8.40221438121548e-4	0.003724270383777645	2	ZAF_1_LIM	Limpopo
ZAF_2_DC1	West Coast DM	2008	No program data	Probability of circumcision (MC)	16355.14478193455	0-4	0.001188580785403749	0.0010169633091441969	9.24487540082275e-4	2.79787446196876e-4	0.0040911521999769905	2	ZAF_1_WC	Western Cape
ZAF_2_DC48	West Rand DM	2008	No program data	Probability of circumcision (MC)	32917.92163061923	0-4	0.0017648149282967305	7.671331154281945e-4	0.0015866410176803769	7.706825505102764e-4	0.003240542470138319	2	ZAF_1_GT	Gauteng
ZAF_2_DC16	Xhariep DM	2008	No program data	Probability of circumcision (MC)	7907.533952015813	0-4	0.0014140610548558925	6.979159320567599e-4	0.0013366156058888935	4.6544005775497297e-4	0.0031796562509024094	2	ZAF_1_FS	Free State
ZAF_2_DC8	ZF Mgcawu DM	2008	No program data	Probability of circumcision (MC)	12361.298565414556	0-4	0.0012481012043718904	8.325238708921395e-4	9.84319408349089e-4	3.7392407883740897e-4	0.0035248075983411523	2	ZAF_1_NC	Northern Cape
ZAF_2_DC26	Zululand DM	2008	No program data	Probability of circumcision (MC)	58195.7260989966	0-4	5.903364953139997e-4	3.50370203801684e-4	4.520211195606149e-4	1.6212052012027836e-4	0.0013038418375487752	2	ZAF_1_KZN	KwaZulu-Natal
ZAF_2_DC44	A Nzo DM	2009	No program data	Probability of circumcision (MC)	54843.95979704468	0-4	0.0033239340003657124	0.0015739858270473264	0.0029860767265839647	0.001082624794620552	0.007633937034488818	2	ZAF_1_EC	Eastern Cape
ZAF_2_DC25	Amajuba DM	2009	No program data	Probability of circumcision (MC)	28382.14984696898	0-4	6.944531643668543e-4	6.048804779711334e-4	5.391956921986562e-4	1.3386051073150946e-4	0.0025943615457358366	2	ZAF_1_KZN	KwaZulu-Natal
ZAF_2_DC12	Amathole DM	2009	No program data	Probability of circumcision (MC)	50518.810436371896	0-4	0.005550236615425232	0.0024986543031827943	0.005066069140850149	0.002240784366419225	0.012587325471290024	2	ZAF_1_EC	Eastern Cape
ZAF_2_DC37	Bojanala Platinum DM	2009	No program data	Probability of circumcision (MC)	64834.90356842471	0-4	0.0015756256309724728	6.506253999545058e-4	0.0014737276564652402	6.282719858837784e-4	0.003278813239851773	2	ZAF_1_NW	North West
ZAF_2_BUF	Buffalo City MM	2009	No program data	Probability of circumcision (MC)	37331.91426502589	0-4	0.005563039178921333	0.0029983623502239072	0.004752684016394221	0.0018095387475175883	0.01216810331258848	2	ZAF_1_EC	Eastern Cape
ZAF_2_DC13	C Hani DM	2009	No program data	Probability of circumcision (MC)	48966.80701269011	0-4	0.0025372822450376543	0.001196754136743211	0.002238606817651292	0.0010076067949199156	0.0055360219988229865	2	ZAF_1_EC	Eastern Cape
ZAF_2_CPT	Cape Town MM	2009	No program data	Probability of circumcision (MC)	165849.6397750663	0-4	0.002847742470873035	0.0010440800168083383	0.0027128166869920907	0.0013324820640491586	0.004892072193456233	2	ZAF_1_WC	Western Cape
ZAF_2_DC2	Cape Winelands DM	2009	No program data	Probability of circumcision (MC)	35836.65483925929	0-4	0.0011876463196251956	6.791202902027892e-4	0.0010351451059514936	3.978747269490189e-4	0.0027347876446019437	2	ZAF_1_WC	Western Cape
ZAF_2_DC35	Capricorn DM	2009	No program data	Probability of circumcision (MC)	75277.34477670942	0-4	0.002865810356429067	0.0011363580689254043	0.0027501163391030104	0.0013106185523234228	0.005655195783538609	2	ZAF_1_LIM	Limpopo
ZAF_2_DC5	Central Karoo DM	2009	No program data	Probability of circumcision (MC)	3553.9640083774407	0-4	0.002279408774558959	0.0014072747069551984	0.0020208681985253813	6.713772397951597e-4	0.005666460199360108	2	ZAF_1_WC	Western Cape
ZAF_2_DC40	Dr K Kaunda DM	2009	No program data	Probability of circumcision (MC)	29853.070850145225	0-4	0.0023454615462166796	8.966245537687678e-4	0.0021716882387462673	0.0010303650163690152	0.004088935813910306	2	ZAF_1_NW	North West
ZAF_2_DC32	Ehlanzeni DM	2009	No program data	Probability of circumcision (MC)	104867.42828204205	0-4	0.0010947279846152307	4.577416487763331e-4	0.0010055570845402184	4.406121939580374e-4	0.0021629293708950474	2	ZAF_1_MP	Mpumalanga
ZAF_2_EKU	Ekurhuleni MM	2009	No program data	Probability of circumcision (MC)	142447.794561013	0-4	0.0020684718154549693	7.972312484473223e-4	0.00199071707945323	9.931524297902706e-4	0.0034835602726756036	2	ZAF_1_GT	Gauteng
ZAF_2_ETH	eThekwini MM	2009	No program data	Probability of circumcision (MC)	160843.31307894515	0-4	7.719619181449499e-4	3.972073462375649e-4	6.705021052830361e-4	3.0333742748023414e-4	0.0016449895856037817	2	ZAF_1_KZN	KwaZulu-Natal
ZAF_2_DC20	Fezile Dabi DM	2009	No program data	Probability of circumcision (MC)	23921.56234745432	0-4	0.0015141943681004366	7.194341766372059e-4	0.001352372370366282	4.634347032594742e-4	0.0030464279804261344	2	ZAF_1_FS	Free State
ZAF_2_DC9	Frances Baard DM	2009	No program data	Probability of circumcision (MC)	23052.2892382694	0-4	7.838325994084649e-4	4.117879415826755e-4	6.487254099847181e-4	2.980953127642519e-4	0.0016246539990942299	2	ZAF_1_NC	Northern Cape
ZAF_2_DC30	G Sibande DM	2009	No program data	Probability of circumcision (MC)	60238.59346538958	0-4	0.0011968220014018126	4.977023237910299e-4	0.0010839990852747092	5.559926780047562e-4	0.0025567388522652282	2	ZAF_1_MP	Mpumalanga
ZAF_2_DC4	Garden Route DM	2009	No program data	Probability of circumcision (MC)	26050.380440738445	0-4	0.0011031981535517378	8.042088262150761e-4	8.684441010819533e-4	2.788645033008526e-4	0.0028095736460306622	2	ZAF_1_WC	Western Cape
ZAF_2_DC43	Harry Gwala DM	2009	No program data	Probability of circumcision (MC)	33132.857126878305	0-4	0.0017017857536928	0.001021938441589018	0.0014338610999747536	4.2242584004240384e-4	0.004173553267885153	2	ZAF_1_KZN	KwaZulu-Natal
ZAF_2_DC29	iLembe DM	2009	No program data	Probability of circumcision (MC)	35623.833623384504	0-4	4.882577475073921e-4	2.902445238596839e-4	4.225861241971793e-4	1.2728550816535624e-4	0.0011258580390174	2	ZAF_1_KZN	KwaZulu-Natal
ZAF_2_DC45	J T Gaetsewe DM	2009	No program data	Probability of circumcision (MC)	14294.675646844447	0-4	0.0020766987820785023	0.0012638288802605644	0.0017104751788253171	6.350251001117428e-4	0.005047818649905596	2	ZAF_1_NC	Northern Cape
ZAF_2_DC14	Joe Gqabi DM	2009	No program data	Probability of circumcision (MC)	20965.18190240664	0-4	0.0028951366191672266	0.001341557675144851	0.0027739305942249774	8.17480934002439e-4	0.006151323797652897	2	ZAF_1_EC	Eastern Cape
ZAF_2_JHB	Johannesburg MM	2009	No program data	Probability of circumcision (MC)	185304.989313891	0-4	0.003078480294625359	0.0010075427984985459	0.0029254789831229854	0.0015790939924801603	0.005294878991532774	2	ZAF_1_GT	Gauteng
ZAF_2_DC28	King Cetshwayo DM	2009	No program data	Probability of circumcision (MC)	57220.964787418736	0-4	4.758223940346842e-4	2.848036888978165e-4	3.983977665652659e-4	1.6637211336476706e-4	0.0012565180152344726	2	ZAF_1_KZN	KwaZulu-Natal
ZAF_2_DC18	Lejweleputswa DM	2009	No program data	Probability of circumcision (MC)	31093.564212901365	0-4	0.0013618293457390916	5.230670854018884e-4	0.001278644246854447	5.65825861636755e-4	0.0024203874535380565	2	ZAF_1_FS	Free State
ZAF_2_MAN	Mangaung MM	2009	No program data	Probability of circumcision (MC)	41517.37279695695	0-4	0.0012893897185211934	9.443993409810509e-4	0.0011041420229422555	3.960791630348349e-4	0.003412598719576665	2	ZAF_1_FS	Free State
ZAF_2_DC33	Mopani DM	2009	No program data	Probability of circumcision (MC)	67765.03665674526	0-4	0.004586342457504165	0.001968961034600615	0.004200296326400332	0.0019333707926364927	0.00982826205823696	2	ZAF_1_LIM	Limpopo
ZAF_2_NMA	N Mandela Bay MM	2009	No program data	Probability of circumcision (MC)	49182.71988559237	0-4	0.00353343802041121	0.0014266096662772492	0.00336320044824409	0.0015276331832387428	0.0067456062078959	2	ZAF_1_EC	Eastern Cape
ZAF_2_DC6	Namakwa DM	2009	No program data	Probability of circumcision (MC)	5223.550184709817	0-4	5.480865655088536e-4	4.0439420664744593e-4	4.3445831258352783e-4	1.297699025932633e-4	0.001523449921375194	2	ZAF_1_NC	Northern Cape
ZAF_2_DC38	Ngaka Modiri Molema DM	2009	No program data	Probability of circumcision (MC)	42013.02935396251	0-4	0.0011685855393910323	6.844036918065598e-4	0.0010058144585383822	4.201820895554314e-4	0.003192408856893853	2	ZAF_1_NW	North West
ZAF_2_DC31	Nkangala DM	2009	No program data	Probability of circumcision (MC)	68891.07825256836	0-4	0.0031888661620379376	0.0010507046834611568	0.003083294948732572	0.0016815230479485187	0.0052992347011159985	2	ZAF_1_MP	Mpumalanga
ZAF_2_DC15	O Tambo DM	2009	No program data	Probability of circumcision (MC)	97958.03275830584	0-4	0.002628931689767899	0.001369400500222316	0.0022682216356077365	0.0011088067958365103	0.005649533238814175	2	ZAF_1_EC	Eastern Cape
ZAF_2_DC3	Overberg DM	2009	No program data	Probability of circumcision (MC)	10843.279325913596	0-4	0.0014128759542377544	0.0012023477018737337	0.0011193500304621028	3.6055221988937145e-4	0.004149662718467364	2	ZAF_1_WC	Western Cape
ZAF_2_DC7	Pixley ka Seme DM	2009	No program data	Probability of circumcision (MC)	11334.975487831685	0-4	0.0010091590325834174	4.259203744389826e-4	9.344598523362935e-4	4.481253834619192e-4	0.0018499213365881888	2	ZAF_1_NC	Northern Cape
ZAF_2_DC39	Ruth Segomotsi Mompati DM	2009	No program data	Probability of circumcision (MC)	25880.09622746756	0-4	0.001553744109889502	7.35988639076057e-4	0.001464258105931958	5.034905775206011e-4	0.002921312940201778	2	ZAF_1_NW	North West
ZAF_2_DC10	Sarah Baartman DM	2009	No program data	Probability of circumcision (MC)	21666.173942562575	0-4	0.002056254775956259	7.541849859259015e-4	0.0019969363725703443	7.987772340758662e-4	0.0037381580506457733	2	ZAF_1_EC	Eastern Cape
ZAF_2_DC42	Sedibeng DM	2009	No program data	Probability of circumcision (MC)	42182.479964446684	0-4	0.0014123668959443044	5.000278780219714e-4	0.0013231606061641118	6.379264765406882e-4	0.0026247805288828483	2	ZAF_1_GT	Gauteng
ZAF_2_DC47	Sekhukhune DM	2009	No program data	Probability of circumcision (MC)	65327.39412612029	0-4	0.003591312888251697	0.0015245919701948921	0.003287730995856451	0.001904851577773129	0.007796245970586834	2	ZAF_1_LIM	Limpopo
ZAF_2_DC19	T Mofutsanyana DM	2009	No program data	Probability of circumcision (MC)	44563.14920677013	0-4	0.0011909134778452667	5.863230798466458e-4	0.001052790166575735	3.8261314418401376e-4	0.0029117448863297726	2	ZAF_1_FS	Free State
ZAF_2_TSH	Tshwane MM	2009	No program data	Probability of circumcision (MC)	132852.19637096365	0-4	0.002132045732028532	8.072174841721578e-4	0.0019906902204369116	0.0010127207081983146	0.003837012043009208	2	ZAF_1_GT	Gauteng
ZAF_2_DC21	Ugu DM	2009	No program data	Probability of circumcision (MC)	41927.49283863429	0-4	7.618444520722567e-4	5.146722103839303e-4	5.938510457471979e-4	2.105779784964712e-4	0.0023837937732239757	2	ZAF_1_KZN	KwaZulu-Natal
ZAF_2_DC22	uMgungundlovu DM	2009	No program data	Probability of circumcision (MC)	52205.548970045566	0-4	5.755934905310511e-4	3.165545916861251e-4	4.9396085299392e-4	2.0000444696780578e-4	0.0013908922725551285	2	ZAF_1_KZN	KwaZulu-Natal
ZAF_2_DC27	Umkhanyakude DM	2009	No program data	Probability of circumcision (MC)	45953.25450601182	0-4	9.418779554042188e-4	8.1136419928202e-4	7.169967317130512e-4	9.879416925949374e-5	0.003065599074981225	2	ZAF_1_KZN	KwaZulu-Natal
ZAF_2_DC24	Umzinyathi DM	2009	No program data	Probability of circumcision (MC)	36517.18744583314	0-4	5.914372007502486e-4	2.932204030820696e-4	5.30236918038129e-4	1.7033453000455108e-4	0.001196583839780106	2	ZAF_1_KZN	KwaZulu-Natal
ZAF_2_DC23	Uthukela DM	2009	No program data	Probability of circumcision (MC)	45079.54635872808	0-4	3.6709231009560573e-4	1.8937185818354102e-4	3.3001044541181983e-4	1.1080503024212679e-4	7.893707545984374e-4	2	ZAF_1_KZN	KwaZulu-Natal
ZAF_2_DC34	Vhembe DM	2009	No program data	Probability of circumcision (MC)	77553.18738761124	0-4	0.005255606703967889	0.002126436299673922	0.004755175846207307	0.0022992235497395637	0.010712206190948002	2	ZAF_1_LIM	Limpopo
ZAF_2_DC36	Waterberg DM	2009	No program data	Probability of circumcision (MC)	34166.63705281381	0-4	0.0019459352792906895	8.143112592403787e-4	0.0017925845759187643	8.40344845141001e-4	0.003713622168044045	2	ZAF_1_LIM	Limpopo
ZAF_2_DC1	West Coast DM	2009	No program data	Probability of circumcision (MC)	17119.481610644933	0-4	0.001188175476017338	0.0010177950013346329	9.227134739115445e-4	2.796754019487287e-4	0.004099641538404792	2	ZAF_1_WC	Western Cape
ZAF_2_DC48	West Rand DM	2009	No program data	Probability of circumcision (MC)	34636.33978968563	0-4	0.0017569251018338854	7.619132138388728e-4	0.001577526097788772	7.668940868558189e-4	0.00321187866383853	2	ZAF_1_GT	Gauteng
ZAF_2_DC16	Xhariep DM	2009	No program data	Probability of circumcision (MC)	8017.15143591723	0-4	0.0014141592827935823	7.002183624620688e-4	0.001328624875553435	4.619234825044223e-4	0.0031975110421607195	2	ZAF_1_FS	Free State
ZAF_2_DC8	ZF Mgcawu DM	2009	No program data	Probability of circumcision (MC)	12214.809442344646	0-4	0.0012486850668684086	8.336891433829891e-4	9.84163447152533e-4	3.7389542619103885e-4	0.0035286685792518917	2	ZAF_1_NC	Northern Cape
ZAF_2_DC26	Zululand DM	2009	No program data	Probability of circumcision (MC)	58911.85141715144	0-4	5.90166088893556e-4	3.4981966261749263e-4	4.521630187953511e-4	1.6033973964110602e-4	0.0013148859587729322	2	ZAF_1_KZN	KwaZulu-Natal
ZAF_2_DC44	A Nzo DM	2010	No program data	Probability of circumcision (MC)	53603.24572735235	0-4	0.0033202735911170953	0.001575258754005938	0.0029949634017430366	0.0010839106119934219	0.0076449420152704655	2	ZAF_1_EC	Eastern Cape
ZAF_2_DC25	Amajuba DM	2010	No program data	Probability of circumcision (MC)	28552.275560928887	0-4	6.941355276701994e-4	6.037868464922363e-4	5.393751236619424e-4	1.34061934443139e-4	0.00258290366843035	2	ZAF_1_KZN	KwaZulu-Natal
ZAF_2_DC12	Amathole DM	2010	No program data	Probability of circumcision (MC)	48284.082561099356	0-4	0.005526318405802106	0.0025119204654125444	0.005024600817156104	0.0022412826402598285	0.012561545652677563	2	ZAF_1_EC	Eastern Cape
ZAF_2_DC37	Bojanala Platinum DM	2010	No program data	Probability of circumcision (MC)	70589.4175359172	0-4	0.0015723221208448893	6.493715718417468e-4	0.0014765179557523172	6.262868864814115e-4	0.003271731630488965	2	ZAF_1_NW	North West
ZAF_2_BUF	Buffalo City MM	2010	No program data	Probability of circumcision (MC)	36543.56068016862	0-4	0.005487518834001849	0.002948280953670016	0.004709612011596373	0.00176111958584084	0.011979574760058911	2	ZAF_1_EC	Eastern Cape
ZAF_2_DC13	C Hani DM	2010	No program data	Probability of circumcision (MC)	46982.48382628978	0-4	0.0025265464128892993	0.0011910515897295747	0.002225666798120577	9.985384963652544e-4	0.005467380125588129	2	ZAF_1_EC	Eastern Cape
ZAF_2_CPT	Cape Town MM	2010	No program data	Probability of circumcision (MC)	172466.6458868624	0-4	0.002833760219474311	0.0010355545651597308	0.0027136387125298155	0.001329756210855381	0.004901201074878691	2	ZAF_1_WC	Western Cape
ZAF_2_DC2	Cape Winelands DM	2010	No program data	Probability of circumcision (MC)	36779.227534525555	0-4	0.0011840478265261142	6.780386894818057e-4	0.0010272642369922348	3.9760898040982166e-4	0.002728998208447474	2	ZAF_1_WC	Western Cape
ZAF_2_DC35	Capricorn DM	2010	No program data	Probability of circumcision (MC)	75752.74532311544	0-4	0.002868066941640172	0.0011358288249359385	0.002743326448188722	0.0013139677384942624	0.005682202382795674	2	ZAF_1_LIM	Limpopo
ZAF_2_DC5	Central Karoo DM	2010	No program data	Probability of circumcision (MC)	3627.459372505507	0-4	0.002278618914352142	0.0014070092987176152	0.0020133088795584887	6.72178771731037e-4	0.005682922990407694	2	ZAF_1_WC	Western Cape
ZAF_2_DC40	Dr K Kaunda DM	2010	No program data	Probability of circumcision (MC)	31819.60560948662	0-4	0.002339902382245727	8.963083770352866e-4	0.002173634589944252	0.0010274100115523748	0.004093259305505518	2	ZAF_1_NW	North West
ZAF_2_DC32	Ehlanzeni DM	2010	No program data	Probability of circumcision (MC)	104230.5364441336	0-4	0.0010927125830583638	4.547456875140121e-4	0.0010060339508706092	4.410205955320462e-4	0.002149295198616753	2	ZAF_1_MP	Mpumalanga
ZAF_2_EKU	Ekurhuleni MM	2010	No program data	Probability of circumcision (MC)	148003.6035616949	0-4	0.00206019772256847	7.917400019406566e-4	0.0019871549910157704	9.890621144367992e-4	0.003463932060969204	2	ZAF_1_GT	Gauteng
ZAF_2_ETH	eThekwini MM	2010	No program data	Probability of circumcision (MC)	164853.1290964826	0-4	7.741645865425953e-4	3.9877082247801316e-4	6.713034573736223e-4	3.042325251568022e-4	0.0016509551253238316	2	ZAF_1_KZN	KwaZulu-Natal
ZAF_2_DC20	Fezile Dabi DM	2010	No program data	Probability of circumcision (MC)	24557.79962448645	0-4	0.00151424200330571	7.201296862818373e-4	0.0013524597775209659	4.627802190836581e-4	0.0030484760271373033	2	ZAF_1_FS	Free State
ZAF_2_DC9	Frances Baard DM	2010	No program data	Probability of circumcision (MC)	22505.484828669916	0-4	7.833833497163825e-4	4.1189488575742194e-4	6.494171087918239e-4	2.9793840592355386e-4	0.0016283394597362858	2	ZAF_1_NC	Northern Cape
ZAF_2_DC30	G Sibande DM	2010	No program data	Probability of circumcision (MC)	60760.325116389795	0-4	0.0011957985793444065	4.973468566196502e-4	0.0010812525949149814	5.560054986015425e-4	0.0025525971077243097	2	ZAF_1_MP	Mpumalanga
ZAF_2_DC4	Garden Route DM	2010	No program data	Probability of circumcision (MC)	26357.544894893952	0-4	0.0011005919564361904	8.033226094858779e-4	8.686305669693825e-4	2.784164983907845e-4	0.002784152265759647	2	ZAF_1_WC	Western Cape
ZAF_2_DC43	Harry Gwala DM	2010	No program data	Probability of circumcision (MC)	33098.43728089085	0-4	0.0016957321102137875	0.0010240611271869115	0.001420781344403709	4.1894174890310244e-4	0.004220314952666828	2	ZAF_1_KZN	KwaZulu-Natal
ZAF_2_DC29	iLembe DM	2010	No program data	Probability of circumcision (MC)	36080.444378867476	0-4	4.88592281684767e-4	2.905124845822703e-4	4.2442299916973104e-4	1.271959405177483e-4	0.00112302399598241	2	ZAF_1_KZN	KwaZulu-Natal
ZAF_2_DC45	J T Gaetsewe DM	2010	No program data	Probability of circumcision (MC)	14179.207405463729	0-4	0.0020766724176690438	0.0012642097091217271	0.0017066783876540743	6.347843297689309e-4	0.0050563220964450015	2	ZAF_1_NC	Northern Cape
ZAF_2_DC14	Joe Gqabi DM	2010	No program data	Probability of circumcision (MC)	20289.97224775301	0-4	0.0028838654232422167	0.0013331492379622866	0.0027626989692717437	8.190325801521541e-4	0.006093553795092478	2	ZAF_1_EC	Eastern Cape
ZAF_2_JHB	Johannesburg MM	2010	No program data	Probability of circumcision (MC)	192390.7476597441	0-4	0.0030646601377347696	0.0010008348908798325	0.002913576343766433	0.0015724950614416275	0.005229976117840826	2	ZAF_1_GT	Gauteng
ZAF_2_DC28	King Cetshwayo DM	2010	No program data	Probability of circumcision (MC)	56877.55620133031	0-4	4.75783546339734e-4	2.837033154674606e-4	3.994401400017474e-4	1.6656219851517786e-4	0.001255760710572388	2	ZAF_1_KZN	KwaZulu-Natal
ZAF_2_DC18	Lejweleputswa DM	2010	No program data	Probability of circumcision (MC)	31781.73024706859	0-4	0.0013631899618829562	5.24469975317085e-4	0.0012799624437858064	5.661688597781326e-4	0.0024225681631782083	2	ZAF_1_FS	Free State
ZAF_2_MAN	Mangaung MM	2010	No program data	Probability of circumcision (MC)	41769.22029469997	0-4	0.0012845884499550757	9.399785025893382e-4	0.001097006644690867	3.950789408662656e-4	0.003417139643498212	2	ZAF_1_FS	Free State
ZAF_2_DC33	Mopani DM	2010	No program data	Probability of circumcision (MC)	69219.23953901728	0-4	0.004619494844876662	0.0019669638839664634	0.004229982643972302	0.001960994654527569	0.009849205012725267	2	ZAF_1_LIM	Limpopo
ZAF_2_NMA	N Mandela Bay MM	2010	No program data	Probability of circumcision (MC)	48714.315768551736	0-4	0.003552221510452773	0.0014400375918808815	0.003367322515815084	0.00151624248254524	0.00671150336349705	2	ZAF_1_EC	Eastern Cape
ZAF_2_DC6	Namakwa DM	2010	No program data	Probability of circumcision (MC)	5163.558841999066	0-4	5.484637699701975e-4	4.0413252227174595e-4	4.334084684730602e-4	1.2972492695837348e-4	0.0015293573778890966	2	ZAF_1_NC	Northern Cape
ZAF_2_DC38	Ngaka Modiri Molema DM	2010	No program data	Probability of circumcision (MC)	44900.31205395526	0-4	0.0011681656079101429	6.851862957915053e-4	0.001005128695129666	4.206103867979679e-4	0.003193005513175761	2	ZAF_1_NW	North West
ZAF_2_DC31	Nkangala DM	2010	No program data	Probability of circumcision (MC)	70098.8384394766	0-4	0.0031887662109487515	0.0010499796698645119	0.0030826388565410884	0.0016757187113803217	0.005317968222685902	2	ZAF_1_MP	Mpumalanga
ZAF_2_DC15	O Tambo DM	2010	No program data	Probability of circumcision (MC)	93693.92357724247	0-4	0.002626260433934833	0.0013750899242782001	0.0022645076598513158	0.001095023391836749	0.0055819827663745065	2	ZAF_1_EC	Eastern Cape
ZAF_2_DC3	Overberg DM	2010	No program data	Probability of circumcision (MC)	11273.228812955706	0-4	0.0014101799571022797	0.0012030716230109996	0.0011219949434900234	3.5881271461031886e-4	0.0041587739636715845	2	ZAF_1_WC	Western Cape
ZAF_2_DC7	Pixley ka Seme DM	2010	No program data	Probability of circumcision (MC)	11064.768976679556	0-4	0.0010097572107837743	4.2629907843626296e-4	9.353036411247169e-4	4.5062329650188905e-4	0.0018617503876437419	2	ZAF_1_NC	Northern Cape
ZAF_2_DC39	Ruth Segomotsi Mompati DM	2010	No program data	Probability of circumcision (MC)	27532.66480064091	0-4	0.0015545439165173237	7.374115112672756e-4	0.001463222299785441	5.029744497579644e-4	0.00292462783465537	2	ZAF_1_NW	North West
ZAF_2_DC10	Sarah Baartman DM	2010	No program data	Probability of circumcision (MC)	21478.815611542654	0-4	0.002054002932349833	7.543397396767567e-4	0.0019950326562237796	8.046796577366386e-4	0.003769901704427879	2	ZAF_1_EC	Eastern Cape
ZAF_2_DC42	Sedibeng DM	2010	No program data	Probability of circumcision (MC)	42419.8360062899	0-4	0.0014050996141293033	4.965707951842804e-4	0.001312604478293764	6.318895348940477e-4	0.002619341530440038	2	ZAF_1_GT	Gauteng
ZAF_2_DC47	Sekhukhune DM	2010	No program data	Probability of circumcision (MC)	66835.40052730031	0-4	0.0035881259674213077	0.001518608798116139	0.003291009835535897	0.0019043570096103485	0.0077996411204908946	2	ZAF_1_LIM	Limpopo
ZAF_2_DC19	T Mofutsanyana DM	2010	No program data	Probability of circumcision (MC)	43995.75938990055	0-4	0.0011895698384339671	5.82952819040208e-4	0.0010450767625378367	3.818560344583477e-4	0.0028828274761930244	2	ZAF_1_FS	Free State
ZAF_2_TSH	Tshwane MM	2010	No program data	Probability of circumcision (MC)	134982.09386887157	0-4	0.0021137367514392886	7.968174192380995e-4	0.001963682327356981	0.0010014440572826844	0.003822313180239661	2	ZAF_1_GT	Gauteng
ZAF_2_DC21	Ugu DM	2010	No program data	Probability of circumcision (MC)	42584.51604160633	0-4	7.619602714324208e-4	5.143554599584575e-4	5.934440224749523e-4	2.109250494264312e-4	0.0023846452030522537	2	ZAF_1_KZN	KwaZulu-Natal
ZAF_2_DC22	uMgungundlovu DM	2010	No program data	Probability of circumcision (MC)	53399.32128802224	0-4	5.752544245809761e-4	3.1589345964502254e-4	4.930532175459745e-4	1.9860711413156285e-4	0.001384709227145473	2	ZAF_1_KZN	KwaZulu-Natal
ZAF_2_DC27	Umkhanyakude DM	2010	No program data	Probability of circumcision (MC)	46074.45665277347	0-4	9.460024220449974e-4	8.18273329860855e-4	7.203006471164929e-4	9.923709765449144e-5	0.0030449200464066142	2	ZAF_1_KZN	KwaZulu-Natal
ZAF_2_DC24	Umzinyathi DM	2010	No program data	Probability of circumcision (MC)	36621.85284180111	0-4	5.916419452214192e-4	2.93121153113355e-4	5.321337119887658e-4	1.7109280383609417e-4	0.001197312685124661	2	ZAF_1_KZN	KwaZulu-Natal
ZAF_2_DC23	Uthukela DM	2010	No program data	Probability of circumcision (MC)	45570.17817745007	0-4	3.6716049707624367e-4	1.8904535073888603e-4	3.3075905815380726e-4	1.1074951389341883e-4	7.888861743882968e-4	2	ZAF_1_KZN	KwaZulu-Natal
ZAF_2_DC34	Vhembe DM	2010	No program data	Probability of circumcision (MC)	78840.26784643807	0-4	0.005293023288755566	0.0021217708493062844	0.004784754257165529	0.002328397275767685	0.010700569764292175	2	ZAF_1_LIM	Limpopo
ZAF_2_DC36	Waterberg DM	2010	No program data	Probability of circumcision (MC)	35855.1467641289	0-4	0.0019503838256609701	8.172259918851928e-4	0.0017946808139873002	8.42259048586644e-4	0.003730516739974862	2	ZAF_1_LIM	Limpopo
ZAF_2_DC1	West Coast DM	2010	No program data	Probability of circumcision (MC)	17732.193498256886	0-4	0.0011857312709084656	0.0010179907061188844	9.162385144159512e-4	2.792269468622151e-4	0.00412857959693186	2	ZAF_1_WC	Western Cape
ZAF_2_DC48	West Rand DM	2010	No program data	Probability of circumcision (MC)	35687.7189033995	0-4	0.0017522020200799605	7.586500703310587e-4	0.0015715803813262858	7.647695313474647e-4	0.0031950354823766973	2	ZAF_1_GT	Gauteng
ZAF_2_DC16	Xhariep DM	2010	No program data	Probability of circumcision (MC)	7934.490443844455	0-4	0.0014153043040076821	7.047595854500978e-4	0.0013212451584145878	4.569493230170889e-4	0.0032284153164855384	2	ZAF_1_FS	Free State
ZAF_2_DC8	ZF Mgcawu DM	2010	No program data	Probability of circumcision (MC)	12152.779947187726	0-4	0.0012486793700158016	8.337575133816344e-4	9.842589579827686e-4	3.7390982666193456e-4	0.0035287035854947644	2	ZAF_1_NC	Northern Cape
ZAF_2_DC26	Zululand DM	2010	No program data	Probability of circumcision (MC)	58507.83247984669	0-4	5.900286922791035e-4	3.4944811504660726e-4	4.514216398568501e-4	1.5847653031974093e-4	0.0013287013089050385	2	ZAF_1_KZN	KwaZulu-Natal
ZAF_2_DC44	A Nzo DM	2011	No program data	Probability of circumcision (MC)	51752.062467938325	0-4	0.0033179097917505184	0.0015746451801233064	0.002997372497023806	0.001082983471246818	0.007649505686643344	2	ZAF_1_EC	Eastern Cape
ZAF_2_DC25	Amajuba DM	2011	No program data	Probability of circumcision (MC)	28530.361570695488	0-4	6.939242542429484e-4	6.022023963024906e-4	5.398179492186781e-4	1.3437358429685577e-4	0.002569146090167585	2	ZAF_1_KZN	KwaZulu-Natal
ZAF_2_DC12	Amathole DM	2011	No program data	Probability of circumcision (MC)	45441.85756794439	0-4	0.005506800805541875	0.0025159900017078392	0.004977963079977782	0.002240332599237712	0.012536695198521252	2	ZAF_1_EC	Eastern Cape
ZAF_2_DC37	Bojanala Platinum DM	2011	No program data	Probability of circumcision (MC)	76132.9928278352	0-4	0.0015636574617962134	6.449788558100408e-4	0.0014802650325154278	6.221432808397521e-4	0.0032546214437867305	2	ZAF_1_NW	North West
ZAF_2_BUF	Buffalo City MM	2011	No program data	Probability of circumcision (MC)	35318.969507659516	0-4	0.0054415057533403815	0.002918577031548582	0.00467993484471174	0.0017437902870692567	0.011924625693669842	2	ZAF_1_EC	Eastern Cape
ZAF_2_DC13	C Hani DM	2011	No program data	Probability of circumcision (MC)	44424.24530716111	0-4	0.0025202304564169204	0.0011871129144901769	0.0022205763044051722	9.940062476534463e-4	0.005430201327475955	2	ZAF_1_EC	Eastern Cape
ZAF_2_CPT	Cape Town MM	2011	No program data	Probability of circumcision (MC)	178172.0357910969	0-4	0.0028187965320298053	0.0010271184734905923	0.002701745526508426	0.0013272637937439965	0.004904957692870222	2	ZAF_1_WC	Western Cape
ZAF_2_DC2	Cape Winelands DM	2011	No program data	Probability of circumcision (MC)	37504.120011942825	0-4	0.0011796026849553243	6.758773942624016e-4	0.001028026846550554	3.952539614780962e-4	0.002719992928775064	2	ZAF_1_WC	Western Cape
ZAF_2_DC35	Capricorn DM	2011	No program data	Probability of circumcision (MC)	75737.81188511854	0-4	0.0028675292184020835	0.00113586485424429	0.002744364259521349	0.0013133091900702056	0.005677739633583085	2	ZAF_1_LIM	Limpopo
ZAF_2_DC5	Central Karoo DM	2011	No program data	Probability of circumcision (MC)	3687.8093843193656	0-4	0.0022763442440613874	0.0014044939156502248	0.002007354199764388	6.72750853922673e-4	0.0056880989659247976	2	ZAF_1_WC	Western Cape
ZAF_2_DC40	Dr K Kaunda DM	2011	No program data	Probability of circumcision (MC)	33598.88275215213	0-4	0.0023218845414074937	8.906876734616631e-4	0.002153730906864869	0.0010167374234645535	0.0040658652603318265	2	ZAF_1_NW	North West
ZAF_2_DC32	Ehlanzeni DM	2011	No program data	Probability of circumcision (MC)	103476.42955598037	0-4	0.0010922349034072506	4.5238145742664926e-4	0.0010078007335681699	4.427769193446681e-4	0.0021381915681231824	2	ZAF_1_MP	Mpumalanga
ZAF_2_EKU	Ekurhuleni MM	2011	No program data	Probability of circumcision (MC)	153948.8228402292	0-4	0.0020662622014921946	7.940567211131309e-4	0.0019917274932413362	9.930724282504377e-4	0.003476426318334906	2	ZAF_1_GT	Gauteng
ZAF_2_ETH	eThekwini MM	2011	No program data	Probability of circumcision (MC)	168065.55274211726	0-4	7.775464584161492e-4	4.0040231439231877e-4	6.73063965149229e-4	3.0689842821571576e-4	0.0016577320535207268	2	ZAF_1_KZN	KwaZulu-Natal
ZAF_2_DC20	Fezile Dabi DM	2011	No program data	Probability of circumcision (MC)	25342.344427553224	0-4	0.0015133429442469452	7.191306276037833e-4	0.0013522979893841147	4.630323240726534e-4	0.0030442324553697966	2	ZAF_1_FS	Free State
ZAF_2_DC9	Frances Baard DM	2011	No program data	Probability of circumcision (MC)	21950.4832265081	0-4	7.822708370252608e-4	4.112585472755724e-4	6.510289770475882e-4	2.9754035540366e-4	0.0016295120939751192	2	ZAF_1_NC	Northern Cape
ZAF_2_DC30	G Sibande DM	2011	No program data	Probability of circumcision (MC)	61234.05933043695	0-4	0.0011948823118110461	4.964269440557952e-4	0.0010793291712554204	5.558703931293431e-4	0.0025463433577796587	2	ZAF_1_MP	Mpumalanga
ZAF_2_DC4	Garden Route DM	2011	No program data	Probability of circumcision (MC)	26477.8259361635	0-4	0.001097206976594374	8.006456627105328e-4	8.728254117028027e-4	2.7790192920985673e-4	0.002759878483180792	2	ZAF_1_WC	Western Cape
ZAF_2_DC43	Harry Gwala DM	2011	No program data	Probability of circumcision (MC)	32763.76772052137	0-4	0.0016901009794873293	0.001026828722289525	0.0014076696108666418	4.1591817913456616e-4	0.004272615411174635	2	ZAF_1_KZN	KwaZulu-Natal
ZAF_2_DC29	iLembe DM	2011	No program data	Probability of circumcision (MC)	36309.61671194946	0-4	4.893624258498465e-4	2.9081003324223515e-4	4.2688862907551374e-4	1.272529488368086e-4	0.0011195801840317146	2	ZAF_1_KZN	KwaZulu-Natal
ZAF_2_DC45	J T Gaetsewe DM	2011	No program data	Probability of circumcision (MC)	14086.911810071488	0-4	0.002077176316797242	0.0012629195217246896	0.0017093424814421986	6.354655164101302e-4	0.005044401338767953	2	ZAF_1_NC	Northern Cape
ZAF_2_DC14	Joe Gqabi DM	2011	No program data	Probability of circumcision (MC)	19374.122842730867	0-4	0.0028762811285022575	0.0013273597184961187	0.002776039089391942	8.188357094067695e-4	0.00604933231002262	2	ZAF_1_EC	Eastern Cape
ZAF_2_JHB	Johannesburg MM	2011	No program data	Probability of circumcision (MC)	199948.46466341507	0-4	0.0030679909156895004	0.0010016596633684494	0.002916451107156143	0.0015737940277739228	0.005260133608885534	2	ZAF_1_GT	Gauteng
ZAF_2_DC28	King Cetshwayo DM	2011	No program data	Probability of circumcision (MC)	56082.863487196315	0-4	4.760310543458578e-4	2.825846817518787e-4	4.011237030435987e-4	1.669033787076808e-4	0.001255088386146539	2	ZAF_1_KZN	KwaZulu-Natal
ZAF_2_DC18	Lejweleputswa DM	2011	No program data	Probability of circumcision (MC)	32712.830199667027	0-4	0.0013630858143436992	5.241625086229154e-4	0.0012796511930246164	5.66402213985876e-4	0.00242223221075196	2	ZAF_1_FS	Free State
ZAF_2_MAN	Mangaung MM	2011	No program data	Probability of circumcision (MC)	42060.46762444833	0-4	0.0012789893113490179	9.34209691750648e-4	0.0010869712386432405	3.948924607237058e-4	0.0034095311981830164	2	ZAF_1_FS	Free State
ZAF_2_DC33	Mopani DM	2011	No program data	Probability of circumcision (MC)	70236.01264952062	0-4	0.004618368122427793	0.0019665020920955874	0.004228947398799572	0.001960025493626928	0.009846884494047864	2	ZAF_1_LIM	Limpopo
ZAF_2_NMA	N Mandela Bay MM	2011	No program data	Probability of circumcision (MC)	47724.15378571332	0-4	0.0035584313161519422	0.0014443476461599004	0.0033767824202543873	0.0015099329234310233	0.006677182795038332	2	ZAF_1_EC	Eastern Cape
ZAF_2_DC6	Namakwa DM	2011	No program data	Probability of circumcision (MC)	5148.468552876693	0-4	5.483326737133149e-4	4.0273201641587457e-4	4.309425109377421e-4	1.2974879082088605e-4	0.0015376104246471152	2	ZAF_1_NC	Northern Cape
ZAF_2_DC38	Ngaka Modiri Molema DM	2011	No program data	Probability of circumcision (MC)	47531.200074256485	0-4	0.0011625566124983974	6.8449393547628e-4	9.988713500747705e-4	4.1970406539361757e-4	0.0032028428276052083	2	ZAF_1_NW	North West
ZAF_2_DC31	Nkangala DM	2011	No program data	Probability of circumcision (MC)	71259.41111358268	0-4	0.003189336663130795	0.0010487103783051403	0.0030834913662507396	0.0016710127333713844	0.005337898312811808	2	ZAF_1_MP	Mpumalanga
ZAF_2_DC15	O Tambo DM	2011	No program data	Probability of circumcision (MC)	88263.75447693688	0-4	0.002622189305424455	0.0013771227478696938	0.0022701579614167015	0.0010873803387778257	0.005531394676766314	2	ZAF_1_EC	Eastern Cape
ZAF_2_DC3	Overberg DM	2011	No program data	Probability of circumcision (MC)	11643.557890082648	0-4	0.001406856148508788	0.001202059906860454	0.0011218823627136278	3.5717796728721677e-4	0.004158100479406461	2	ZAF_1_WC	Western Cape
ZAF_2_DC7	Pixley ka Seme DM	2011	No program data	Probability of circumcision (MC)	10814.237761657088	0-4	0.0010086262136248354	4.2554028239588973e-4	9.345473938060145e-4	4.5186272699266163e-4	0.0018633321914959485	2	ZAF_1_NC	Northern Cape
ZAF_2_DC39	Ruth Segomotsi Mompati DM	2011	No program data	Probability of circumcision (MC)	28940.52434575618	0-4	0.0015520789126599796	7.384971427312882e-4	0.0014662132666246764	5.017850492700007e-4	0.002915366112919343	2	ZAF_1_NW	North West
ZAF_2_DC10	Sarah Baartman DM	2011	No program data	Probability of circumcision (MC)	21052.534043915588	0-4	0.00205112390580357	7.533092364890618e-4	0.0019844842775445966	8.073564952172051e-4	0.0037816393361527452	2	ZAF_1_EC	Eastern Cape
ZAF_2_DC42	Sedibeng DM	2011	No program data	Probability of circumcision (MC)	42634.14327725208	0-4	0.0014045598507245165	4.95904687650786e-4	0.001311480552388859	6.324875555251087e-4	0.0026194534939656313	2	ZAF_1_GT	Gauteng
ZAF_2_DC47	Sekhukhune DM	2011	No program data	Probability of circumcision (MC)	68050.20219223702	0-4	0.0035912852455393307	0.0015231128999288574	0.0032894708293106766	0.001905507858122353	0.007797888167644089	2	ZAF_1_LIM	Limpopo
ZAF_2_DC19	T Mofutsanyana DM	2011	No program data	Probability of circumcision (MC)	43404.9526855571	0-4	0.0011879697841560566	5.78917650656385e-4	0.0010374569414588423	3.812092024836883e-4	0.0028479385783642466	2	ZAF_1_FS	Free State
ZAF_2_TSH	Tshwane MM	2011	No program data	Probability of circumcision (MC)	136788.08067380972	0-4	0.00210769313296644	7.928319647639034e-4	0.0019536814015421178	9.986525981135214e-4	0.003818259178671816	2	ZAF_1_GT	Gauteng
ZAF_2_DC21	Ugu DM	2011	No program data	Probability of circumcision (MC)	42915.792349298856	0-4	7.622497843925523e-4	5.139498653454041e-4	5.915883531648351e-4	2.1157177568977706e-4	0.002383109016728082	2	ZAF_1_KZN	KwaZulu-Natal
ZAF_2_DC22	uMgungundlovu DM	2011	No program data	Probability of circumcision (MC)	54260.04830676006	0-4	5.75263902013989e-4	3.150722705885908e-4	4.910222760490621e-4	1.9758572692869157e-4	0.0013785372739710978	2	ZAF_1_KZN	KwaZulu-Natal
ZAF_2_DC27	Umkhanyakude DM	2011	No program data	Probability of circumcision (MC)	45819.526241914384	0-4	9.51425845444835e-4	8.275997324068128e-4	7.286557993195547e-4	9.990431359854223e-5	0.0030219851939336743	2	ZAF_1_KZN	KwaZulu-Natal
ZAF_2_DC24	Umzinyathi DM	2011	No program data	Probability of circumcision (MC)	36427.0314848951	0-4	5.921596392909844e-4	2.9308435655275584e-4	5.342464206460173e-4	1.7200455605488043e-4	0.0012087003742935034	2	ZAF_1_KZN	KwaZulu-Natal
ZAF_2_DC23	Uthukela DM	2011	No program data	Probability of circumcision (MC)	45743.723772382014	0-4	3.6743278226160597e-4	1.888055402084451e-4	3.318117711793591e-4	1.1080394262889581e-4	7.87891652243512e-4	2	ZAF_1_KZN	KwaZulu-Natal
ZAF_2_DC34	Vhembe DM	2011	No program data	Probability of circumcision (MC)	79666.13004500458	0-4	0.005282354453254893	0.00212281362678447	0.004776137299805118	0.0023201241538933423	0.010701437643461695	2	ZAF_1_LIM	Limpopo
ZAF_2_DC36	Waterberg DM	2011	No program data	Probability of circumcision (MC)	37565.243228119245	0-4	0.0019589161499234723	8.240175156478623e-4	0.001798868703264758	8.455961939120156e-4	0.0037704452472668514	2	ZAF_1_LIM	Limpopo
ZAF_2_DC1	West Coast DM	2011	No program data	Probability of circumcision (MC)	18244.05098639478	0-4	0.0011826341361082658	0.0010161850559652996	9.099550005274282e-4	2.7877049245986663e-4	0.004152797124392987	2	ZAF_1_WC	Western Cape
ZAF_2_DC48	West Rand DM	2011	No program data	Probability of circumcision (MC)	36872.48854529393	0-4	0.0017589134657547206	7.62524091647158e-4	0.0015806423317874004	7.683724436391098e-4	0.003220050101600127	2	ZAF_1_GT	Gauteng
ZAF_2_DC16	Xhariep DM	2011	No program data	Probability of circumcision (MC)	7836.305062774318	0-4	0.0014154249218353801	7.083511228105295e-4	0.0013187560539170027	4.5166492792400283e-4	0.003253968235186055	2	ZAF_1_FS	Free State
ZAF_2_DC8	ZF Mgcawu DM	2011	No program data	Probability of circumcision (MC)	12169.498648886634	0-4	0.001246799054564219	8.303842272468379e-4	9.840613149793404e-4	3.7397097993343973e-4	0.003517027734919953	2	ZAF_1_NC	Northern Cape
ZAF_2_DC26	Zululand DM	2011	No program data	Probability of circumcision (MC)	57527.71561226972	0-4	5.902717966598894e-4	3.492899280139777e-4	4.532456949312306e-4	1.5696878200726366e-4	0.0013429220737589177	2	ZAF_1_KZN	KwaZulu-Natal
ZAF_2_DC44	A Nzo DM	2012	No program data	Probability of circumcision (MC)	50105.14485018314	0-4	0.0033179495551081658	0.0015715134007431967	0.0029911846841077384	0.001079542992566579	0.007637128349886712	2	ZAF_1_EC	Eastern Cape
ZAF_2_DC25	Amajuba DM	2012	No program data	Probability of circumcision (MC)	28417.50134318461	0-4	6.938657357380914e-4	6.015202254912323e-4	5.400324305553932e-4	1.3451144836226943e-4	0.0025635355902056305	2	ZAF_1_KZN	KwaZulu-Natal
ZAF_2_DC12	Amathole DM	2012	No program data	Probability of circumcision (MC)	42984.549434945504	0-4	0.005499000661875054	0.00250669159534183	0.004976532267086006	0.002237659090560292	0.012517411489751367	2	ZAF_1_EC	Eastern Cape
ZAF_2_DC37	Bojanala Platinum DM	2012	No program data	Probability of circumcision (MC)	80105.60920814962	0-4	0.0015573894513671509	6.407213153550291e-4	0.0014750646422093997	6.196865913483588e-4	0.0032393843285265563	2	ZAF_1_NW	North West
ZAF_2_BUF	Buffalo City MM	2012	No program data	Probability of circumcision (MC)	33393.03988469497	0-4	0.00544612954332103	0.0029210884490640673	0.004675117997370946	0.0017446873943539928	0.0119338463424708	2	ZAF_1_EC	Eastern Cape
ZAF_2_DC13	C Hani DM	2012	No program data	Probability of circumcision (MC)	41893.54072094466	0-4	0.0025198239725759694	0.0011854091791134763	0.002220568674139473	9.948332081363453e-4	0.005434272255047131	2	ZAF_1_EC	Eastern Cape
ZAF_2_CPT	Cape Town MM	2012	No program data	Probability of circumcision (MC)	182354.449729126	0-4	0.0028086768388513603	0.0010215704900955642	0.002693301116638451	0.0013257170998071293	0.004906324352483603	2	ZAF_1_WC	Western Cape
ZAF_2_DC2	Cape Winelands DM	2012	No program data	Probability of circumcision (MC)	38066.36618977692	0-4	0.001176859353949615	6.743944374702836e-4	0.0010291487868133082	3.938699382722348e-4	0.0027140310858606172	2	ZAF_1_WC	Western Cape
ZAF_2_DC35	Capricorn DM	2012	No program data	Probability of circumcision (MC)	76226.69423095204	0-4	0.002869138565130686	0.001136694062487764	0.0027526464428725564	0.001313013275697768	0.005658815406023554	2	ZAF_1_LIM	Limpopo
ZAF_2_DC5	Central Karoo DM	2012	No program data	Probability of circumcision (MC)	3739.4763581737807	0-4	0.0022744422141476026	0.0014025076456579725	0.002003130136066497	6.731225023730402e-4	0.005690485839649159	2	ZAF_1_WC	Western Cape
ZAF_2_DC40	Dr K Kaunda DM	2012	No program data	Probability of circumcision (MC)	34736.71318370983	0-4	0.0023015490683866587	8.822406563827311e-4	0.0021309747221538726	0.0010053523611992235	0.004047792917129207	2	ZAF_1_NW	North West
ZAF_2_DC32	Ehlanzeni DM	2012	No program data	Probability of circumcision (MC)	103964.42001557015	0-4	0.0010916940062237345	4.5030693016708635e-4	0.001009236108223936	4.4425974621313644e-4	0.002128355591283023	2	ZAF_1_MP	Mpumalanga
ZAF_2_EKU	Ekurhuleni MM	2012	No program data	Probability of circumcision (MC)	160436.2679643182	0-4	0.0020813564154693533	8.03046885348299e-4	0.0019985384808847966	0.0010013424617015191	0.0035109603494709964	2	ZAF_1_GT	Gauteng
ZAF_2_ETH	eThekwini MM	2012	No program data	Probability of circumcision (MC)	167078.67104255786	0-4	7.789676257668038e-4	4.0089602068081495e-4	6.737648919826948e-4	3.0808186118569164e-4	0.0016599735438122976	2	ZAF_1_KZN	KwaZulu-Natal
ZAF_2_DC20	Fezile Dabi DM	2012	No program data	Probability of circumcision (MC)	25890.64213097041	0-4	0.0015134946277597123	7.187073216139563e-4	0.0013522246503297106	4.63573573570645e-4	0.0030432860560085503	2	ZAF_1_FS	Free State
ZAF_2_DC9	Frances Baard DM	2012	No program data	Probability of circumcision (MC)	21617.461799469267	0-4	7.827485255905847e-4	4.1189170434571137e-4	6.523045089629764e-4	2.9765822014590846e-4	0.0016328242180576676	2	ZAF_1_NC	Northern Cape
ZAF_2_DC30	G Sibande DM	2012	No program data	Probability of circumcision (MC)	61491.57975265036	0-4	0.0011940528448898217	4.955693868870685e-4	0.0010776139205712445	5.557436466936331e-4	0.0025403911755870296	2	ZAF_1_MP	Mpumalanga
ZAF_2_DC4	Garden Route DM	2012	No program data	Probability of circumcision (MC)	26641.715995597217	0-4	0.001094842890020475	7.986375856168821e-4	8.721911633140834e-4	2.775531605355606e-4	0.002743874121032104	2	ZAF_1_WC	Western Cape
ZAF_2_DC43	Harry Gwala DM	2012	No program data	Probability of circumcision (MC)	32255.63835971035	0-4	0.0016860709359324637	0.0010290329027756624	0.0014026183081354616	4.136975273186241e-4	0.004308584900817722	2	ZAF_1_KZN	KwaZulu-Natal
ZAF_2_DC29	iLembe DM	2012	No program data	Probability of circumcision (MC)	36209.15973008031	0-4	4.897803738162456e-4	2.90969420201722e-4	4.2815251169211154e-4	1.272941702027068e-4	0.0011178359498903734	2	ZAF_1_KZN	KwaZulu-Natal
ZAF_2_DC45	J T Gaetsewe DM	2012	No program data	Probability of circumcision (MC)	14312.105128618223	0-4	0.002077719974691721	0.0012631131168125546	0.0017167208106537292	6.364911323094608e-4	0.005034518359059992	2	ZAF_1_NC	Northern Cape
ZAF_2_DC14	Joe Gqabi DM	2012	No program data	Probability of circumcision (MC)	18385.595926761718	0-4	0.002875256804109438	0.001326113909609032	0.002771813924923002	8.185249149720967e-4	0.006039029155394848	2	ZAF_1_EC	Eastern Cape
ZAF_2_JHB	Johannesburg MM	2012	No program data	Probability of circumcision (MC)	207500.2113103707	0-4	0.003085766221355823	0.001009961158079278	0.002931510498089881	0.0015819725388525876	0.005354825237262697	2	ZAF_1_GT	Gauteng
ZAF_2_DC28	King Cetshwayo DM	2012	No program data	Probability of circumcision (MC)	55133.87668516504	0-4	4.761559180318208e-4	2.819666343126315e-4	4.021821558804871e-4	1.6709639761765827e-4	0.001254666353410676	2	ZAF_1_KZN	KwaZulu-Natal
ZAF_2_DC18	Lejweleputswa DM	2012	No program data	Probability of circumcision (MC)	33262.522567768654	0-4	0.0013629453210641659	5.236854994143419e-4	0.0012785992586710599	5.668097378939051e-4	0.002421558594803543	2	ZAF_1_FS	Free State
ZAF_2_MAN	Mangaung MM	2012	No program data	Probability of circumcision (MC)	42212.610724956816	0-4	0.00127622586504122	9.310355878232895e-4	0.0010815336886530582	3.952732349203637e-4	0.0034011308582393004	2	ZAF_1_FS	Free State
ZAF_2_DC33	Mopani DM	2012	No program data	Probability of circumcision (MC)	71146.04637152738	0-4	0.004609899593261972	0.0019678245750376438	0.004220813717009515	0.0019537245125158765	0.009842957854503587	2	ZAF_1_LIM	Limpopo
ZAF_2_NMA	N Mandela Bay MM	2012	No program data	Probability of circumcision (MC)	45740.82968983554	0-4	0.0035415523958204523	0.0014315713401329387	0.003360881157519791	0.001513510857305352	0.006659277740374285	2	ZAF_1_EC	Eastern Cape
ZAF_2_DC6	Namakwa DM	2012	No program data	Probability of circumcision (MC)	5127.9456872564515	0-4	5.492336231766238e-4	4.028206480016374e-4	4.304283137632767e-4	1.2953319734085824e-4	0.0015496242019262794	2	ZAF_1_NC	Northern Cape
ZAF_2_DC38	Ngaka Modiri Molema DM	2012	No program data	Probability of circumcision (MC)	49527.28822733182	0-4	0.0011561620161308608	6.82226755033698e-4	9.92284929195046e-4	4.183598829725501e-4	0.003206458976566756	2	ZAF_1_NW	North West
ZAF_2_DC31	Nkangala DM	2012	No program data	Probability of circumcision (MC)	72426.50023177949	0-4	0.003189972203010963	0.0010477182145630034	0.0030844363526453984	0.0016675387601784747	0.005353881669565583	2	ZAF_1_MP	Mpumalanga
ZAF_2_DC15	O Tambo DM	2012	No program data	Probability of circumcision (MC)	83680.74746701463	0-4	0.002617761308049003	0.0013720975652177455	0.002266606914875584	0.0010905598967087668	0.005528258008096738	2	ZAF_1_EC	Eastern Cape
ZAF_2_DC3	Overberg DM	2012	No program data	Probability of circumcision (MC)	12009.355708218285	0-4	0.0014051374534942004	0.0012008391058251828	0.0011193149820964213	3.5647968126622663e-4	0.00415406934935419	2	ZAF_1_WC	Western Cape
ZAF_2_DC7	Pixley ka Seme DM	2012	No program data	Probability of circumcision (MC)	10638.000495363673	0-4	0.0010095202552973571	4.2612556808203564e-4	9.353532545982231e-4	4.517890282598926e-4	0.001865509405398654	2	ZAF_1_NC	Northern Cape
ZAF_2_DC39	Ruth Segomotsi Mompati DM	2012	No program data	Probability of circumcision (MC)	29958.589380808742	0-4	0.0015464829182973146	7.376706864094791e-4	0.0014592477577746415	5.007003873921645e-4	0.002903592418942923	2	ZAF_1_NW	North West
ZAF_2_DC10	Sarah Baartman DM	2012	No program data	Probability of circumcision (MC)	20188.55202561982	0-4	0.002048071102132235	7.504564275222313e-4	0.001991005499087664	8.043009232640467e-4	0.003760258465918793	2	ZAF_1_EC	Eastern Cape
ZAF_2_DC42	Sedibeng DM	2012	No program data	Probability of circumcision (MC)	43044.50694822704	0-4	0.0014086322862469562	4.976341963433677e-4	0.0013172575460361747	6.364157389941833e-4	0.0026203417709308	2	ZAF_1_GT	Gauteng
ZAF_2_DC47	Sekhukhune DM	2012	No program data	Probability of circumcision (MC)	69740.80382435798	0-4	0.0036077673363070412	0.0015390006426027273	0.003290598104357628	0.0019140318451017946	0.007800679913273092	2	ZAF_1_LIM	Limpopo
ZAF_2_DC19	T Mofutsanyana DM	2012	No program data	Probability of circumcision (MC)	43026.92449349916	0-4	0.001186855101882674	5.762891076942789e-4	0.0010326424992799707	3.8097187421121413e-4	0.002826290447281896	2	ZAF_1_FS	Free State
ZAF_2_TSH	Tshwane MM	2012	No program data	Probability of circumcision (MC)	139396.97412423012	0-4	0.0021129830457662867	7.955279312291881e-4	0.001961106019790585	0.001002284155677691	0.0038228224380390573	2	ZAF_1_GT	Gauteng
ZAF_2_DC21	Ugu DM	2012	No program data	Probability of circumcision (MC)	43288.311729419045	0-4	7.624197139994702e-4	5.137643442876073e-4	5.906165668404914e-4	2.119567974221914e-4	0.0023822007624456788	2	ZAF_1_KZN	KwaZulu-Natal
ZAF_2_DC22	uMgungundlovu DM	2012	No program data	Probability of circumcision (MC)	54447.36029348229	0-4	5.753381958997966e-4	3.146923207004492e-4	4.920604815472037e-4	1.9717400655857225e-4	0.001375870444926324	2	ZAF_1_KZN	KwaZulu-Natal
ZAF_2_DC27	Umkhanyakude DM	2012	No program data	Probability of circumcision (MC)	45073.306042582604	0-4	9.548597986263182e-4	8.337479783377707e-4	7.340025603123981e-4	1.00291802845713e-4	0.0030210904860311924	2	ZAF_1_KZN	KwaZulu-Natal
ZAF_2_DC24	Umzinyathi DM	2012	No program data	Probability of circumcision (MC)	36166.42708734641	0-4	5.924822217471159e-4	2.9310057008240145e-4	5.357815633965815e-4	1.7265442996937706e-4	0.0012167967464106187	2	ZAF_1_KZN	KwaZulu-Natal
ZAF_2_DC23	Uthukela DM	2012	No program data	Probability of circumcision (MC)	45386.46505741742	0-4	3.6761455700864835e-4	1.8863019263882602e-4	3.325919191093853e-4	1.1083471001048289e-4	7.872092245359888e-4	2	ZAF_1_KZN	KwaZulu-Natal
ZAF_2_DC34	Vhembe DM	2012	No program data	Probability of circumcision (MC)	81002.59538753492	0-4	0.0052588847685300375	0.002128735448144138	0.004755741004081918	0.00229987797538687	0.010723373764153074	2	ZAF_1_LIM	Limpopo
ZAF_2_DC36	Waterberg DM	2012	No program data	Probability of circumcision (MC)	39158.16018562768	0-4	0.001973346410509976	8.342340147730805e-4	0.00181655350940919	8.518781351149311e-4	0.0038324641183889855	2	ZAF_1_LIM	Limpopo
ZAF_2_DC1	West Coast DM	2012	No program data	Probability of circumcision (MC)	18793.836019107803	0-4	0.001180915918251429	0.0010147346552324226	9.067903631781731e-4	2.7853848819765195e-4	0.004163134680471737	2	ZAF_1_WC	Western Cape
ZAF_2_DC48	West Rand DM	2012	No program data	Probability of circumcision (MC)	38276.03965285397	0-4	0.0017728697701292601	7.719256046012055e-4	0.001593398971465056	7.750408617027433e-4	0.003271346270226608	2	ZAF_1_GT	Gauteng
ZAF_2_DC16	Xhariep DM	2012	No program data	Probability of circumcision (MC)	7772.100082804958	0-4	0.001414846557402109	7.100609472131806e-4	0.0013094791471554117	4.483609840501265e-4	0.0032661585521354137	2	ZAF_1_FS	Free State
ZAF_2_DC8	ZF Mgcawu DM	2012	No program data	Probability of circumcision (MC)	12164.786889292387	0-4	0.0012486666023774633	8.300815966993015e-4	9.857900453792948e-4	3.748480153409815e-4	0.0035125960264901514	2	ZAF_1_NC	Northern Cape
ZAF_2_DC26	Zululand DM	2012	No program data	Probability of circumcision (MC)	56219.28262905401	0-4	5.903682821870072e-4	3.4928117550571283e-4	4.530368525393985e-4	1.5579184947483012e-4	0.0013424164535079156	2	ZAF_1_KZN	KwaZulu-Natal
ZAF_2_DC44	A Nzo DM	2013	No program data	Probability of circumcision (MC)	48654.65163413719	0-4	0.0033223567461745504	0.0015691662770437854	0.0029776015458999154	0.001076479918937083	0.00761790335183606	2	ZAF_1_EC	Eastern Cape
ZAF_2_DC25	Amajuba DM	2013	No program data	Probability of circumcision (MC)	28411.5402499728	0-4	6.940567763982215e-4	6.019366852272071e-4	5.399840223873486e-4	1.3441274966876645e-4	0.0025692095458736287	2	ZAF_1_KZN	KwaZulu-Natal
ZAF_2_DC12	Amathole DM	2013	No program data	Probability of circumcision (MC)	40930.22363298254	0-4	0.005511261501762665	0.002494967208156086	0.005007640829190618	0.0022361999992333466	0.012550721015033054	2	ZAF_1_EC	Eastern Cape
ZAF_2_DC37	Bojanala Platinum DM	2013	No program data	Probability of circumcision (MC)	81855.17609618757	0-4	0.0015539673694409872	6.387877052314671e-4	0.0014719225395791733	6.181071024711069e-4	0.003227704873031471	2	ZAF_1_NW	North West
ZAF_2_BUF	Buffalo City MM	2013	No program data	Probability of circumcision (MC)	31582.927413773494	0-4	0.005493362769165479	0.00295211474148679	0.004699505125074775	0.0017709560858705435	0.011997540125486428	2	ZAF_1_EC	Eastern Cape
ZAF_2_DC13	C Hani DM	2013	No program data	Probability of circumcision (MC)	39535.968946719004	0-4	0.0025257894291364105	0.0011879598004448503	0.0022301223891801206	0.0010001551676995534	0.005475422976983743	2	ZAF_1_EC	Eastern Cape
ZAF_2_CPT	Cape Town MM	2013	No program data	Probability of circumcision (MC)	185056.32414086146	0-4	0.0028073542363474036	0.0010209238660331317	0.002691364572151406	0.0013256736893811419	0.004904483397234093	2	ZAF_1_WC	Western Cape
ZAF_2_DC2	Cape Winelands DM	2013	No program data	Probability of circumcision (MC)	38582.16928789167	0-4	0.0011768651870703733	6.740421876814972e-4	0.0010280234504162966	3.9394719593631065e-4	0.002713455216004668	2	ZAF_1_WC	Western Cape
ZAF_2_DC35	Capricorn DM	2013	No program data	Probability of circumcision (MC)	76634.98850041004	0-4	0.0028667984630483443	0.0011367505803493996	0.002753301708459433	0.0013107832131949563	0.005647788421233826	2	ZAF_1_LIM	Limpopo
ZAF_2_DC5	Central Karoo DM	2013	No program data	Probability of circumcision (MC)	3776.0415500396866	0-4	0.002275218549569035	0.0014028049468920892	0.002009223925597835	6.724883012110309e-4	0.005677852993755611	2	ZAF_1_WC	Western Cape
ZAF_2_DC40	Dr K Kaunda DM	2013	No program data	Probability of circumcision (MC)	35099.318810367135	0-4	0.0022937714834362637	8.797877918372129e-4	0.002122302803626814	0.0010012547272271128	0.0040467726948050205	2	ZAF_1_NW	North West
ZAF_2_DC32	Ehlanzeni DM	2013	No program data	Probability of circumcision (MC)	104944.24395893996	0-4	0.0010929788613552652	4.5102457047275655e-4	0.0010100723617002417	4.4463530073699724e-4	0.0021317467442733603	2	ZAF_1_MP	Mpumalanga
ZAF_2_EKU	Ekurhuleni MM	2013	No program data	Probability of circumcision (MC)	168633.1037832063	0-4	0.002094637355138954	8.116333416364003e-4	0.0019965401693861845	0.0010078054181359374	0.0035418099426467982	2	ZAF_1_GT	Gauteng
ZAF_2_ETH	eThekwini MM	2013	No program data	Probability of circumcision (MC)	164768.16482223605	0-4	7.78935126784743e-4	4.0051338225461264e-4	6.736614044054068e-4	3.081803489914506e-4	0.0016588158694465405	2	ZAF_1_KZN	KwaZulu-Natal
ZAF_2_DC20	Fezile Dabi DM	2013	No program data	Probability of circumcision (MC)	25879.92367230563	0-4	0.001514516011445195	7.195575663401779e-4	0.0013522793783975644	4.6353784790249743e-4	0.0030473690144246983	2	ZAF_1_FS	Free State
ZAF_2_DC9	Frances Baard DM	2013	No program data	Probability of circumcision (MC)	21625.016795393596	0-4	7.825023182854707e-4	4.1184269874754923e-4	6.533860767573563e-4	2.975889768470159e-4	0.001634320937236267	2	ZAF_1_NC	Northern Cape
ZAF_2_DC30	G Sibande DM	2013	No program data	Probability of circumcision (MC)	61383.23424962085	0-4	0.0011938447673037786	4.94896547695363e-4	0.0010783708162216252	5.556730936373235e-4	0.0025369110734384005	2	ZAF_1_MP	Mpumalanga
ZAF_2_DC4	Garden Route DM	2013	No program data	Probability of circumcision (MC)	26795.78522467558	0-4	0.001094584279609359	7.980219308999324e-4	8.725394370910644e-4	2.7753438667810096e-4	0.002744211697600025	2	ZAF_1_WC	Western Cape
ZAF_2_DC43	Harry Gwala DM	2013	No program data	Probability of circumcision (MC)	31738.75942791469	0-4	0.0016854227152658977	0.0010295486076672435	0.0014025315372110463	4.1344239871381595e-4	0.004317251657021364	2	ZAF_1_KZN	KwaZulu-Natal
ZAF_2_DC29	iLembe DM	2013	No program data	Probability of circumcision (MC)	36054.845580940666	0-4	4.898073928746115e-4	2.908613420348065e-4	4.2765211115320577e-4	1.2737797518993523e-4	0.0011187917388856459	2	ZAF_1_KZN	KwaZulu-Natal
ZAF_2_DC45	J T Gaetsewe DM	2013	No program data	Probability of circumcision (MC)	14687.80506900738	0-4	0.0020782010458114883	0.001262685110192793	0.0017203505505776406	6.374282622298605e-4	0.0050272628341077475	2	ZAF_1_NC	Northern Cape
ZAF_2_DC14	Joe Gqabi DM	2013	No program data	Probability of circumcision (MC)	17541.601633182036	0-4	0.002882869798326226	0.0013316889259263457	0.0027597752368545237	8.181908017361663e-4	0.006079463916751807	2	ZAF_1_EC	Eastern Cape
ZAF_2_JHB	Johannesburg MM	2013	No program data	Probability of circumcision (MC)	218439.4057907503	0-4	0.0031052862634016456	0.001019697953671699	0.0029540990927392845	0.001584856174003274	0.0054511463213261085	2	ZAF_1_GT	Gauteng
ZAF_2_DC28	King Cetshwayo DM	2013	No program data	Probability of circumcision (MC)	54539.849040906054	0-4	4.762731279186263e-4	2.8218188361806777e-4	4.020374352634139e-4	1.6709592203479479e-4	0.0012549436569102034	2	ZAF_1_KZN	KwaZulu-Natal
ZAF_2_DC18	Lejweleputswa DM	2013	No program data	Probability of circumcision (MC)	33075.87310460151	0-4	0.0013638457914628445	5.243406700895661e-4	0.0012774348090201035	5.674106195430039e-4	0.0024225847578562185	2	ZAF_1_FS	Free State
ZAF_2_MAN	Mangaung MM	2013	No program data	Probability of circumcision (MC)	42030.05016365798	0-4	0.0012759024597194899	9.308319911037442e-4	0.0010812635781463674	3.951617295730454e-4	0.003402664194139435	2	ZAF_1_FS	Free State
ZAF_2_DC33	Mopani DM	2013	No program data	Probability of circumcision (MC)	71319.45399970256	0-4	0.004610128378879427	0.001968151136391572	0.004221990508458343	0.0019527689244875353	0.009845946853609913	2	ZAF_1_LIM	Limpopo
ZAF_2_NMA	N Mandela Bay MM	2013	No program data	Probability of circumcision (MC)	43870.23761598642	0-4	0.0035157697568981806	0.0014133780291922418	0.0033413311826925828	0.001526118644098769	0.006690667865272535	2	ZAF_1_EC	Eastern Cape
ZAF_2_DC6	Namakwa DM	2013	No program data	Probability of circumcision (MC)	5128.571384974528	0-4	5.493307445921073e-4	4.0240728885231124e-4	4.302634261155248e-4	1.295283754968468e-4	0.001553786205192844	2	ZAF_1_NC	Northern Cape
ZAF_2_DC38	Ngaka Modiri Molema DM	2013	No program data	Probability of circumcision (MC)	50013.70809454009	0-4	0.001152347678136669	6.814431185252785e-4	9.860069566722256e-4	4.1787026416180873e-4	0.0032087836252574983	2	ZAF_1_NW	North West
ZAF_2_DC31	Nkangala DM	2013	No program data	Probability of circumcision (MC)	73104.32179143919	0-4	0.003190852676165438	0.0010471324046877088	0.0030859567604576456	0.0016676189496592662	0.0053582563708195865	2	ZAF_1_MP	Mpumalanga
ZAF_2_DC15	O Tambo DM	2013	No program data	Probability of circumcision (MC)	80555.5096875786	0-4	0.0026181435269942723	0.0013657092414896025	0.0022574878799190203	0.0011013479761896807	0.005578581103020198	2	ZAF_1_EC	Eastern Cape
ZAF_2_DC3	Overberg DM	2013	No program data	Probability of circumcision (MC)	12332.384364534648	0-4	0.0014059754008056973	0.001200019116199435	0.0011197308122551774	3.5714601903980524e-4	0.004148490992422432	2	ZAF_1_WC	Western Cape
ZAF_2_DC7	Pixley ka Seme DM	2013	No program data	Probability of circumcision (MC)	10660.508930652964	0-4	0.001009299699709712	4.2598622303547995e-4	9.351299672621625e-4	4.518796960297712e-4	0.0018654140259825864	2	ZAF_1_NC	Northern Cape
ZAF_2_DC39	Ruth Segomotsi Mompati DM	2013	No program data	Probability of circumcision (MC)	29834.29699890523	0-4	0.0015430342312892332	7.382358300085508e-4	0.001448628012259762	4.995726977762092e-4	0.0029003528034926103	2	ZAF_1_NW	North West
ZAF_2_DC10	Sarah Baartman DM	2013	No program data	Probability of circumcision (MC)	19329.079435640706	0-4	0.0020490241817093177	7.495140422881495e-4	0.001995300069336253	7.97872121161011e-4	0.0037246001701959127	2	ZAF_1_EC	Eastern Cape
ZAF_2_DC42	Sedibeng DM	2013	No program data	Probability of circumcision (MC)	43826.61032078092	0-4	0.0014126069030962753	4.995329312958556e-4	0.0013230511829681328	6.396697775214387e-4	0.002621061974130667	2	ZAF_1_GT	Gauteng
ZAF_2_DC47	Sekhukhune DM	2013	No program data	Probability of circumcision (MC)	71348.23182688042	0-4	0.00360802949290778	0.0015424728666641894	0.003286486892120583	0.00191182896718143	0.007799820892284138	2	ZAF_1_LIM	Limpopo
ZAF_2_DC19	T Mofutsanyana DM	2013	No program data	Probability of circumcision (MC)	42407.642577805644	0-4	0.0011866289589328998	5.75875623015466e-4	0.0010312326414502792	3.80888613936784e-4	0.0028225329268631626	2	ZAF_1_FS	Free State
ZAF_2_TSH	Tshwane MM	2013	No program data	Probability of circumcision (MC)	144368.50587473612	0-4	0.002120345785347691	7.996540260479987e-4	0.00197208727736447	0.001006680207200177	0.0038288219404949034	2	ZAF_1_GT	Gauteng
ZAF_2_DC21	Ugu DM	2013	No program data	Probability of circumcision (MC)	43476.020063492055	0-4	7.625157918630476e-4	5.136988495937825e-4	5.909202578325834e-4	2.1209827424283417e-4	0.002381208502865145	2	ZAF_1_KZN	KwaZulu-Natal
ZAF_2_DC22	uMgungundlovu DM	2013	No program data	Probability of circumcision (MC)	54359.389705425936	0-4	5.755384034838352e-4	3.1466258548624624e-4	4.92133742275312e-4	1.9746009414535617e-4	0.0013768514105899255	2	ZAF_1_KZN	KwaZulu-Natal
ZAF_2_DC27	Umkhanyakude DM	2013	No program data	Probability of circumcision (MC)	44360.297831958014	0-4	9.555768295066372e-4	8.349370058768309e-4	7.346665507914546e-4	1.0040059612431746e-4	0.0030220940250160035	2	ZAF_1_KZN	KwaZulu-Natal
ZAF_2_DC24	Umzinyathi DM	2013	No program data	Probability of circumcision (MC)	35855.2001381139	0-4	5.926193243772222e-4	2.931118348837021e-4	5.359033530863055e-4	1.727320731586812e-4	0.0012174805423332351	2	ZAF_1_KZN	KwaZulu-Natal
ZAF_2_DC23	Uthukela DM	2013	No program data	Probability of circumcision (MC)	44733.79559425889	0-4	3.6772336676803096e-4	1.8865398272665973e-4	3.3276980109741064e-4	1.1087907905399551e-4	7.868931175855777e-4	2	ZAF_1_KZN	KwaZulu-Natal
ZAF_2_DC34	Vhembe DM	2013	No program data	Probability of circumcision (MC)	82139.81240456268	0-4	0.005242128717257086	0.0021310324990911796	0.0047443925820720625	0.00228739118544797	0.010735780962150438	2	ZAF_1_LIM	Limpopo
ZAF_2_DC36	Waterberg DM	2013	No program data	Probability of circumcision (MC)	40114.4132684443	0-4	0.00197509729002761	8.368599180992287e-4	0.0018189146326297498	8.518739027755394e-4	0.003838871915680396	2	ZAF_1_LIM	Limpopo
ZAF_2_DC1	West Coast DM	2013	No program data	Probability of circumcision (MC)	19319.995431996944	0-4	0.0011814415080895339	0.0010141217947940747	9.086508263784364e-4	2.786629487542349e-4	0.00415366966346725	2	ZAF_1_WC	Western Cape
ZAF_2_DC48	West Rand DM	2013	No program data	Probability of circumcision (MC)	40182.374230526344	0-4	0.0017863312805085755	7.81506920267607e-4	0.0016060962518066033	7.813530541685516e-4	0.0033202863792305	2	ZAF_1_GT	Gauteng
ZAF_2_DC16	Xhariep DM	2013	No program data	Probability of circumcision (MC)	7666.010481629256	0-4	0.0014150296138050872	7.112136851775123e-4	0.0013070981869299783	4.472615103576666e-4	0.0032727290988192274	2	ZAF_1_FS	Free State
ZAF_2_DC8	ZF Mgcawu DM	2013	No program data	Probability of circumcision (MC)	12335.097819971534	0-4	0.001248392388793579	8.283565556842741e-4	9.84840987303899e-4	3.7521877196986246e-4	0.0035049624412794174	2	ZAF_1_NC	Northern Cape
ZAF_2_DC26	Zululand DM	2013	No program data	Probability of circumcision (MC)	55124.13754478092	0-4	5.90492360042025e-4	3.4930136196102343e-4	4.53568866926094e-4	1.5566890518074872e-4	0.0013420616152123475	2	ZAF_1_KZN	KwaZulu-Natal
ZAF_2_DC44	A Nzo DM	2014	No program data	Probability of circumcision (MC)	47666.671316277716	0-4	0.0033287740429341073	0.0015700403856673845	0.0029689646290206443	0.0010760231092799225	0.007603495784675254	2	ZAF_1_EC	Eastern Cape
ZAF_2_DC25	Amajuba DM	2014	No program data	Probability of circumcision (MC)	28572.85826385296	0-4	6.943613771821685e-4	6.031872277800812e-4	5.397172903670716e-4	1.3416762488794692e-4	0.0025817665722180265	2	ZAF_1_KZN	KwaZulu-Natal
ZAF_2_DC12	Amathole DM	2014	No program data	Probability of circumcision (MC)	39544.899626612554	0-4	0.005535166167499342	0.0024915444531688567	0.005045013665817192	0.0022377245647722953	0.012576278282808426	2	ZAF_1_EC	Eastern Cape
ZAF_2_DC37	Bojanala Platinum DM	2014	No program data	Probability of circumcision (MC)	82668.68400428342	0-4	0.0015517440321023022	6.37774131379351e-4	0.0014719287001093082	6.170571731269911e-4	0.0032198152272904035	2	ZAF_1_NW	North West
ZAF_2_BUF	Buffalo City MM	2014	No program data	Probability of circumcision (MC)	30145.396334152985	0-4	0.0055417818611820935	0.0029845147222948582	0.004732284982426871	0.001801399476751132	0.012090093939834443	2	ZAF_1_EC	Eastern Cape
ZAF_2_DC13	C Hani DM	2014	No program data	Probability of circumcision (MC)	37613.218015935665	0-4	0.0025331287356474843	0.001192916407592057	0.0022323708118699246	0.0010054556107609988	0.005517510431254053	2	ZAF_1_EC	Eastern Cape
ZAF_2_CPT	Cape Town MM	2014	No program data	Probability of circumcision (MC)	186791.60840664504	0-4	0.00280828757671364	0.0010214011972124685	0.00269242314272472	0.0013258040492085663	0.004904829983562941	2	ZAF_1_WC	Western Cape
ZAF_2_DC2	Cape Winelands DM	2014	No program data	Probability of circumcision (MC)	39166.6249134217	0-4	0.0011783821983011352	6.747484079764893e-4	0.0010269934197217384	3.9474883012351316e-4	0.002716513850369983	2	ZAF_1_WC	Western Cape
ZAF_2_DC35	Capricorn DM	2014	No program data	Probability of circumcision (MC)	77148.43204629268	0-4	0.0028628611343324	0.001136082257813255	0.0027482043690444003	0.001308430707666535	0.00564975663302342	2	ZAF_1_LIM	Limpopo
ZAF_2_DC5	Central Karoo DM	2014	No program data	Probability of circumcision (MC)	3805.010423302763	0-4	0.0022777785139952264	0.0014050101074574183	0.0020193593171838956	6.715049654645851e-4	0.005662703784166852	2	ZAF_1_WC	Western Cape
ZAF_2_DC40	Dr K Kaunda DM	2014	No program data	Probability of circumcision (MC)	35279.44753639983	0-4	0.0022933643017687116	8.799122102439325e-4	0.0021218375014002777	0.0010008700818119522	0.004047626978985851	2	ZAF_1_NW	North West
ZAF_2_DC32	Ehlanzeni DM	2014	No program data	Probability of circumcision (MC)	106107.17932046071	0-4	0.0010938380768567267	4.53494752376471e-4	0.0010086402712368098	4.430597723253776e-4	0.0021434041782407457	2	ZAF_1_MP	Mpumalanga
ZAF_2_EKU	Ekurhuleni MM	2014	No program data	Probability of circumcision (MC)	177033.41037975193	0-4	0.002095090534004794	8.130578180368445e-4	0.001994439744197463	0.0010072783286219674	0.003544104082292012	2	ZAF_1_GT	Gauteng
ZAF_2_ETH	eThekwini MM	2014	No program data	Probability of circumcision (MC)	161820.90744953678	0-4	7.786177340279714e-4	4.001925107665683e-4	6.734735236662888e-4	3.079742236555916e-4	0.0016577013349978152	2	ZAF_1_KZN	KwaZulu-Natal
ZAF_2_DC20	Fezile Dabi DM	2014	No program data	Probability of circumcision (MC)	25574.812504177924	0-4	0.0015128997943542465	7.183991017430094e-4	0.001352270226001528	4.634309184266324e-4	0.0030413908844819865	2	ZAF_1_FS	Free State
ZAF_2_DC9	Frances Baard DM	2014	No program data	Probability of circumcision (MC)	21702.152637470208	0-4	7.825036948916329e-4	4.1186746091825436e-4	6.53467305605092e-4	2.975716878666732e-4	0.001634496519629673	2	ZAF_1_NC	Northern Cape
ZAF_2_DC30	G Sibande DM	2014	No program data	Probability of circumcision (MC)	60813.68139321997	0-4	0.0011938497334040834	4.94988877123174e-4	0.0010783808541366244	5.557154362878115e-4	0.00253725065485129	2	ZAF_1_MP	Mpumalanga
ZAF_2_DC4	Garden Route DM	2014	No program data	Probability of circumcision (MC)	27020.88258008488	0-4	0.0010958779569663283	7.989850468174797e-4	8.743731067086264e-4	2.7772993042091815e-4	0.0027535089219898083	2	ZAF_1_WC	Western Cape
ZAF_2_DC43	Harry Gwala DM	2014	No program data	Probability of circumcision (MC)	31310.654233688987	0-4	0.0016867738208938326	0.0010288545404618058	0.0014032418928981937	4.1417621264621253e-4	0.0043066394203021855	2	ZAF_1_KZN	KwaZulu-Natal
ZAF_2_DC29	iLembe DM	2014	No program data	Probability of circumcision (MC)	35936.68065481725	0-4	4.895287913806514e-4	2.9065627694661465e-4	4.263059057452787e-4	1.2741942203763984e-4	0.0011208392701451545	2	ZAF_1_KZN	KwaZulu-Natal
ZAF_2_DC45	J T Gaetsewe DM	2014	No program data	Probability of circumcision (MC)	15007.885727405173	0-4	0.002078544860303958	0.0012625202185516204	0.0017228155403901516	6.378622566554377e-4	0.005022006826081733	2	ZAF_1_NC	Northern Cape
ZAF_2_DC14	Joe Gqabi DM	2014	No program data	Probability of circumcision (MC)	16965.717220398878	0-4	0.0028935951721066906	0.001340165365782837	0.0027705793402766103	8.1868562139254e-4	0.006138495691754961	2	ZAF_1_EC	Eastern Cape
ZAF_2_JHB	Johannesburg MM	2014	No program data	Probability of circumcision (MC)	231019.92092776234	0-4	0.0031124975256943974	0.0010239011539318514	0.002963786105681928	0.0015854287556547175	0.00547691671212823	2	ZAF_1_GT	Gauteng
ZAF_2_DC28	King Cetshwayo DM	2014	No program data	Probability of circumcision (MC)	54412.5248477588	0-4	4.762616123431307e-4	2.829349468929518e-4	4.011514235009935e-4	1.6692788268553202e-4	0.0012555096142719737	2	ZAF_1_KZN	KwaZulu-Natal
ZAF_2_DC18	Lejweleputswa DM	2014	No program data	Probability of circumcision (MC)	32487.554030146235	0-4	0.0013635035636113799	5.241515580355284e-4	0.001278088756929357	5.671055155269012e-4	0.002422283698725622	2	ZAF_1_FS	Free State
ZAF_2_MAN	Mangaung MM	2014	No program data	Probability of circumcision (MC)	41998.38155271452	0-4	0.001275603595581941	9.308064611599866e-4	0.0010806056499971085	3.948778045012262e-4	0.003405466590656897	2	ZAF_1_FS	Free State
ZAF_2_DC33	Mopani DM	2014	No program data	Probability of circumcision (MC)	71027.43959212065	0-4	0.004620083417300675	0.0019657231401041695	0.004231775272573471	0.001959803656534177	0.009848239629409615	2	ZAF_1_LIM	Limpopo
ZAF_2_NMA	N Mandela Bay MM	2014	No program data	Probability of circumcision (MC)	42417.35684979519	0-4	0.0035020214483411478	0.001404893883238156	0.0033182469117498713	0.001538596718481127	0.006691050107901667	2	ZAF_1_EC	Eastern Cape
ZAF_2_DC6	Namakwa DM	2014	No program data	Probability of circumcision (MC)	5066.506869645707	0-4	5.493040120096158e-4	4.0221555430936505e-4	4.301658917317135e-4	1.2954008817142303e-4	0.0015547814630081326	2	ZAF_1_NC	Northern Cape
ZAF_2_DC38	Ngaka Modiri Molema DM	2014	No program data	Probability of circumcision (MC)	49799.972150314294	0-4	0.0011501563611177542	6.811865674527907e-4	9.811102664363967e-4	4.1751785336167907e-4	0.0032106714773781513	2	ZAF_1_NW	North West
ZAF_2_DC31	Nkangala DM	2014	No program data	Probability of circumcision (MC)	73151.23928631932	0-4	0.0031908576293502677	0.0010472531513940197	0.00308585198305073	0.0016676654146797376	0.005357563314818506	2	ZAF_1_MP	Mpumalanga
ZAF_2_DC15	O Tambo DM	2014	No program data	Probability of circumcision (MC)	79437.28437108838	0-4	0.0026237424656565867	0.0013633792308597116	0.0022665846687836945	0.0011130880065754623	0.005649118909295468	2	ZAF_1_EC	Eastern Cape
ZAF_2_DC3	Overberg DM	2014	No program data	Probability of circumcision (MC)	12642.242765668914	0-4	0.0014077543360915584	0.0012003594691311359	0.001120701051337818	3.580710723891454e-4	0.00414740012874442	2	ZAF_1_WC	Western Cape
ZAF_2_DC7	Pixley ka Seme DM	2014	No program data	Probability of circumcision (MC)	10739.540495894722	0-4	0.0010090063814327409	4.257929879834434e-4	9.347354394791548e-4	4.5104398338505355e-4	0.0018611866755211702	2	ZAF_1_NC	Northern Cape
ZAF_2_DC39	Ruth Segomotsi Mompati DM	2014	No program data	Probability of circumcision (MC)	29092.296309002446	0-4	0.0015403468827685915	7.3910762398561e-4	0.0014393095466072666	4.986136335154523e-4	0.00290910161715859	2	ZAF_1_NW	North West
ZAF_2_DC10	Sarah Baartman DM	2014	No program data	Probability of circumcision (MC)	18628.156265738624	0-4	0.00205349395628782	7.514877263747126e-4	0.001991234953190181	7.934785860367597e-4	0.003704356755924394	2	ZAF_1_EC	Eastern Cape
ZAF_2_DC42	Sedibeng DM	2014	No program data	Probability of circumcision (MC)	44643.98737546203	0-4	0.0014118730451108351	4.995502652962774e-4	0.001322300839225853	6.380371586250124e-4	0.00262134788196679	2	ZAF_1_GT	Gauteng
ZAF_2_DC47	Sekhukhune DM	2014	No program data	Probability of circumcision (MC)	72933.21518679647	0-4	0.0035992865569538803	0.0015376553090897358	0.003281578485975377	0.0019058315364930154	0.00779383622367017	2	ZAF_1_LIM	Limpopo
ZAF_2_DC19	T Mofutsanyana DM	2014	No program data	Probability of circumcision (MC)	42059.80430892822	0-4	0.0011867104968482979	5.761067593640938e-4	0.0010312012177873912	3.8081643154602994e-4	0.0028236411831193617	2	ZAF_1_FS	Free State
ZAF_2_TSH	Tshwane MM	2014	No program data	Probability of circumcision (MC)	150864.23683084597	0-4	0.002121125243487556	8.006860778186021e-4	0.0019743328300790134	0.0010061702601760973	0.003828739731092875	2	ZAF_1_GT	Gauteng
ZAF_2_DC21	Ugu DM	2014	No program data	Probability of circumcision (MC)	43590.40409378541	0-4	7.625116396754507e-4	5.137147500562303e-4	5.907807316094071e-4	2.1206069383719687e-4	0.00238101743833557	2	ZAF_1_KZN	KwaZulu-Natal
ZAF_2_DC22	uMgungundlovu DM	2014	No program data	Probability of circumcision (MC)	54162.3457176519	0-4	5.75641689604247e-4	3.148195069132697e-4	4.921318227338691e-4	1.9776876348197826e-4	0.0013785010345307254	2	ZAF_1_KZN	KwaZulu-Natal
ZAF_2_DC27	Umkhanyakude DM	2014	No program data	Probability of circumcision (MC)	43817.32752744398	0-4	9.542537443017809e-4	8.325086520356655e-4	7.322907144990524e-4	1.0027089467951869e-4	0.0030194383013205026	2	ZAF_1_KZN	KwaZulu-Natal
ZAF_2_DC24	Umzinyathi DM	2014	No program data	Probability of circumcision (MC)	35592.34950177462	0-4	5.925321891761599e-4	2.9309813771594877e-4	5.351326164912516e-4	1.724204052663786e-4	0.0012156666846218473	2	ZAF_1_KZN	KwaZulu-Natal
ZAF_2_DC23	Uthukela DM	2014	No program data	Probability of circumcision (MC)	43939.9897796461	0-4	3.6772500964452753e-4	1.887241485520853e-4	3.3261238511352194e-4	1.1090039616553943e-4	7.869799347727114e-4	2	ZAF_1_KZN	KwaZulu-Natal
ZAF_2_DC34	Vhembe DM	2014	No program data	Probability of circumcision (MC)	83242.68055271634	0-4	0.005235685345576203	0.002128440037201932	0.004741477232749227	0.002284588674235146	0.010721192340098447	2	ZAF_1_LIM	Limpopo
ZAF_2_DC36	Waterberg DM	2014	No program data	Probability of circumcision (MC)	40425.53262207385	0-4	0.0019670105603104963	8.317526000956197e-4	0.0018108304458492527	8.481344453819255e-4	0.003807477691419919	2	ZAF_1_LIM	Limpopo
ZAF_2_DC1	West Coast DM	2014	No program data	Probability of circumcision (MC)	19871.030910876707	0-4	0.001183070331933688	0.0010147962457804124	9.121643492010957e-4	2.7891417719489196e-4	0.004139842674988091	2	ZAF_1_WC	Western Cape
ZAF_2_DC48	West Rand DM	2014	No program data	Probability of circumcision (MC)	42207.444486177716	0-4	0.0017903917919018949	7.84900112053472e-4	0.0016145620408410167	7.829285163769152e-4	0.0033347287421407034	2	ZAF_1_GT	Gauteng
ZAF_2_DC16	Xhariep DM	2014	No program data	Probability of circumcision (MC)	7613.147604033105	0-4	0.0014154673412643754	7.119610037440667e-4	0.00130705169301502	4.470339621504678e-4	0.003276546572553359	2	ZAF_1_FS	Free State
ZAF_2_DC8	ZF Mgcawu DM	2014	No program data	Probability of circumcision (MC)	12498.414269584187	0-4	0.0012484159040821864	8.2705198536418e-4	9.844655543139126e-4	3.7558401871479934e-4	0.0034989146822759364	2	ZAF_1_NC	Northern Cape
ZAF_2_DC26	Zululand DM	2014	No program data	Probability of circumcision (MC)	54425.95793004325	0-4	5.904959431870482e-4	3.492897166445647e-4	4.532752841652934e-4	1.5618278492008747e-4	0.0013434212193077885	2	ZAF_1_KZN	KwaZulu-Natal
ZAF_2_DC44	A Nzo DM	2015	No program data	Probability of circumcision (MC)	47267.89448060516	0-4	0.003331024007679668	0.0015710702919211194	0.002970824320107494	0.00107681626562548	0.007601580211866457	2	ZAF_1_EC	Eastern Cape
ZAF_2_DC25	Amajuba DM	2015	No program data	Probability of circumcision (MC)	28890.370006263434	0-4	6.945851267554942e-4	6.04516295710027e-4	5.39394117427633e-4	1.33917966677202e-4	0.0025936773686576486	2	ZAF_1_KZN	KwaZulu-Natal
ZAF_2_DC12	Amathole DM	2015	No program data	Probability of circumcision (MC)	38939.472384117216	0-4	0.005546198254225745	0.002493528757798949	0.005063104609068567	0.002239225254581834	0.012585373225028616	2	ZAF_1_EC	Eastern Cape
ZAF_2_DC37	Bojanala Platinum DM	2015	No program data	Probability of circumcision (MC)	83406.02874524982	0-4	0.0015491358549008078	6.363569893573862e-4	0.0014707783828399618	6.159533113470831e-4	0.003208645032792414	2	ZAF_1_NW	North West
ZAF_2_BUF	Buffalo City MM	2015	No program data	Probability of circumcision (MC)	29185.961251881825	0-4	0.005542354862745924	0.002984601390925244	0.004737187785049094	0.0017979073220764491	0.012095899483860148	2	ZAF_1_EC	Eastern Cape
ZAF_2_DC13	C Hani DM	2015	No program data	Probability of circumcision (MC)	36252.10065793693	0-4	0.0025342218976477974	0.0011943240369517037	0.0022317148256220127	0.0010056603469007792	0.005520272953625319	2	ZAF_1_EC	Eastern Cape
ZAF_2_CPT	Cape Town MM	2015	No program data	Probability of circumcision (MC)	188077.43044631934	0-4	0.0028038544810256257	0.001018861414404485	0.002690132843638746	0.0013249496196146107	0.004907906173249996	2	ZAF_1_WC	Western Cape
ZAF_2_DC2	Cape Winelands DM	2015	No program data	Probability of circumcision (MC)	39894.55623882389	0-4	0.0011791418280270552	6.752716949077419e-4	0.0010269917530425416	3.9513039016765106e-4	0.0027183843841673662	2	ZAF_1_WC	Western Cape
ZAF_2_DC35	Capricorn DM	2015	No program data	Probability of circumcision (MC)	77947.51148841242	0-4	0.002863698246742524	0.0011354778481396978	0.0027394671187285172	0.0013106488831836364	0.005675275652996744	2	ZAF_1_LIM	Limpopo
ZAF_2_DC5	Central Karoo DM	2015	No program data	Probability of circumcision (MC)	3831.922608401927	0-4	0.0022793078264964225	0.0014064546804359577	0.0020250317892224327	6.709510486609431e-4	0.005654723015259115	2	ZAF_1_WC	Western Cape
ZAF_2_DC40	Dr K Kaunda DM	2015	No program data	Probability of circumcision (MC)	35617.07600437178	0-4	0.002293363965183577	8.795850215495827e-4	0.002121830398516572	0.00100078414893177	0.004046633064979986	2	ZAF_1_NW	North West
ZAF_2_DC32	Ehlanzeni DM	2015	No program data	Probability of circumcision (MC)	107755.59323238143	0-4	0.0010940772186965062	4.5508541798932055e-4	0.0010073501773314054	4.418084961133862e-4	0.0021508643908386936	2	ZAF_1_MP	Mpumalanga
ZAF_2_EKU	Ekurhuleni MM	2015	No program data	Probability of circumcision (MC)	184677.01243359304	0-4	0.0020807022026227973	8.046329064750533e-4	0.001995108119060059	9.997784325391995e-4	0.003511599587620506	2	ZAF_1_GT	Gauteng
ZAF_2_ETH	eThekwini MM	2015	No program data	Probability of circumcision (MC)	158612.86592198475	0-4	7.791495374528001e-4	4.006319542396565e-4	6.738124375729846e-4	3.0832700890058557e-4	0.0016593217481386943	2	ZAF_1_KZN	KwaZulu-Natal
ZAF_2_DC20	Fezile Dabi DM	2015	No program data	Probability of circumcision (MC)	25075.17043806114	0-4	0.0015084878114994269	7.148644198122518e-4	0.0013522183663039924	4.6357377946724054e-4	0.003023838120615632	2	ZAF_1_FS	Free State
ZAF_2_DC9	Frances Baard DM	2015	No program data	Probability of circumcision (MC)	21816.557050901556	0-4	7.826582267272558e-4	4.121124892846594e-4	6.537612961012917e-4	2.975793326628149e-4	0.001635547455945755	2	ZAF_1_NC	Northern Cape
ZAF_2_DC30	G Sibande DM	2015	No program data	Probability of circumcision (MC)	60098.01837215859	0-4	0.0011933262652001396	4.949169181930644e-4	0.0010792305226319755	5.557646937498287e-4	0.0025352952013042037	2	ZAF_1_MP	Mpumalanga
ZAF_2_DC4	Garden Route DM	2015	No program data	Probability of circumcision (MC)	27364.802808643857	0-4	0.0010969528106276338	7.99951289412318e-4	8.736896383679932e-4	2.778903382158863e-4	0.002760644307838001	2	ZAF_1_WC	Western Cape
ZAF_2_DC43	Harry Gwala DM	2015	No program data	Probability of circumcision (MC)	31004.96674659172	0-4	0.0016883743533636347	0.001027821081169179	0.0014038392791837976	4.1500077337131805e-4	0.004290434939702372	2	ZAF_1_KZN	KwaZulu-Natal
ZAF_2_DC29	iLembe DM	2015	No program data	Probability of circumcision (MC)	35883.27267137499	0-4	4.891938345688295e-4	2.905154287666678e-4	4.2523000049051694e-4	1.2740092908585177e-4	0.0011223190678742445	2	ZAF_1_KZN	KwaZulu-Natal
ZAF_2_DC45	J T Gaetsewe DM	2015	No program data	Probability of circumcision (MC)	15245.739219196957	0-4	0.0020780529218523704	0.0012627536988745526	0.0017197172616580292	6.370246570843404e-4	0.00502770199765102	2	ZAF_1_NC	Northern Cape
ZAF_2_DC14	Joe Gqabi DM	2015	No program data	Probability of circumcision (MC)	16705.459645516687	0-4	0.002897580700717115	0.0013434271447036407	0.002768847114120917	8.18740269858505e-4	0.0061614204632426065	2	ZAF_1_EC	Eastern Cape
ZAF_2_JHB	Johannesburg MM	2015	No program data	Probability of circumcision (MC)	243744.65691510946	0-4	0.0031003255147813206	0.0010180986412101911	0.002948281075188484	0.001583468515864201	0.005407928925532596	2	ZAF_1_GT	Gauteng
ZAF_2_DC28	King Cetshwayo DM	2015	No program data	Probability of circumcision (MC)	54711.31304664412	0-4	4.761341854791546e-4	2.8380348949608674e-4	3.9998795651831397e-4	1.6669894694974972e-4	0.001256042803346207	2	ZAF_1_KZN	KwaZulu-Natal
ZAF_2_DC18	Lejweleputswa DM	2015	No program data	Probability of circumcision (MC)	31621.15020545083	0-4	0.0013614036302609948	5.22617350779652e-4	0.0012781205297451505	5.65757756546645e-4	0.0024197815955433167	2	ZAF_1_FS	Free State
ZAF_2_MAN	Mangaung MM	2015	No program data	Probability of circumcision (MC)	42174.89352792859	0-4	0.001274800487838604	9.30082554063607e-4	0.0010782612990600372	3.948071473887755e-4	0.0034048981674462725	2	ZAF_1_FS	Free State
ZAF_2_DC33	Mopani DM	2015	No program data	Probability of circumcision (MC)	70652.26303355527	0-4	0.004660267293741033	0.001962397288261314	0.004268851201406447	0.001993029360897856	0.009868333375571685	2	ZAF_1_LIM	Limpopo
ZAF_2_NMA	N Mandela Bay MM	2015	No program data	Probability of circumcision (MC)	41499.607446126356	0-4	0.0035065513373640587	0.0014083275677764136	0.0033162921248258933	0.0015395222801471127	0.006713214311027487	2	ZAF_1_EC	Eastern Cape
ZAF_2_DC6	Namakwa DM	2015	No program data	Probability of circumcision (MC)	4934.737653183083	0-4	5.490304623116964e-4	4.0247601976880847e-4	4.301498024515839e-4	1.2958516373589977e-4	0.0015492468991542094	2	ZAF_1_NC	Northern Cape
ZAF_2_DC38	Ngaka Modiri Molema DM	2015	No program data	Probability of circumcision (MC)	49433.386163472496	0-4	0.0011476314411776887	6.805994894618194e-4	9.76630006362373e-4	4.169879528419167e-4	0.0032128892943819936	2	ZAF_1_NW	North West
ZAF_2_DC31	Nkangala DM	2015	No program data	Probability of circumcision (MC)	72926.28839545998	0-4	0.003190998654776242	0.0010467495717505911	0.0030856603947941623	0.0016629535610505676	0.005373409749141843	2	ZAF_1_MP	Mpumalanga
ZAF_2_DC15	O Tambo DM	2015	No program data	Probability of circumcision (MC)	80453.03165623585	0-4	0.0026276474472453587	0.0013632669947166885	0.002276470186514951	0.001119128283194275	0.0056692445087741915	2	ZAF_1_EC	Eastern Cape
ZAF_2_DC3	Overberg DM	2015	No program data	Probability of circumcision (MC)	12965.306380259133	0-4	0.0014082201183006533	0.0012007307632196757	0.001120840101263855	3.5824634070717655e-4	0.004149095243872256	2	ZAF_1_WC	Western Cape
ZAF_2_DC7	Pixley ka Seme DM	2015	No program data	Probability of circumcision (MC)	10847.396754455576	0-4	0.001009022558419085	4.2579090636389263e-4	9.346969009282672e-4	4.503756667921028e-4	0.0018584133173463798	2	ZAF_1_NC	Northern Cape
ZAF_2_DC39	Ruth Segomotsi Mompati DM	2015	No program data	Probability of circumcision (MC)	28116.90908690591	0-4	0.0015366974691219904	7.397202661253877e-4	0.0014288549185269943	4.976135498961031e-4	0.002919814920085427	2	ZAF_1_NW	North West
ZAF_2_DC10	Sarah Baartman DM	2015	No program data	Probability of circumcision (MC)	18153.67247757998	0-4	0.0020554410183904488	7.528511283302166e-4	0.0019910649090747216	7.944316246682949e-4	0.0037120894975749908	2	ZAF_1_EC	Eastern Cape
ZAF_2_DC42	Sedibeng DM	2015	No program data	Probability of circumcision (MC)	45296.297145818346	0-4	0.001404542086607832	4.964640559380392e-4	0.0013119659594410396	6.308278641136034e-4	0.002619213879043254	2	ZAF_1_GT	Gauteng
ZAF_2_DC47	Sekhukhune DM	2015	No program data	Probability of circumcision (MC)	74651.17295220747	0-4	0.003591652711704574	0.0015280273285705737	0.0032839291899638243	0.001903376918663594	0.00779353200828916	2	ZAF_1_LIM	Limpopo
ZAF_2_DC19	T Mofutsanyana DM	2015	No program data	Probability of circumcision (MC)	42020.93860033356	0-4	0.0011868643584608623	5.764266133519111e-4	0.0010319942087193847	3.808668164636138e-4	0.0028264854922248864	2	ZAF_1_FS	Free State
ZAF_2_TSH	Tshwane MM	2015	No program data	Probability of circumcision (MC)	158071.38690648062	0-4	0.002111383131191951	7.957645525376188e-4	0.001960904186366498	9.992833559374465e-4	0.0038202577377060383	2	ZAF_1_GT	Gauteng
ZAF_2_DC21	Ugu DM	2015	No program data	Probability of circumcision (MC)	43700.27174874581	0-4	7.624312748297714e-4	5.137242231534401e-4	5.906198560091398e-4	2.1197990764206057e-4	0.0023815327386940968	2	ZAF_1_KZN	KwaZulu-Natal
ZAF_2_DC22	uMgungundlovu DM	2015	No program data	Probability of circumcision (MC)	53946.135510182896	0-4	5.75552390560281e-4	3.1488396172852116e-4	4.917843750475983e-4	1.976762284597711e-4	0.0013783290309182241	2	ZAF_1_KZN	KwaZulu-Natal
ZAF_2_DC27	Umkhanyakude DM	2015	No program data	Probability of circumcision (MC)	43477.858403506645	0-4	9.52237415306664e-4	8.289692222942204e-4	7.292773065466723e-4	1.0005042099448615e-4	0.0030205430221773703	2	ZAF_1_KZN	KwaZulu-Natal
ZAF_2_DC24	Umzinyathi DM	2015	No program data	Probability of circumcision (MC)	35417.80267090621	0-4	5.923193066371842e-4	2.930779062477143e-4	5.342219224210002e-4	1.720317597798263e-4	0.0012087398886399202	2	ZAF_1_KZN	KwaZulu-Natal
ZAF_2_DC23	Uthukela DM	2015	No program data	Probability of circumcision (MC)	43103.11015885566	0-4	3.676642225526927e-4	1.8872817703120045e-4	3.3247702345507986e-4	1.1088920502028717e-4	7.871802897876252e-4	2	ZAF_1_KZN	KwaZulu-Natal
ZAF_2_DC34	Vhembe DM	2015	No program data	Probability of circumcision (MC)	84538.14549039895	0-4	0.005271011539400905	0.002121917468248538	0.004769212806269773	0.0023130377531884287	0.01069538478259691	2	ZAF_1_LIM	Limpopo
ZAF_2_DC36	Waterberg DM	2015	No program data	Probability of circumcision (MC)	40333.40703542587	0-4	0.001954594027898194	8.214653386267499e-4	0.0017957285229324386	8.435171913654392e-4	0.003753213505197729	2	ZAF_1_LIM	Limpopo
ZAF_2_DC1	West Coast DM	2015	No program data	Probability of circumcision (MC)	20485.381517551818	0-4	0.0011838902339441804	0.0010154467382501428	9.13712361816e-4	2.7902857411113077e-4	0.00413418878428631	2	ZAF_1_WC	Western Cape
ZAF_2_DC48	West Rand DM	2015	No program data	Probability of circumcision (MC)	44071.64659899849	0-4	0.0017818445855105399	7.790261754494409e-4	0.0016020076605255456	7.786829562583231e-4	0.0033032127324709726	2	ZAF_1_GT	Gauteng
ZAF_2_DC16	Xhariep DM	2015	No program data	Probability of circumcision (MC)	7621.547228225879	0-4	0.0014154844551509172	7.117202027096038e-4	0.0013078343194640597	4.4734876826582127e-4	0.003275071618318378	2	ZAF_1_FS	Free State
ZAF_2_DC8	ZF Mgcawu DM	2015	No program data	Probability of circumcision (MC)	12618.869322262826	0-4	0.0012486415613969849	8.272731990173547e-4	9.849799011200605e-4	3.756031172660665e-4	0.0034996957885478535	2	ZAF_1_NC	Northern Cape
ZAF_2_DC26	Zululand DM	2015	No program data	Probability of circumcision (MC)	54146.03311494379	0-4	5.903793179352794e-4	3.492808447385448e-4	4.532688866141401e-4	1.5689017133488288e-4	0.0013441918551063978	2	ZAF_1_KZN	KwaZulu-Natal
ZAF_2_DC44	A Nzo DM	2016	No program data	Probability of circumcision (MC)	47048.64814839867	0-4	0.003330217569379977	0.0015711807044581651	0.0029714652056738867	0.0010774421353045615	0.007605256239317003	2	ZAF_1_EC	Eastern Cape
ZAF_2_DC25	Amajuba DM	2016	No program data	Probability of circumcision (MC)	29263.870757921897	0-4	6.946705794714334e-4	6.053892942510723e-4	5.391328884246406e-4	1.3374313089960704e-4	0.0026007697965544953	2	ZAF_1_KZN	KwaZulu-Natal
ZAF_2_DC12	Amathole DM	2016	No program data	Probability of circumcision (MC)	38635.72098094244	0-4	0.005546086926524879	0.0024952376382147124	0.005061365667960015	0.002239663689734342	0.012585305027378394	2	ZAF_1_EC	Eastern Cape
ZAF_2_DC37	Bojanala Platinum DM	2016	No program data	Probability of circumcision (MC)	83757.65006057204	0-4	0.0015471404155329876	6.351186051852689e-4	0.0014683756166009765	6.151358217607547e-4	0.003198846982909548	2	ZAF_1_NW	North West
ZAF_2_BUF	Buffalo City MM	2016	No program data	Probability of circumcision (MC)	28396.344890934015	0-4	0.005514548819663597	0.0029658522162038883	0.00472287152086185	0.0017765255684479395	0.012022707295036204	2	ZAF_1_EC	Eastern Cape
ZAF_2_DC13	C Hani DM	2016	No program data	Probability of circumcision (MC)	35074.10678016932	0-4	0.0025314816275863166	0.0011929837741764156	0.0022210090543555204	0.001003208684755417	0.005501587263554309	2	ZAF_1_EC	Eastern Cape
ZAF_2_CPT	Cape Town MM	2016	No program data	Probability of circumcision (MC)	188707.5019033155	0-4	0.0027963564800436366	0.0010147507971313909	0.0026860760070926745	0.0013235188146197177	0.004912251729266249	2	ZAF_1_WC	Western Cape
ZAF_2_DC2	Cape Winelands DM	2016	No program data	Probability of circumcision (MC)	40615.84520140974	0-4	0.0011791670254229492	6.75447715448039e-4	0.0010275472721088376	3.9509064313291765e-4	0.002718711452738085	2	ZAF_1_WC	Western Cape
ZAF_2_DC35	Capricorn DM	2016	No program data	Probability of circumcision (MC)	78075.50716884971	0-4	0.0028673181384499635	0.0011354171486706046	0.0027321594177166413	0.001314454263873349	0.005696432196825671	2	ZAF_1_LIM	Limpopo
ZAF_2_DC5	Central Karoo DM	2016	No program data	Probability of circumcision (MC)	3845.9005301691104	0-4	0.002279932942739226	0.0014068945368362628	0.002027142493497203	6.707729626523673e-4	0.005651911769752072	2	ZAF_1_WC	Western Cape
ZAF_2_DC40	Dr K Kaunda DM	2016	No program data	Probability of circumcision (MC)	35874.41014235731	0-4	0.0022946274936664537	8.795890484498008e-4	0.002123240989485211	0.0010016485356483386	0.00404529364897815	2	ZAF_1_NW	North West
ZAF_2_DC32	Ehlanzeni DM	2016	No program data	Probability of circumcision (MC)	109361.12002082143	0-4	0.0010938710102857611	4.5575021889711706e-4	0.001006462749601279	4.410336818713652e-4	0.0021537631935597537	2	ZAF_1_MP	Mpumalanga
ZAF_2_EKU	Ekurhuleni MM	2016	No program data	Probability of circumcision (MC)	189906.14893775427	0-4	0.002061271909199695	7.926038397482231e-4	0.0019874514370749495	9.894801731701527e-4	0.0034666254810995995	2	ZAF_1_GT	Gauteng
ZAF_2_ETH	eThekwini MM	2016	No program data	Probability of circumcision (MC)	155401.5009459143	0-4	7.805003163080203e-4	4.01756750252588e-4	6.745918654474804e-4	3.0925535739119e-4	0.0016633397797164837	2	ZAF_1_KZN	KwaZulu-Natal
ZAF_2_DC20	Fezile Dabi DM	2016	No program data	Probability of circumcision (MC)	24401.370930911628	0-4	0.0015040419393662012	7.113659807904849e-4	0.0013521942689893169	4.6374787689444e-4	0.003006076939368405	2	ZAF_1_FS	Free State
ZAF_2_DC9	Frances Baard DM	2016	No program data	Probability of circumcision (MC)	21890.49340377227	0-4	7.829256022927409e-4	4.125131750725241e-4	6.548056504325074e-4	2.9765384223816993e-4	0.0016379723970719792	2	ZAF_1_NC	Northern Cape
ZAF_2_DC30	G Sibande DM	2016	No program data	Probability of circumcision (MC)	59209.529268253085	0-4	0.0011924046840387239	4.945994711651116e-4	0.0010789571942371287	5.556999056961643e-4	0.002531124615849519	2	ZAF_1_MP	Mpumalanga
ZAF_2_DC4	Garden Route DM	2016	No program data	Probability of circumcision (MC)	27705.04280409486	0-4	0.0010976150020112862	8.005012878260037e-4	8.717391436945938e-4	2.779840590655873e-4	0.0027651280188733893	2	ZAF_1_WC	Western Cape
ZAF_2_DC43	Harry Gwala DM	2016	No program data	Probability of circumcision (MC)	30766.78311304075	0-4	0.001689345774421471	0.0010271758505158498	0.001406081209797946	4.154671937661971e-4	0.004278682581016104	2	ZAF_1_KZN	KwaZulu-Natal
ZAF_2_DC29	iLembe DM	2016	No program data	Probability of circumcision (MC)	35856.46923289944	0-4	4.889857586815679e-4	2.9050328499175e-4	4.2487341962607855e-4	1.2733916853937904e-4	0.0011227146957993213	2	ZAF_1_KZN	KwaZulu-Natal
ZAF_2_DC45	J T Gaetsewe DM	2016	No program data	Probability of circumcision (MC)	15393.043568715217	0-4	0.002077266640547307	0.0012634762466150634	0.0017131441622763235	6.357963640648279e-4	0.00504207581044498	2	ZAF_1_NC	Northern Cape
ZAF_2_DC14	Joe Gqabi DM	2016	No program data	Probability of circumcision (MC)	16564.648459039614	0-4	0.0028966821591880783	0.0013426495277129946	0.002770901858462954	8.184967909391862e-4	0.006156638503930433	2	ZAF_1_EC	Eastern Cape
ZAF_2_JHB	Johannesburg MM	2016	No program data	Probability of circumcision (MC)	253753.97409995255	0-4	0.0030790937559630233	0.0010077444259834099	0.002925932211161132	0.0015792751260899714	0.005301020334516265	2	ZAF_1_GT	Gauteng
ZAF_2_DC28	King Cetshwayo DM	2016	No program data	Probability of circumcision (MC)	55189.15415373221	0-4	4.760022455683165e-4	2.844636028756338e-4	3.990627701893418e-4	1.6650747099567747e-4	0.0012564483935915273	2	ZAF_1_KZN	KwaZulu-Natal
ZAF_2_DC18	Lejweleputswa DM	2016	No program data	Probability of circumcision (MC)	30518.560528774273	0-4	0.0013591156842294738	5.210324486076852e-4	0.001275979857002407	5.63589548543084e-4	0.002417049240115832	2	ZAF_1_FS	Free State
ZAF_2_MAN	Mangaung MM	2016	No program data	Probability of circumcision (MC)	42297.547866947374	0-4	0.001274384025587021	9.296152747178203e-4	0.0010777139112260325	3.948645950754754e-4	0.0034037700350810574	2	ZAF_1_FS	Free State
ZAF_2_DC33	Mopani DM	2016	No program data	Probability of circumcision (MC)	69599.30264089687	0-4	0.004704379626511512	0.001961041300438695	0.00432829357176741	0.0020300479864685216	0.00989558363780903	2	ZAF_1_LIM	Limpopo
ZAF_2_NMA	N Mandela Bay MM	2016	No program data	Probability of circumcision (MC)	40751.41872198417	0-4	0.0035187617693396636	0.0014163091822702123	0.003343828758875652	0.0015332979689258487	0.0067486677832313425	2	ZAF_1_EC	Eastern Cape
ZAF_2_DC6	Namakwa DM	2016	No program data	Probability of circumcision (MC)	4754.517544912723	0-4	5.487575735768828e-4	4.0318943363914193e-4	4.3110694439769785e-4	1.2964777089183579e-4	0.0015401546821435697	2	ZAF_1_NC	Northern Cape
ZAF_2_DC38	Ngaka Modiri Molema DM	2016	No program data	Probability of circumcision (MC)	48787.29588329735	0-4	0.0011458204811033053	6.79977737419742e-4	9.735528979056221e-4	4.166545538983055e-4	0.0032133546850189824	2	ZAF_1_NW	North West
ZAF_2_DC31	Nkangala DM	2016	No program data	Probability of circumcision (MC)	72431.65071092547	0-4	0.0031910494060304676	0.00104586771772736	0.003085384051701765	0.001655738136890211	0.00539887926661694	2	ZAF_1_MP	Mpumalanga
ZAF_2_DC15	O Tambo DM	2016	No program data	Probability of circumcision (MC)	82373.40385288697	0-4	0.0026286831150193956	0.0013628643867713026	0.0022798412001902853	0.0011217188958433304	0.005672064904013511	2	ZAF_1_EC	Eastern Cape
ZAF_2_DC3	Overberg DM	2016	No program data	Probability of circumcision (MC)	13268.435187112627	0-4	0.001407984376003032	0.0012011523326269109	0.0011213443491295324	3.580248186369735e-4	0.004151341193876567	2	ZAF_1_WC	Western Cape
ZAF_2_DC7	Pixley ka Seme DM	2016	No program data	Probability of circumcision (MC)	10934.593322777542	0-4	0.0010095121569771435	4.261167745215e-4	9.351161207921952e-4	4.503523248622986e-4	0.0018597735033323035	2	ZAF_1_NC	Northern Cape
ZAF_2_DC39	Ruth Segomotsi Mompati DM	2016	No program data	Probability of circumcision (MC)	26934.9439137733	0-4	0.0015333503992704133	7.400953889512559e-4	0.0014202490664609406	4.967920845031726e-4	0.0029280700465241314	2	ZAF_1_NW	North West
ZAF_2_DC10	Sarah Baartman DM	2016	No program data	Probability of circumcision (MC)	17752.108165644786	0-4	0.0020546746693417797	7.530547389290478e-4	0.001996593637830716	7.981034814054262e-4	0.003732410745599912	2	ZAF_1_EC	Eastern Cape
ZAF_2_DC42	Sedibeng DM	2016	No program data	Probability of circumcision (MC)	45359.05681860616	0-4	0.0013947870604603537	4.922918462368154e-4	0.0013105468719378421	6.214573929970775e-4	0.0026198809151549794	2	ZAF_1_GT	Gauteng
ZAF_2_DC47	Sekhukhune DM	2016	No program data	Probability of circumcision (MC)	75652.63798323993	0-4	0.003589643321164551	0.0015211594430593032	0.003289749794931922	0.0019045932933910651	0.00779874017713693	2	ZAF_1_LIM	Limpopo
ZAF_2_DC19	T Mofutsanyana DM	2016	No program data	Probability of circumcision (MC)	41970.27398861818	0-4	0.0011871947186554456	5.771558177290501e-4	0.0010338959717612764	3.810500081067254e-4	0.002833606683544098	2	ZAF_1_FS	Free State
ZAF_2_TSH	Tshwane MM	2016	No program data	Probability of circumcision (MC)	163847.1133929959	0-4	0.0020974180136283287	7.883447163251901e-4	0.0019406476700023574	9.903613810111097e-4	0.003808713022615269	2	ZAF_1_GT	Gauteng
ZAF_2_DC21	Ugu DM	2016	No program data	Probability of circumcision (MC)	43813.00381027552	0-4	7.623845787485938e-4	5.137649018177425e-4	5.906528029294677e-4	2.1194338769169147e-4	0.0023826388191694583	2	ZAF_1_KZN	KwaZulu-Natal
ZAF_2_DC22	uMgungundlovu DM	2016	No program data	Probability of circumcision (MC)	53733.050064886236	0-4	5.753252279655605e-4	3.147629826359739e-4	4.917929313735174e-4	1.972315232732773e-4	0.0013762945807894518	2	ZAF_1_KZN	KwaZulu-Natal
ZAF_2_DC27	Umkhanyakude DM	2016	No program data	Probability of circumcision (MC)	43243.81318823828	0-4	9.507446625834443e-4	8.263736422648549e-4	7.272993406822492e-4	9.98520077249669e-5	0.0030258201970398855	2	ZAF_1_KZN	KwaZulu-Natal
ZAF_2_DC24	Umzinyathi DM	2016	No program data	Probability of circumcision (MC)	35286.99516149921	0-4	5.921270950279627e-4	2.930885814064132e-4	5.336310335218975e-4	1.7176561327048376e-4	0.001204113205874394	2	ZAF_1_KZN	KwaZulu-Natal
ZAF_2_DC23	Uthukela DM	2016	No program data	Probability of circumcision (MC)	42267.966315669444	0-4	3.6760808569168065e-4	1.8867167172975983e-4	3.324828876774344e-4	1.1084531695432692e-4	7.872717705459315e-4	2	ZAF_1_KZN	KwaZulu-Natal
ZAF_2_DC34	Vhembe DM	2016	No program data	Probability of circumcision (MC)	85061.94698496039	0-4	0.005313951007548983	0.002117532518879442	0.00480224366135847	0.0023458912232716626	0.010684145518110238	2	ZAF_1_LIM	Limpopo
ZAF_2_DC36	Waterberg DM	2016	No program data	Probability of circumcision (MC)	39701.205222053126	0-4	0.0019444154594096005	8.124413101182666e-4	0.0017924379452471276	8.400434048203441e-4	0.003703773437349695	2	ZAF_1_LIM	Limpopo
ZAF_2_DC1	West Coast DM	2016	No program data	Probability of circumcision (MC)	21095.67437389811	0-4	0.0011840991325751035	0.0010157669946840723	9.140043815432613e-4	2.79049088328132e-4	0.004134290341078928	2	ZAF_1_WC	Western Cape
ZAF_2_DC48	West Rand DM	2016	No program data	Probability of circumcision (MC)	45340.70675069105	0-4	0.0017680625974211865	7.693834206567281e-4	0.00158922043508376	7.721738529943339e-4	0.003253005541271305	2	ZAF_1_GT	Gauteng
ZAF_2_DC16	Xhariep DM	2016	No program data	Probability of circumcision (MC)	7630.446684748545	0-4	0.0014152391584581713	7.106052456404343e-4	0.001310276702515683	4.483929315125398e-4	0.0032686062353265814	2	ZAF_1_FS	Free State
ZAF_2_DC8	ZF Mgcawu DM	2016	No program data	Probability of circumcision (MC)	12676.552159822246	0-4	0.0012491153889756343	8.289922146236504e-4	9.858561606493983e-4	3.7534609766247504e-4	0.0035067284951414554	2	ZAF_1_NC	Northern Cape
ZAF_2_DC26	Zululand DM	2016	No program data	Probability of circumcision (MC)	54076.393255922696	0-4	5.902433466545683e-4	3.493171487749804e-4	4.5363510307908994e-4	1.5745378604769037e-4	0.0013386389451633853	2	ZAF_1_KZN	KwaZulu-Natal
ZAF_2_DC44	A Nzo DM	2017	No program data	Probability of circumcision (MC)	46845.33923850076	0-4	0.0033280002062035406	0.0015715794176733393	0.0029735489996683727	0.0010788460707515067	0.007614192704763219	2	ZAF_1_EC	Eastern Cape
ZAF_2_DC25	Amajuba DM	2017	No program data	Probability of circumcision (MC)	29635.703269342954	0-4	6.945589962528887e-4	6.050033953938297e-4	5.392037902373303e-4	1.3382436070884826e-4	0.0025966393294316126	2	ZAF_1_KZN	KwaZulu-Natal
ZAF_2_DC12	Amathole DM	2017	No program data	Probability of circumcision (MC)	37890.52965083123	0-4	0.005538283284957004	0.002501751656687923	0.00504230424348855	0.0022402915271178703	0.012575448445611334	2	ZAF_1_EC	Eastern Cape
ZAF_2_DC37	Bojanala Platinum DM	2017	No program data	Probability of circumcision (MC)	83088.33992083516	0-4	0.001547714433702618	6.35478440739991e-4	0.0014690937340138554	6.15366413875466e-4	0.0032017187289529393	2	ZAF_1_NW	North West
ZAF_2_BUF	Buffalo City MM	2017	No program data	Probability of circumcision (MC)	27316.91360106969	0-4	0.0054749545004957895	0.002940358512148204	0.004700835632497862	0.0017567908073815837	0.011964303290648967	2	ZAF_1_EC	Eastern Cape
ZAF_2_DC13	C Hani DM	2017	No program data	Probability of circumcision (MC)	33766.66331652879	0-4	0.002525445069812536	0.001190263059828611	0.0022274640005159625	9.977941334234227e-4	0.005461648585890786	2	ZAF_1_EC	Eastern Cape
ZAF_2_CPT	Cape Town MM	2017	No program data	Probability of circumcision (MC)	187890.60542085863	0-4	0.0027839153945169864	0.0010081247902862403	0.00268064743741428	0.0013213472032346115	0.004917693414058009	2	ZAF_1_WC	Western Cape
ZAF_2_DC2	Cape Winelands DM	2017	No program data	Probability of circumcision (MC)	41012.676120419776	0-4	0.0011777287758342682	6.749279928619958e-4	0.0010289228961731685	3.943339348071864e-4	0.0027160568348919157	2	ZAF_1_WC	Western Cape
ZAF_2_DC35	Capricorn DM	2017	No program data	Probability of circumcision (MC)	76864.37494557857	0-4	0.0028664877972838904	0.0011353809001905088	0.0027309762099304146	0.0013137288374501944	0.005693579695190461	2	ZAF_1_LIM	Limpopo
ZAF_2_DC5	Central Karoo DM	2017	No program data	Probability of circumcision (MC)	3847.668390994878	0-4	0.002277870285059511	0.001405233507210383	0.002018499016840136	6.716021965432696e-4	0.005665438302848392	2	ZAF_1_WC	Western Cape
ZAF_2_DC40	Dr K Kaunda DM	2017	No program data	Probability of circumcision (MC)	35714.840863829646	0-4	0.0023005369685313174	8.816670151724784e-4	0.0021298458998398506	0.0010049339627111438	0.004046679043029764	2	ZAF_1_NW	North West
ZAF_2_DC32	Ehlanzeni DM	2017	No program data	Probability of circumcision (MC)	110076.03149097804	0-4	0.0010932945773081974	4.539696791995436e-4	0.0010075125560250848	4.4218323328324913e-4	0.002145576609573714	2	ZAF_1_MP	Mpumalanga
ZAF_2_EKU	Ekurhuleni MM	2017	No program data	Probability of circumcision (MC)	193040.69334547943	0-4	0.002046847902046789	7.830929601220317e-4	0.001981430037521001	9.82324243746945e-4	0.0034321819554787372	2	ZAF_1_GT	Gauteng
ZAF_2_ETH	eThekwini MM	2017	No program data	Probability of circumcision (MC)	152349.35591260454	0-4	7.824187271631503e-4	4.0289890201579924e-4	6.756331784963934e-4	3.1070873051437613e-4	0.0016676908910612548	2	ZAF_1_KZN	KwaZulu-Natal
ZAF_2_DC20	Fezile Dabi DM	2017	No program data	Probability of circumcision (MC)	23841.9037012617	0-4	0.0015015744225333263	7.095699863586478e-4	0.0013521987680914674	4.637386851823535e-4	0.002996519344987329	2	ZAF_1_FS	Free State
ZAF_2_DC9	Frances Baard DM	2017	No program data	Probability of circumcision (MC)	21696.53784901133	0-4	7.826187194425198e-4	4.1284333836938945e-4	6.579377591145445e-4	2.9749878054583173e-4	0.0016433258713186138	2	ZAF_1_NC	Northern Cape
ZAF_2_DC30	G Sibande DM	2017	No program data	Probability of circumcision (MC)	58403.181667285855	0-4	0.0011915692421911954	4.939894407837401e-4	0.0010765242875460336	5.556340083991519e-4	0.0025257410648016395	2	ZAF_1_MP	Mpumalanga
ZAF_2_DC4	Garden Route DM	2017	No program data	Probability of circumcision (MC)	27959.83793934196	0-4	0.0010968693091851429	8.001261013333002e-4	8.739446486637282e-4	2.7786561020084636e-4	0.0027587496478920556	2	ZAF_1_WC	Western Cape
ZAF_2_DC43	Harry Gwala DM	2017	No program data	Probability of circumcision (MC)	30456.18965682142	0-4	0.0016865913962908305	0.001028486205927359	0.0014025432038823837	4.138349510845782e-4	0.004299289401283317	2	ZAF_1_KZN	KwaZulu-Natal
ZAF_2_DC29	iLembe DM	2017	No program data	Probability of circumcision (MC)	35846.02537508291	0-4	4.892774173908297e-4	2.9071415121753667e-4	4.263383926758508e-4	1.2728733285612218e-4	0.0011204351616946329	2	ZAF_1_KZN	KwaZulu-Natal
ZAF_2_DC45	J T Gaetsewe DM	2017	No program data	Probability of circumcision (MC)	15517.746183081072	0-4	0.002075731722383624	0.0012644976179043922	0.001698155361093086	6.327573834397479e-4	0.005069250478576063	2	ZAF_1_NC	Northern Cape
ZAF_2_DC14	Joe Gqabi DM	2017	No program data	Probability of circumcision (MC)	16289.927781856248	0-4	0.0028926392454834853	0.0013395698042613052	0.0027711719176098867	8.173825369145042e-4	0.006137261225081566	2	ZAF_1_EC	Eastern Cape
ZAF_2_JHB	Johannesburg MM	2017	No program data	Probability of circumcision (MC)	259915.35773797016	0-4	0.003061117004579721	9.988596306588324e-4	0.002907931680097988	0.0015707526264781995	0.005217603692071856	2	ZAF_1_GT	Gauteng
ZAF_2_DC28	King Cetshwayo DM	2017	No program data	Probability of circumcision (MC)	55221.955871485516	0-4	4.7594479520434016e-4	2.840539251930647e-4	3.9937251482245913e-4	1.665651090956813e-4	0.0012561007401029993	2	ZAF_1_KZN	KwaZulu-Natal
ZAF_2_DC18	Lejweleputswa DM	2017	No program data	Probability of circumcision (MC)	29658.484537997294	0-4	0.001358099288217011	5.204263428238335e-4	0.0012750413507910281	5.621500444304391e-4	0.002415923687277986	2	ZAF_1_FS	Free State
ZAF_2_MAN	Mangaung MM	2017	No program data	Probability of circumcision (MC)	41884.66734498193	0-4	0.001274691078109556	9.298670003579199e-4	0.0010782305310074068	3.949145578341205e-4	0.0034035888788022735	2	ZAF_1_FS	Free State
ZAF_2_DC33	Mopani DM	2017	No program data	Probability of circumcision (MC)	67348.23523271002	0-4	0.004711086662480808	0.0019606167107815205	0.004340687255267339	0.0020351214610206643	0.00989921525356115	2	ZAF_1_LIM	Limpopo
ZAF_2_NMA	N Mandela Bay MM	2017	No program data	Probability of circumcision (MC)	39630.50318707249	0-4	0.0035320404242435446	0.0014254106703447866	0.0033610662076467386	0.001525458761401688	0.006727013394644156	2	ZAF_1_EC	Eastern Cape
ZAF_2_DC6	Namakwa DM	2017	No program data	Probability of circumcision (MC)	4654.494017813108	0-4	5.482611997237056e-4	4.036595048673871e-4	4.328380866925963e-4	1.297586103621477e-4	0.0015302174579774135	2	ZAF_1_NC	Northern Cape
ZAF_2_DC38	Ngaka Modiri Molema DM	2017	No program data	Probability of circumcision (MC)	47772.229397047966	0-4	0.0011455815848284171	6.800762836696079e-4	9.731534658746044e-4	4.166483706441775e-4	0.0032138186091832124	2	ZAF_1_NW	North West
ZAF_2_DC31	Nkangala DM	2017	No program data	Probability of circumcision (MC)	71824.38684173611	0-4	0.0031918680929696503	0.001044812937400219	0.0030863248720522348	0.001648915151705088	0.005426422887702311	2	ZAF_1_MP	Mpumalanga
ZAF_2_DC15	O Tambo DM	2017	No program data	Probability of circumcision (MC)	83598.39852762126	0-4	0.002628766388396433	0.0013633252770533174	0.002279188229779186	0.001120760500086339	0.005672540333781272	2	ZAF_1_EC	Eastern Cape
ZAF_2_DC3	Overberg DM	2017	No program data	Probability of circumcision (MC)	13553.845785389287	0-4	0.001406191535297035	0.0012008845946222934	0.0011207299541904207	3.5704818733516415e-4	0.004153293864770874	2	ZAF_1_WC	Western Cape
ZAF_2_DC7	Pixley ka Seme DM	2017	No program data	Probability of circumcision (MC)	10951.213940177988	0-4	0.0010099295350816443	4.2639296765049456e-4	9.357861601701192e-4	4.520569296985865e-4	0.0018676675194333468	2	ZAF_1_NC	Northern Cape
ZAF_2_DC39	Ruth Segomotsi Mompati DM	2017	No program data	Probability of circumcision (MC)	25861.38981828724	0-4	0.001532525942908183	7.407204652805587e-4	0.0014167018186804028	4.963949331673707e-4	0.0029323026733692787	2	ZAF_1_NW	North West
ZAF_2_DC10	Sarah Baartman DM	2017	No program data	Probability of circumcision (MC)	17214.724696519505	0-4	0.002053196524687774	7.531636750919364e-4	0.0019961811197977027	8.022599182746534e-4	0.003754946305124643	2	ZAF_1_EC	Eastern Cape
ZAF_2_DC42	Sedibeng DM	2017	No program data	Probability of circumcision (MC)	44957.05630381935	0-4	0.0013870057675420674	4.889223182283973e-4	0.0013082585675135748	6.166185406317928e-4	0.002621240555219834	2	ZAF_1_GT	Gauteng
ZAF_2_DC47	Sekhukhune DM	2017	No program data	Probability of circumcision (MC)	75291.25026720372	0-4	0.003588486603822449	0.0015207853117363492	0.003288761879371267	0.001903583003741349	0.007797957626618739	2	ZAF_1_LIM	Limpopo
ZAF_2_DC19	T Mofutsanyana DM	2017	No program data	Probability of circumcision (MC)	41650.980750389455	0-4	0.001187469512563424	5.777828790851189e-4	0.0010352925702743795	3.8115710198073866e-4	0.002839213395901053	2	ZAF_1_FS	Free State
ZAF_2_TSH	Tshwane MM	2017	No program data	Probability of circumcision (MC)	166908.45958695325	0-4	0.0020863659245112663	7.821663148163456e-4	0.0019250077930354002	9.839364355023355e-4	0.003800168135046056	2	ZAF_1_GT	Gauteng
ZAF_2_DC21	Ugu DM	2017	No program data	Probability of circumcision (MC)	43719.18707847761	0-4	7.624751225682576e-4	5.13674804380572e-4	5.943900914361247e-4	2.122684813172708e-4	0.0023829224811837395	2	ZAF_1_KZN	KwaZulu-Natal
ZAF_2_DC22	uMgungundlovu DM	2017	No program data	Probability of circumcision (MC)	53359.49297661251	0-4	5.751612451523689e-4	3.1432956980118683e-4	4.935713846894515e-4	1.963707420732212e-4	0.0013717268384662537	2	ZAF_1_KZN	KwaZulu-Natal
ZAF_2_DC27	Umkhanyakude DM	2017	No program data	Probability of circumcision (MC)	42690.31628486476	0-4	9.524094769497245e-4	8.294200758584218e-4	7.303639711738232e-4	1.0001204742980684e-4	0.0030176690781703575	2	ZAF_1_KZN	KwaZulu-Natal
ZAF_2_DC24	Umzinyathi DM	2017	No program data	Probability of circumcision (MC)	35175.76259101785	0-4	5.922285912389859e-4	2.9307334770164187e-4	5.348093510445496e-4	1.7223150751701378e-4	0.001212673785226319	2	ZAF_1_KZN	KwaZulu-Natal
ZAF_2_DC23	Uthukela DM	2017	No program data	Probability of circumcision (MC)	41396.08026490219	0-4	0.00036771251747939833	1.8839073324942743e-4	3.3249765904231075e-4	1.1081729123753496e-4	7.867040795721241e-4	2	ZAF_1_KZN	KwaZulu-Natal
ZAF_2_DC34	Vhembe DM	2017	No program data	Probability of circumcision (MC)	84039.20341754795	0-4	0.005312253467947977	0.002117272799814244	0.004801422627034051	0.0023449566263781313	0.010683056010647275	2	ZAF_1_LIM	Limpopo
ZAF_2_DC36	Waterberg DM	2017	No program data	Probability of circumcision (MC)	38634.63613695971	0-4	0.001939643517998931	8.093168136848848e-4	0.0017905338704674954	8.379419658254221e-4	0.0036830781077808843	2	ZAF_1_LIM	Limpopo
ZAF_2_DC1	West Coast DM	2017	No program data	Probability of circumcision (MC)	21444.966342995496	0-4	0.0011822942137923568	0.001015325770256241	9.097341571731178e-4	2.787512370188927e-4	0.00415107795955702	2	ZAF_1_WC	Western Cape
ZAF_2_DC48	West Rand DM	2017	No program data	Probability of circumcision (MC)	46200.433025777835	0-4	0.001756547703688363	7.612444486442185e-4	0.0015776329261382492	7.670266940104206e-4	0.0032111775617168653	2	ZAF_1_GT	Gauteng
ZAF_2_DC16	Xhariep DM	2017	No program data	Probability of circumcision (MC)	7572.663665369617	0-4	0.0014151692587515557	7.09902008762324e-4	0.0013122661376261291	4.4919594332303633e-4	0.0032643358878534983	2	ZAF_1_FS	Free State
ZAF_2_DC8	ZF Mgcawu DM	2017	No program data	Probability of circumcision (MC)	12682.808009916498	0-4	0.001248453748181238	8.306046966465723e-4	9.856915709393816e-4	3.7462070791325155e-4	0.0035152806996510836	2	ZAF_1_NC	Northern Cape
ZAF_2_DC26	Zululand DM	2017	No program data	Probability of circumcision (MC)	53700.93071878771	0-4	5.901532439426185e-4	3.4927635502045236e-4	4.531680410466204e-4	1.569493874753004e-4	0.0013418411953019086	2	ZAF_1_KZN	KwaZulu-Natal
ZAF_2_DC44	A Nzo DM	2018	No program data	Probability of circumcision (MC)	46900.87535292855	0-4	0.0033270504139153883	0.0015705215772747676	0.0029708184202186538	0.0010775777271790489	0.007611826823143723	2	ZAF_1_EC	Eastern Cape
ZAF_2_DC25	Amajuba DM	2018	No program data	Probability of circumcision (MC)	30020.275381460702	0-4	6.94760459846433e-4	6.051014212537086e-4	5.392627759738555e-4	1.3376090724707485e-4	0.002600496757002801	2	ZAF_1_KZN	KwaZulu-Natal
ZAF_2_DC12	Amathole DM	2018	No program data	Probability of circumcision (MC)	37273.404598447494	0-4	0.005533848043649615	0.0024974656872248243	0.005037396461007379	0.002239146641885123	0.012575350150254624	2	ZAF_1_EC	Eastern Cape
ZAF_2_DC37	Bojanala Platinum DM	2018	No program data	Probability of circumcision (MC)	83502.53029547747	0-4	0.0015516223664413917	6.372051065564046e-4	0.0014702276319096368	6.173097475938106e-4	0.0032164222285970025	2	ZAF_1_NW	North West
ZAF_2_BUF	Buffalo City MM	2018	No program data	Probability of circumcision (MC)	26537.728216745272	0-4	0.005477887494874079	0.0029415513400184623	0.004698784813217132	0.0017564474693421996	0.01197004247981693	2	ZAF_1_EC	Eastern Cape
ZAF_2_DC13	C Hani DM	2018	No program data	Probability of circumcision (MC)	32846.677887300095	0-4	0.002524954065501883	0.0011892405630572471	0.002229051615331057	9.98070327960063e-4	0.005461102850054356	2	ZAF_1_EC	Eastern Cape
ZAF_2_CPT	Cape Town MM	2018	No program data	Probability of circumcision (MC)	187978.47123574387	0-4	0.002784368753301037	0.0010084952185219149	0.0026796674421762237	0.0013215934565317172	0.004914071148012228	2	ZAF_1_WC	Western Cape
ZAF_2_DC2	Cape Winelands DM	2018	No program data	Probability of circumcision (MC)	41459.880190225245	0-4	0.001178226899303437	6.744572614549345e-4	0.0010265588027105308	3.946440234395668e-4	0.002715830504800433	2	ZAF_1_WC	Western Cape
ZAF_2_DC35	Capricorn DM	2018	No program data	Probability of circumcision (MC)	76165.65926545652	0-4	0.002867289158267995	0.0011356656449784544	0.0027418490266091938	0.0013136074755560698	0.005684323118845192	2	ZAF_1_LIM	Limpopo
ZAF_2_DC5	Central Karoo DM	2018	No program data	Probability of circumcision (MC)	3811.1065426316604	0-4	0.0022760605882554356	0.001402916055799641	0.0020149271737495526	6.719495061607926e-4	0.005666380755005977	2	ZAF_1_WC	Western Cape
ZAF_2_DC40	Dr K Kaunda DM	2018	No program data	Probability of circumcision (MC)	35891.48909160005	0-4	0.0023105549156955804	8.843454859202041e-4	0.00214101824422916	0.001010462395991175	0.0040466269792332	2	ZAF_1_NW	North West
ZAF_2_DC32	Ehlanzeni DM	2018	No program data	Probability of circumcision (MC)	110411.2638480765	0-4	0.0010952823266999602	4.555042475703069e-4	0.0010084393484882106	4.423676472385912e-4	0.002152286429977234	2	ZAF_1_MP	Mpumalanga
ZAF_2_EKU	Ekurhuleni MM	2018	No program data	Probability of circumcision (MC)	194731.99841769994	0-4	0.0020463124531663215	7.816642646220039e-4	0.0019824750445834793	9.827087502282477e-4	0.0034296726565786863	2	ZAF_1_GT	Gauteng
ZAF_2_ETH	eThekwini MM	2018	No program data	Probability of circumcision (MC)	151551.4129745686	0-4	7.812886729913188e-4	4.0176351601940166e-4	6.748716838030613e-4	3.100290402028519e-4	0.001663725692243023	2	ZAF_1_KZN	KwaZulu-Natal
ZAF_2_DC20	Fezile Dabi DM	2018	No program data	Probability of circumcision (MC)	23599.046501754754	0-4	0.0015032010969407773	7.105459205952468e-4	0.0013521091125838374	4.639229954515932e-4	0.003002303132896166	2	ZAF_1_FS	Free State
ZAF_2_DC9	Frances Baard DM	2018	No program data	Probability of circumcision (MC)	21453.531831488723	0-4	7.821718593537674e-4	4.123949217396105e-4	6.579041078315299e-4	2.9741387585631776e-4	0.001642216975810626	2	ZAF_1_NC	Northern Cape
ZAF_2_DC30	G Sibande DM	2018	No program data	Probability of circumcision (MC)	58607.99555744343	0-4	0.0011924924479578024	4.938230285553142e-4	0.0010801048415465505	5.554866424698477e-4	0.0025282964734379956	2	ZAF_1_MP	Mpumalanga
ZAF_2_DC4	Garden Route DM	2018	No program data	Probability of circumcision (MC)	28198.494262292246	0-4	0.0010970819115060004	7.99223603590497e-4	8.732211155761287e-4	2.7793134201996826e-4	0.002765643575936329	2	ZAF_1_WC	Western Cape
ZAF_2_DC43	Harry Gwala DM	2018	No program data	Probability of circumcision (MC)	30326.208494210412	0-4	0.0016886736884631239	0.0010278421583972551	0.001404085175726172	4.1535095203594247e-4	0.00429074039287165	2	ZAF_1_KZN	KwaZulu-Natal
ZAF_2_DC29	iLembe DM	2018	No program data	Probability of circumcision (MC)	36080.955241813106	0-4	4.893625581500548e-4	2.9055670741514776e-4	4.255326722587661e-4	1.2743946663268244e-4	0.0011220917032082468	2	ZAF_1_KZN	KwaZulu-Natal
ZAF_2_DC45	J T Gaetsewe DM	2018	No program data	Probability of circumcision (MC)	15555.725123893397	0-4	0.0020754865707215964	0.0012644799385982959	0.00169363398813663	6.323181427461918e-4	0.005076154483247983	2	ZAF_1_NC	Northern Cape
ZAF_2_DC14	Joe Gqabi DM	2018	No program data	Probability of circumcision (MC)	16146.656411081014	0-4	0.002892738711994542	0.0013392498066466872	0.0027701242377837195	8.185566381407948e-4	0.006132474056614787	2	ZAF_1_EC	Eastern Cape
ZAF_2_JHB	Johannesburg MM	2018	No program data	Probability of circumcision (MC)	263773.9536808839	0-4	0.003059315689787008	9.974397688332082e-4	0.0029040135151468067	0.0015696512696226665	0.005220170382054964	2	ZAF_1_GT	Gauteng
ZAF_2_DC28	King Cetshwayo DM	2018	No program data	Probability of circumcision (MC)	55165.5128515146	0-4	4.7626802108358785e-4	2.8443937856734104e-4	3.9958534659615796e-4	1.6661511302796188e-4	0.001256706863471031	2	ZAF_1_KZN	KwaZulu-Natal
ZAF_2_DC18	Lejweleputswa DM	2018	No program data	Probability of circumcision (MC)	29222.917858542358	0-4	0.0013587131282339526	5.206291242225892e-4	0.0012755386756385355	5.63361484158965e-4	0.0024164431266750757	2	ZAF_1_FS	Free State
ZAF_2_MAN	Mangaung MM	2018	No program data	Probability of circumcision (MC)	41712.833235938226	0-4	0.0012772906669064755	9.319335297265389e-4	0.0010831643362624473	3.954299269638142e-4	0.0034005750544356178	2	ZAF_1_FS	Free State
ZAF_2_DC33	Mopani DM	2018	No program data	Probability of circumcision (MC)	66134.96057844258	0-4	0.004703282526845323	0.0019607995985821865	0.004326943459846179	0.0020292708643042147	0.009893880028914726	2	ZAF_1_LIM	Limpopo
ZAF_2_NMA	N Mandela Bay MM	2018	No program data	Probability of circumcision (MC)	38917.23393001336	0-4	0.003527903399083384	0.0014219896859563024	0.0033554980806966483	0.001525010191727403	0.0067095509756338505	2	ZAF_1_EC	Eastern Cape
ZAF_2_DC6	Namakwa DM	2018	No program data	Probability of circumcision (MC)	4597.5752441188115	0-4	5.480501530894415e-4	4.033761261544758e-4	4.32644173675376e-4	1.2983071252344383e-4	0.0015289145313805005	2	ZAF_1_NC	Northern Cape
ZAF_2_DC38	Ngaka Modiri Molema DM	2018	No program data	Probability of circumcision (MC)	47121.52439421703	0-4	0.0011477992728816922	6.801441764647223e-4	9.787628803191845e-4	4.1684116823314594e-4	0.0032118495167712305	2	ZAF_1_NW	North West
ZAF_2_DC31	Nkangala DM	2018	No program data	Probability of circumcision (MC)	71974.44059448005	0-4	0.003192130836353661	0.0010446730779751267	0.0030874887035530524	0.0016539600829400068	0.005412910239158799	2	ZAF_1_MP	Mpumalanga
ZAF_2_DC15	O Tambo DM	2018	No program data	Probability of circumcision (MC)	84943.24217647231	0-4	0.0026263512621335773	0.0013593385803472796	0.0022806810663533886	0.0011260993865173452	0.005663750748372148	2	ZAF_1_EC	Eastern Cape
ZAF_2_DC3	Overberg DM	2018	No program data	Probability of circumcision (MC)	13826.178285330805	0-4	0.0014069354881049187	0.001200081157497952	0.0011201794588652655	3.577221248848439e-4	0.004146084493451511	2	ZAF_1_WC	Western Cape
ZAF_2_DC7	Pixley ka Seme DM	2018	No program data	Probability of circumcision (MC)	10970.00353468076	0-4	0.0010091718791269682	4.2590547947530725e-4	9.349582828443233e-4	4.517083686485241e-4	0.001864478327319944	2	ZAF_1_NC	Northern Cape
ZAF_2_DC39	Ruth Segomotsi Mompati DM	2018	No program data	Probability of circumcision (MC)	25475.256218705446	0-4	0.0015343844626498765	7.396639027894041e-4	0.0014237337986743477	4.971848590162554e-4	0.0029245080235163062	2	ZAF_1_NW	North West
ZAF_2_DC10	Sarah Baartman DM	2018	No program data	Probability of circumcision (MC)	16893.1814270119	0-4	0.002051366161111623	7.518335532915686e-4	0.001996089559618109	8.018172407156352e-4	0.0037498455954833587	2	ZAF_1_EC	Eastern Cape
ZAF_2_DC42	Sedibeng DM	2018	No program data	Probability of circumcision (MC)	44461.64931303596	0-4	0.0013873041554690858	4.887209046478442e-4	0.0013085444422062582	6.170931028219178e-4	0.0026216013564937333	2	ZAF_1_GT	Gauteng
ZAF_2_DC47	Sekhukhune DM	2018	No program data	Probability of circumcision (MC)	75141.36803233063	0-4	0.00359326465298224	0.0015245611288691953	0.0032901522551205464	0.0019067725846922566	0.007798604630895447	2	ZAF_1_LIM	Limpopo
ZAF_2_DC19	T Mofutsanyana DM	2018	No program data	Probability of circumcision (MC)	41555.401882756356	0-4	0.0011882357604331647	5.79462003969588e-4	0.0010397349763612961	3.8149940832437045e-4	0.0028542434182004745	2	ZAF_1_FS	Free State
ZAF_2_TSH	Tshwane MM	2018	No program data	Probability of circumcision (MC)	169196.58994087199	0-4	0.002089234796848605	7.831041370572504e-4	0.001927048913987252	9.86695096923876e-4	0.0038031452869384313	2	ZAF_1_GT	Gauteng
ZAF_2_DC21	Ugu DM	2018	No program data	Probability of circumcision (MC)	43913.29656751711	0-4	7.626313780860362e-4	5.136181817584727e-4	5.942490839569191e-4	2.1238774452788577e-4	0.0023811391922972805	2	ZAF_1_KZN	KwaZulu-Natal
ZAF_2_DC22	uMgungundlovu DM	2018	No program data	Probability of circumcision (MC)	53440.31876708104	0-4	5.755122842536491e-4	3.143378146696796e-4	4.933440719679215e-4	1.9708373519305983e-4	0.0013744316132155924	2	ZAF_1_KZN	KwaZulu-Natal
ZAF_2_DC27	Umkhanyakude DM	2018	No program data	Probability of circumcision (MC)	42361.27141569394	0-4	9.523155334423719e-4	8.288901166418849e-4	7.289363336404064e-4	1.0006610722969661e-4	0.0030204417114151087	2	ZAF_1_KZN	KwaZulu-Natal
ZAF_2_DC24	Umzinyathi DM	2018	No program data	Probability of circumcision (MC)	35299.87794689723	0-4	5.924053191022032e-4	2.93113378746354e-4	5.341612772715881e-4	1.720298766846823e-4	0.0012093118524055626	2	ZAF_1_KZN	KwaZulu-Natal
ZAF_2_DC23	Uthukela DM	2018	No program data	Probability of circumcision (MC)	40819.61488330182	0-4	3.678675606763219e-4	1.8851393661799176e-4	3.3269182278256173e-4	1.108858245182747e-4	7.862789705065384e-4	2	ZAF_1_KZN	KwaZulu-Natal
ZAF_2_DC34	Vhembe DM	2018	No program data	Probability of circumcision (MC)	83458.70438055793	0-4	0.00530574645862531	0.002118726081521431	0.00479520839373644	0.0023391744977584103	0.010686716597877094	2	ZAF_1_LIM	Limpopo
ZAF_2_DC36	Waterberg DM	2018	No program data	Probability of circumcision (MC)	38030.60774321235	0-4	0.0019398394745621507	8.089951237860571e-4	0.0017905684829895934	8.382989930167002e-4	0.0036844517866194484	2	ZAF_1_LIM	Limpopo
ZAF_2_DC1	West Coast DM	2018	No program data	Probability of circumcision (MC)	21596.169483776168	0-4	0.0011815027962225782	0.0010138621203503457	9.091436791514598e-4	2.786891106294209e-4	0.004152366222584725	2	ZAF_1_WC	Western Cape
ZAF_2_DC48	West Rand DM	2018	No program data	Probability of circumcision (MC)	46520.80864750813	0-4	0.0017546217496301273	7.595027863957857e-4	0.0015757408220413392	7.664775406834618e-4	0.003204617227435272	2	ZAF_1_GT	Gauteng
ZAF_2_DC16	Xhariep DM	2018	No program data	Probability of circumcision (MC)	7550.000521008305	0-4	0.0014146551816934879	7.073158524726412e-4	0.0013178471846404653	4.516960327775886e-4	0.0032490920616163052	2	ZAF_1_FS	Free State
ZAF_2_DC8	ZF Mgcawu DM	2018	No program data	Probability of circumcision (MC)	12686.064265818313	0-4	0.0012473498434760826	8.298242923472795e-4	9.84091088583429e-4	3.7438988452208257e-4	0.003513277987340144	2	ZAF_1_NC	Northern Cape
ZAF_2_DC26	Zululand DM	2018	No program data	Probability of circumcision (MC)	53546.25547594142	0-4	5.905612586634398e-4	3.4937383245937177e-4	0.00045391887675214104	1.5791877937907755e-4	0.0013380633528162656	2	ZAF_1_KZN	KwaZulu-Natal
ZAF_2_DC44	A Nzo DM	2019	No program data	Probability of circumcision (MC)	46805.76689936864	0-4	0.003327477154403549	0.001570481788024713	0.0029704412535887137	0.001077192125339164	0.007611065824725196	2	ZAF_1_EC	Eastern Cape
ZAF_2_DC25	Amajuba DM	2019	No program data	Probability of circumcision (MC)	30196.63483214662	0-4	6.949021851091929e-4	6.054020596948324e-4	5.392627244314905e-4	1.3373670917349735e-4	0.0026036506093931305	2	ZAF_1_KZN	KwaZulu-Natal
ZAF_2_DC12	Amathole DM	2019	No program data	Probability of circumcision (MC)	36511.49931073624	0-4	0.0055347081977006425	0.002494971568381853	0.005041134274222942	0.002238546619753404	0.012575896575551457	2	ZAF_1_EC	Eastern Cape
ZAF_2_DC37	Bojanala Platinum DM	2019	No program data	Probability of circumcision (MC)	84098.11054582961	0-4	0.00155428967987811	6.386520302350628e-4	0.0014723342368818367	6.184304721200595e-4	0.0032272385700245613	2	ZAF_1_NW	North West
ZAF_2_BUF	Buffalo City MM	2019	No program data	Probability of circumcision (MC)	25898.3972655055	0-4	0.005498440380985033	0.002955444384068854	0.004709398000017991	0.0017689909070635955	0.012001678523096276	2	ZAF_1_EC	Eastern Cape
ZAF_2_DC13	C Hani DM	2019	No program data	Probability of circumcision (MC)	32086.886792085952	0-4	0.0025277764453023274	0.001190555695836979	0.002225762111393365	0.0010004435683575838	0.0054803421759468994	2	ZAF_1_EC	Eastern Cape
ZAF_2_CPT	Cape Town MM	2019	No program data	Probability of circumcision (MC)	188363.67901908	0-4	0.0027908301110972154	0.0010119333148936155	0.002681530732386831	0.0013228830863809807	0.004910457670609979	2	ZAF_1_WC	Western Cape
ZAF_2_DC2	Cape Winelands DM	2019	No program data	Probability of circumcision (MC)	41786.051411843764	0-4	0.0011794456315639681	6.747274499941006e-4	0.0010246088373866606	3.953846680468784e-4	0.0027176458043708974	2	ZAF_1_WC	Western Cape
ZAF_2_DC35	Capricorn DM	2019	No program data	Probability of circumcision (MC)	75185.98703408365	0-4	0.0028673964650334028	0.0011357941282439056	0.0027427335177565293	0.0013134736389131046	0.005681772406034264	2	ZAF_1_LIM	Limpopo
ZAF_2_DC5	Central Karoo DM	2019	No program data	Probability of circumcision (MC)	3726.9935314368604	0-4	0.0022744256939024763	0.0014016743822702841	0.0020093804594631835	6.724470589669606e-4	0.005673643153176285	2	ZAF_1_WC	Western Cape
ZAF_2_DC40	Dr K Kaunda DM	2019	No program data	Probability of circumcision (MC)	35992.26823911864	0-4	0.002316666734923082	8.867258342358758e-4	0.0021478749562702844	0.0010141262496067406	0.00405420379966304	2	ZAF_1_NW	North West
ZAF_2_DC32	Ehlanzeni DM	2019	No program data	Probability of circumcision (MC)	109641.58336651314	0-4	0.0010956878484528873	4.5578051029520564e-4	0.0010086307090826502	4.4247918522587984e-4	0.0021539822364430913	2	ZAF_1_MP	Mpumalanga
ZAF_2_EKU	Ekurhuleni MM	2019	No program data	Probability of circumcision (MC)	195114.26449399852	0-4	0.002048247943002596	7.827756182672828e-4	0.0019835545285921997	9.837191980468613e-4	0.003433813090882361	2	ZAF_1_GT	Gauteng
ZAF_2_ETH	eThekwini MM	2019	No program data	Probability of circumcision (MC)	151895.97482617229	0-4	7.78955988267392e-4	4.0027568203321095e-4	6.736396421604053e-4	3.082585919584468e-4	0.0016581330435215531	2	ZAF_1_KZN	KwaZulu-Natal
ZAF_2_DC20	Fezile Dabi DM	2019	No program data	Probability of circumcision (MC)	23499.66448037894	0-4	0.0015048916112899852	7.120164385328234e-4	0.0013522435255670887	4.637397228144378e-4	0.003009403575911785	2	ZAF_1_FS	Free State
ZAF_2_DC9	Frances Baard DM	2019	No program data	Probability of circumcision (MC)	21072.217445190214	0-4	7.820783873313093e-4	4.122198091190553e-4	6.572888142710005e-4	2.9736576704005236e-4	0.0016409318248062049	2	ZAF_1_NC	Northern Cape
ZAF_2_DC30	G Sibande DM	2019	No program data	Probability of circumcision (MC)	59460.41128078622	0-4	0.0011941481339823076	4.949095343810584e-4	0.0010782718484115626	5.557186648187165e-4	0.0025377346151997378	2	ZAF_1_MP	Mpumalanga
ZAF_2_DC4	Garden Route DM	2019	No program data	Probability of circumcision (MC)	28303.758183886603	0-4	0.0010978849403817568	7.992916274418207e-4	8.699686364746517e-4	2.7807378611694486e-4	0.002773969784813085	2	ZAF_1_WC	Western Cape
ZAF_2_DC43	Harry Gwala DM	2019	No program data	Probability of circumcision (MC)	30161.188778690055	0-4	0.0016910809218186518	0.001026857960911573	0.0014087701891549618	4.1663332423286855e-4	0.0042740340237654535	2	ZAF_1_KZN	KwaZulu-Natal
ZAF_2_DC29	iLembe DM	2019	No program data	Probability of circumcision (MC)	36285.23837810906	0-4	4.891528976571272e-4	2.903950359653931e-4	4.244381047337079e-4	1.2747957897479677e-4	0.001123709438935857	2	ZAF_1_KZN	KwaZulu-Natal
ZAF_2_DC45	J T Gaetsewe DM	2019	No program data	Probability of circumcision (MC)	15438.170117182108	0-4	0.002075064847777008	0.0012648771596629831	0.001688980748212603	6.310856698463745e-4	0.005083677072305911	2	ZAF_1_NC	Northern Cape
ZAF_2_DC14	Joe Gqabi DM	2019	No program data	Probability of circumcision (MC)	16006.060729829427	0-4	0.0028952016827978153	0.0013413788784804764	0.0027696377197983855	8.188968659988895e-4	0.00614634177574549	2	ZAF_1_EC	Eastern Cape
ZAF_2_JHB	Johannesburg MM	2019	No program data	Probability of circumcision (MC)	265470.2529768398	0-4	0.003061816521009126	9.98465251705757e-4	0.0029076741713145783	0.0015710972432997883	0.005229477424296209	2	ZAF_1_GT	Gauteng
ZAF_2_DC28	King Cetshwayo DM	2019	No program data	Probability of circumcision (MC)	54630.89160496822	0-4	4.763308381979054e-4	2.8449649684612335e-4	3.9962388463763354e-4	1.666400187509744e-4	0.0012566947088240498	2	ZAF_1_KZN	KwaZulu-Natal
ZAF_2_DC18	Lejweleputswa DM	2019	No program data	Probability of circumcision (MC)	28985.74265883751	0-4	0.0013597488686357467	5.214630181184458e-4	0.001276618211813428	5.64389197281859e-4	0.0024177792935611573	2	ZAF_1_FS	Free State
ZAF_2_MAN	Mangaung MM	2019	No program data	Probability of circumcision (MC)	41468.35914124528	0-4	0.0012783618839448463	9.330539135586409e-4	0.001085172544538951	3.954560145245463e-4	0.003402661607689349	2	ZAF_1_FS	Free State
ZAF_2_DC33	Mopani DM	2019	No program data	Probability of circumcision (MC)	65298.29065355837	0-4	0.0046913037220183045	0.00196187869781584	0.004307028446195482	0.0020193763979926525	0.009888918565973601	2	ZAF_1_LIM	Limpopo
ZAF_2_NMA	N Mandela Bay MM	2019	No program data	Probability of circumcision (MC)	38335.95956961218	0-4	0.003522544017534081	0.001418389160007048	0.003350316886593117	0.0015275526562585503	0.006716166466327351	2	ZAF_1_EC	Eastern Cape
ZAF_2_DC6	Namakwa DM	2019	No program data	Probability of circumcision (MC)	4556.448431782663	0-4	5.48178405013111e-4	4.031854199393179e-4	4.32082040279585e-4	1.297922696555858e-4	0.0015321554216447349	2	ZAF_1_NC	Northern Cape
ZAF_2_DC38	Ngaka Modiri Molema DM	2019	No program data	Probability of circumcision (MC)	46334.568812497295	0-4	0.0011484966992782498	6.804025882012958e-4	9.79210025213128e-4	4.1709731648894454e-4	0.003211364293784185	2	ZAF_1_NW	North West
ZAF_2_DC31	Nkangala DM	2019	No program data	Probability of circumcision (MC)	72493.00535270064	0-4	0.0031920322273462586	0.0010457938683429975	0.003087266919630554	0.0016604106532257445	0.005388013514382591	2	ZAF_1_MP	Mpumalanga
ZAF_2_DC15	O Tambo DM	2019	No program data	Probability of circumcision (MC)	85609.61103363482	0-4	0.002625855158354376	0.0013576396333857652	0.002283025425260032	0.0011287426605414352	0.005662370394642636	2	ZAF_1_EC	Eastern Cape
ZAF_2_DC3	Overberg DM	2019	No program data	Probability of circumcision (MC)	14024.248610645871	0-4	0.0014077044215943149	0.0011996017734087212	0.0011198751963903755	3.5821870604615664e-4	0.004142649629884995	2	ZAF_1_WC	Western Cape
ZAF_2_DC7	Pixley ka Seme DM	2019	No program data	Probability of circumcision (MC)	10929.977772411745	0-4	0.0010087785195225733	4.256465835616847e-4	9.345264878875583e-4	4.5104249640632384e-4	0.001860525422762423	2	ZAF_1_NC	Northern Cape
ZAF_2_DC39	Ruth Segomotsi Mompati DM	2019	No program data	Probability of circumcision (MC)	25479.15240255445	0-4	0.0015381447838808166	7.389009020362673e-4	0.0014346600387687074	4.982160094262898e-4	0.0029126552381806637	2	ZAF_1_NW	North West
ZAF_2_DC10	Sarah Baartman DM	2019	No program data	Probability of circumcision (MC)	16676.418399227226	0-4	0.0020518184454556493	7.51646724069778e-4	0.0019960302062678645	7.998011073691486e-4	0.003738895117088821	2	ZAF_1_EC	Eastern Cape
ZAF_2_DC42	Sedibeng DM	2019	No program data	Probability of circumcision (MC)	43906.69925986081	0-4	0.0013907507291276578	4.900735313742801e-4	0.0013124435323148644	6.189303346611043e-4	0.0026213532232506782	2	ZAF_1_GT	Gauteng
ZAF_2_DC47	Sekhukhune DM	2019	No program data	Probability of circumcision (MC)	74453.21147682834	0-4	0.003589568858633468	0.0015206307209001966	0.003290283554597489	0.0019046852105649192	0.007799446695460685	2	ZAF_1_LIM	Limpopo
ZAF_2_DC19	T Mofutsanyana DM	2019	No program data	Probability of circumcision (MC)	41342.44894541443	0-4	0.0011886900901150984	5.806177486307132e-4	0.001041856670804697	3.8173660147724223e-4	0.0028647850218815104	2	ZAF_1_FS	Free State
ZAF_2_TSH	Tshwane MM	2019	No program data	Probability of circumcision (MC)	170787.4825329098	0-4	0.0020961739556902476	7.866104408035643e-4	0.0019371496069536317	9.910750187265267e-4	0.003809131047944308	2	ZAF_1_GT	Gauteng
ZAF_2_DC21	Ugu DM	2019	No program data	Probability of circumcision (MC)	44092.52109005971	0-4	7.626183486633304e-4	5.136378973629932e-4	5.921108850984008e-4	2.1229633001270244e-4	0.0023806764077843236	2	ZAF_1_KZN	KwaZulu-Natal
ZAF_2_DC22	uMgungundlovu DM	2019	No program data	Probability of circumcision (MC)	53597.6244876197	0-4	5.756895004811719e-4	3.146930693809662e-4	4.921784595178407e-4	1.9762512064001688e-4	0.0013776235924932564	2	ZAF_1_KZN	KwaZulu-Natal
ZAF_2_DC27	Umkhanyakude DM	2019	No program data	Probability of circumcision (MC)	41953.615122785	0-4	9.512507740967801e-4	8.270085707019122e-4	7.266411462463756e-4	9.998444409195868e-5	0.0030274326304772694	2	ZAF_1_KZN	KwaZulu-Natal
ZAF_2_DC24	Umzinyathi DM	2019	No program data	Probability of circumcision (MC)	35393.331586616965	0-4	5.923286155843267e-4	2.9312428622011447e-4	5.332020062930253e-4	1.7164431700168872e-4	0.0012018114099076075	2	ZAF_1_KZN	KwaZulu-Natal
ZAF_2_DC23	Uthukela DM	2019	No program data	Probability of circumcision (MC)	40256.2338607937	0-4	3.678382110894294e-4	1.8862182649796635e-4	3.3308155935907327e-4	1.1091865121195407e-4	7.8657767721708e-4	2	ZAF_1_KZN	KwaZulu-Natal
ZAF_2_DC34	Vhembe DM	2019	No program data	Probability of circumcision (MC)	82486.40856542425	0-4	0.00530940393472687	0.002118641242324666	0.004798435968366975	0.0023420157926809316	0.010689154453229698	2	ZAF_1_LIM	Limpopo
ZAF_2_DC36	Waterberg DM	2019	No program data	Probability of circumcision (MC)	37515.402270105405	0-4	0.0019381091765800493	8.082093866604225e-4	0.0017900122188318963	8.372948327615529e-4	0.003675659215876876	2	ZAF_1_LIM	Limpopo
ZAF_2_DC1	West Coast DM	2019	No program data	Probability of circumcision (MC)	21488.16924310688	0-4	0.0011806011217157205	0.0010133001085086517	9.071097484498099e-4	2.7854987912266654e-4	0.004158443894329962	2	ZAF_1_WC	Western Cape
ZAF_2_DC48	West Rand DM	2019	No program data	Probability of circumcision (MC)	46343.30073639103	0-4	0.001754089497474158	7.59070405906891e-4	0.0015751598064190867	7.663084983676221e-4	0.0032021006501052173	2	ZAF_1_GT	Gauteng
ZAF_2_DC16	Xhariep DM	2019	No program data	Probability of circumcision (MC)	7502.684774123849	0-4	0.001414522179576522	7.062727433147194e-4	0.0013213665809704163	4.5300761628832474e-4	0.0032420386504011184	2	ZAF_1_FS	Free State
ZAF_2_DC8	ZF Mgcawu DM	2019	No program data	Probability of circumcision (MC)	12619.486233433268	0-4	0.0012471363588479791	8.29835033373698e-4	9.840303024060552e-4	3.742721092813117e-4	0.0035139378489003944	2	ZAF_1_NC	Northern Cape
ZAF_2_DC26	Zululand DM	2019	No program data	Probability of circumcision (MC)	53229.745432038704	0-4	5.906966165836367e-4	3.494596326670385e-4	4.5292261949821995e-4	1.5860989371906277e-4	0.0013330894327091914	2	ZAF_1_KZN	KwaZulu-Natal
ZAF_2_DC44	A Nzo DM	2020	No program data	Probability of circumcision (MC)	46721.45459748068	0-4	0.003328210439868732	0.0015709027780555303	0.002972183158246134	0.0010777643398958217	0.007609028783415714	2	ZAF_1_EC	Eastern Cape
ZAF_2_DC25	Amajuba DM	2020	No program data	Probability of circumcision (MC)	30236.346045767492	0-4	6.947807406863217e-4	6.05441365243663e-4	5.392055550829843e-4	1.337502573711838e-4	0.002602365957501407	2	ZAF_1_KZN	KwaZulu-Natal
ZAF_2_DC12	Amathole DM	2020	No program data	Probability of circumcision (MC)	35740.660163371955	0-4	0.00553797232807262	0.0024957536288983404	0.005046987834957892	0.002238768612986674	0.01257537805149703	2	ZAF_1_EC	Eastern Cape
ZAF_2_DC37	Bojanala Platinum DM	2020	No program data	Probability of circumcision (MC)	84855.27229818035	0-4	0.0015548717611483561	6.392142227634865e-4	0.0014727648416750874	6.185499448987345e-4	0.003231285759466152	2	ZAF_1_NW	North West
ZAF_2_BUF	Buffalo City MM	2020	No program data	Probability of circumcision (MC)	25443.47837681979	0-4	0.005523899465273828	0.002972506540635038	0.0047253740685666255	0.001785874548224042	0.012037678216209206	2	ZAF_1_EC	Eastern Cape
ZAF_2_DC13	C Hani DM	2020	No program data	Probability of circumcision (MC)	31545.555965085103	0-4	0.0025321549155796295	0.0011931491886685017	0.002224739351124709	0.0010039811802527664	0.005508314326989434	2	ZAF_1_EC	Eastern Cape
ZAF_2_CPT	Cape Town MM	2020	No program data	Probability of circumcision (MC)	189337.8959265206	0-4	0.0027980124992434754	0.0010157021681186408	0.0026853685515590793	0.001324120514570311	0.004908184726653324	2	ZAF_1_WC	Western Cape
ZAF_2_DC2	Cape Winelands DM	2020	No program data	Probability of circumcision (MC)	42082.55612819741	0-4	0.001180402611965043	6.752930234723729e-4	0.0010243279981622744	3.959130908354913e-4	0.0027199233959382	2	ZAF_1_WC	Western Cape
ZAF_2_DC35	Capricorn DM	2020	No program data	Probability of circumcision (MC)	73934.10728661681	0-4	0.0028665355118401474	0.001135610814305572	0.002740411021352778	0.0013130497780367198	0.005682803878337183	2	ZAF_1_LIM	Limpopo
ZAF_2_DC5	Central Karoo DM	2020	No program data	Probability of circumcision (MC)	3618.1222754175324	0-4	0.002272898868387484	0.0014009522428384178	0.0020019213929087414	6.731297817000694e-4	0.005686726071369156	2	ZAF_1_WC	Western Cape
ZAF_2_DC40	Dr K Kaunda DM	2020	No program data	Probability of circumcision (MC)	36034.68554202204	0-4	0.002317479758141519	8.875310772300673e-4	0.0021487876258734803	0.0010145696367607677	0.004056174046763417	2	ZAF_1_NW	North West
ZAF_2_DC32	Ehlanzeni DM	2020	No program data	Probability of circumcision (MC)	108315.4068430856	0-4	0.0010942767321275118	4.5423119158854384e-4	0.0010084243487652523	4.4274558914362205e-4	0.002146991660618568	2	ZAF_1_MP	Mpumalanga
ZAF_2_EKU	Ekurhuleni MM	2020	No program data	Probability of circumcision (MC)	195281.84042626526	0-4	0.0020481964151229984	7.833169138278405e-4	0.001982855232599395	9.833184854274887e-4	0.003434393667266348	2	ZAF_1_GT	Gauteng
ZAF_2_ETH	eThekwini MM	2020	No program data	Probability of circumcision (MC)	153275.57410668186	0-4	7.762965074349015e-4	3.991042481036503e-4	6.723357163223142e-4	3.0610793483750885e-4	0.001653249954682798	2	ZAF_1_KZN	KwaZulu-Natal
ZAF_2_DC20	Fezile Dabi DM	2020	No program data	Probability of circumcision (MC)	23525.07703650346	0-4	0.0015061116277486125	7.132939411056198e-4	0.00135233236915237	4.634004361568531e-4	0.0030151290344370405	2	ZAF_1_FS	Free State
ZAF_2_DC9	Frances Baard DM	2020	No program data	Probability of circumcision (MC)	20636.669371806143	0-4	7.821682092882231e-4	4.1224799270545546e-4	6.568044991773693e-4	2.9738709567527465e-4	0.001640348548930564	2	ZAF_1_NC	Northern Cape
ZAF_2_DC30	G Sibande DM	2020	No program data	Probability of circumcision (MC)	60888.32538935877	0-4	0.0011954979383995245	4.96360696369238e-4	0.001081038967548996	5.559276162918512e-4	0.0025476377997091853	2	ZAF_1_MP	Mpumalanga
ZAF_2_DC4	Garden Route DM	2020	No program data	Probability of circumcision (MC)	28349.012865325847	0-4	0.0010987120702916102	8.0010880069665e-4	8.677966503409346e-4	2.782082874966775e-4	0.0027796700046396287	2	ZAF_1_WC	Western Cape
ZAF_2_DC43	Harry Gwala DM	2020	No program data	Probability of circumcision (MC)	29998.0139511737	0-4	0.0016924729926897294	0.0010257766307504588	0.0014126752556762336	4.173247196283958e-4	0.004256643580923889	2	ZAF_1_KZN	KwaZulu-Natal
ZAF_2_DC29	iLembe DM	2020	No program data	Probability of circumcision (MC)	36497.928012426244	0-4	4.88754202620216e-4	2.902962939578311e-4	4.2357343941564537e-4	1.274116364743909e-4	0.0011247018824394905	2	ZAF_1_KZN	KwaZulu-Natal
ZAF_2_DC45	J T Gaetsewe DM	2020	No program data	Probability of circumcision (MC)	15249.185699185318	0-4	0.002074374506537385	0.0012653322959990671	0.0016882460359700585	6.298250299337114e-4	0.005092217198153385	2	ZAF_1_NC	Northern Cape
ZAF_2_DC14	Joe Gqabi DM	2020	No program data	Probability of circumcision (MC)	15905.968729129669	0-4	0.0028980655303470233	0.00134394321632323	0.0027664296009953637	8.189723617903271e-4	0.006164444834438374	2	ZAF_1_EC	Eastern Cape
ZAF_2_JHB	Johannesburg MM	2020	No program data	Probability of circumcision (MC)	266491.48835895455	0-4	0.003061501140199655	9.986075272391279e-4	0.0029078723743749266	0.0015710696155377844	0.005222256952965231	2	ZAF_1_GT	Gauteng
ZAF_2_DC28	King Cetshwayo DM	2020	No program data	Probability of circumcision (MC)	53778.32606156873	0-4	4.761451028486369e-4	2.8416820234631343e-4	3.9964355353468075e-4	1.6663831195074815e-4	0.0012562810409531423	2	ZAF_1_KZN	KwaZulu-Natal
ZAF_2_DC18	Lejweleputswa DM	2020	No program data	Probability of circumcision (MC)	28917.842024987574	0-4	0.0013607598363431157	5.224023486582733e-4	0.0012776090259603702	5.650426540028211e-4	0.002419246059306883	2	ZAF_1_FS	Free State
ZAF_2_MAN	Mangaung MM	2020	No program data	Probability of circumcision (MC)	41182.94640152223	0-4	0.001277651762088246	9.32632201688155e-4	0.0010845428398295383	3.9511965846063344e-4	0.003406166749503001	2	ZAF_1_FS	Free State
ZAF_2_DC33	Mopani DM	2020	No program data	Probability of circumcision (MC)	64683.51239510274	0-4	0.004673851052489843	0.001962705324226851	0.004282781777183374	0.0020047963096127166	0.00987928029225038	2	ZAF_1_LIM	Limpopo
ZAF_2_NMA	N Mandela Bay MM	2020	No program data	Probability of circumcision (MC)	37976.07794958819	0-4	0.0035196910503803437	0.001417090874953559	0.0033481785572495033	0.00153048774294978	0.006736988578984252	2	ZAF_1_EC	Eastern Cape
ZAF_2_DC6	Namakwa DM	2020	No program data	Probability of circumcision (MC)	4535.680980739809	0-4	5.484906578787626e-4	4.030959264234901e-4	4.313763460200211e-4	1.2969936187065415e-4	0.0015373975167633472	2	ZAF_1_NC	Northern Cape
ZAF_2_DC38	Ngaka Modiri Molema DM	2020	No program data	Probability of circumcision (MC)	45469.2397341826	0-4	0.0011477088891955849	6.805593416291907e-4	9.763418759579021e-4	4.171038518780819e-4	0.0032120158472267926	2	ZAF_1_NW	North West
ZAF_2_DC31	Nkangala DM	2020	No program data	Probability of circumcision (MC)	73450.76776755565	0-4	0.003191009827520386	0.00104707325755696	0.003085698254287266	0.0016648240515435987	0.0053662673769800375	2	ZAF_1_MP	Mpumalanga
ZAF_2_DC15	O Tambo DM	2020	No program data	Probability of circumcision (MC)	85873.48724308085	0-4	0.0026267524791754935	0.0013584841702255145	0.002283899477503979	0.001127930787478055	0.005666189682006125	2	ZAF_1_EC	Eastern Cape
ZAF_2_DC3	Overberg DM	2020	No program data	Probability of circumcision (MC)	14187.125213320756	0-4	0.0014078744072637825	0.0011997537122807756	0.0011201480515204078	3.5827246668889356e-4	0.00414494031726355	2	ZAF_1_WC	Western Cape
ZAF_2_DC7	Pixley ka Seme DM	2020	No program data	Probability of circumcision (MC)	10867.757791960998	0-4	0.0010087351685650083	4.256024521640589e-4	9.344352810678697e-4	4.50484577570096e-4	0.0018581272228847885	2	ZAF_1_NC	Northern Cape
ZAF_2_DC39	Ruth Segomotsi Mompati DM	2020	No program data	Probability of circumcision (MC)	25760.90242561502	0-4	0.0015423826708500406	7.385351315573502e-4	0.001446076729577811	4.992948596688056e-4	0.0029024241210393173	2	ZAF_1_NW	North West
ZAF_2_DC10	Sarah Baartman DM	2020	No program data	Probability of circumcision (MC)	16590.81697544378	0-4	0.0020537642751916186	7.525112562553749e-4	0.0019959258193959087	7.976147872552537e-4	0.0037291155864635477	2	ZAF_1_EC	Eastern Cape
ZAF_2_DC42	Sedibeng DM	2020	No program data	Probability of circumcision (MC)	43502.94272114806	0-4	0.0013941533144008153	4.916142223196549e-4	0.0013123280463797544	6.217882063740551e-4	0.0026205744466445196	2	ZAF_1_GT	Gauteng
ZAF_2_DC47	Sekhukhune DM	2020	No program data	Probability of circumcision (MC)	73330.73991360006	0-4	0.003581023236267323	0.001512654686239409	0.003289562723096701	0.0019001910263253628	0.007798045511426535	2	ZAF_1_LIM	Limpopo
ZAF_2_DC19	T Mofutsanyana DM	2020	No program data	Probability of circumcision (MC)	41035.07713544084	0-4	0.0011887389500272521	5.808200690619751e-4	0.0010418167209443503	3.817018158390501e-4	0.00286612037476386	2	ZAF_1_FS	Free State
ZAF_2_TSH	Tshwane MM	2020	No program data	Probability of circumcision (MC)	172489.92255510084	0-4	0.0021011969203874434	7.895032742442861e-4	0.0019447959327931693	9.939384326987143e-4	0.0038129312714220067	2	ZAF_1_GT	Gauteng
ZAF_2_DC21	Ugu DM	2020	No program data	Probability of circumcision (MC)	44313.83679212085	0-4	7.623990391928757e-4	5.136627090325276e-4	5.908415994315913e-4	2.1202907698412543e-4	0.0023816303281660625	2	ZAF_1_KZN	KwaZulu-Natal
ZAF_2_DC22	uMgungundlovu DM	2020	No program data	Probability of circumcision (MC)	53874.96425924784	0-4	5.755381044729069e-4	3.1504580189030526e-4	4.917061484603772e-4	1.9779869876725912e-4	0.0013792421292233977	2	ZAF_1_KZN	KwaZulu-Natal
ZAF_2_DC27	Umkhanyakude DM	2020	No program data	Probability of circumcision (MC)	41527.71260914713	0-4	9.496288442744916e-4	8.243531764161857e-4	7.247329290842861e-4	9.980494992334923e-5	0.0030331296650552455	2	ZAF_1_KZN	KwaZulu-Natal
ZAF_2_DC24	Umzinyathi DM	2020	No program data	Probability of circumcision (MC)	35494.60276853067	0-4	5.920127589192799e-4	2.9310406236344734e-4	5.323010518569725e-4	1.7124285795404174e-4	0.0011991625147576817	2	ZAF_1_KZN	KwaZulu-Natal
ZAF_2_DC23	Uthukela DM	2020	No program data	Probability of circumcision (MC)	39755.867006684995	0-4	3.6763707361320535e-4	1.8866705621224488e-4	3.325649732422747e-4	1.1088204610857182e-4	7.872325860382987e-4	2	ZAF_1_KZN	KwaZulu-Natal
ZAF_2_DC34	Vhembe DM	2020	No program data	Probability of circumcision (MC)	81171.94381613753	0-4	0.005314872862946176	0.0021169433965484413	0.004803710713694817	0.002347067770582724	0.010682753338777176	2	ZAF_1_LIM	Limpopo
ZAF_2_DC36	Waterberg DM	2020	No program data	Probability of circumcision (MC)	37064.69658854286	0-4	0.001935850355420923	8.072784925706349e-4	0.0017889964857885723	8.360516501844059e-4	0.003667940403286638	2	ZAF_1_LIM	Limpopo
ZAF_2_DC1	West Coast DM	2020	No program data	Probability of circumcision (MC)	21236.187591217833	0-4	0.0011791529229172087	0.0010134768338901441	9.033915458584669e-4	2.7829790595202124e-4	0.0041729266375217745	2	ZAF_1_WC	Western Cape
ZAF_2_DC48	West Rand DM	2020	No program data	Probability of circumcision (MC)	45964.805938531295	0-4	0.0017517947846308573	7.577807645729656e-4	0.0015717987106288087	7.650637820227912e-4	0.003193384722181369	2	ZAF_1_GT	Gauteng
ZAF_2_DC16	Xhariep DM	2020	No program data	Probability of circumcision (MC)	7435.557401545891	0-4	0.0014147802760525266	7.066234596030295e-4	0.0013220035365989198	4.5307252488782705e-4	0.003243612932669386	2	ZAF_1_FS	Free State
ZAF_2_DC8	ZF Mgcawu DM	2020	No program data	Probability of circumcision (MC)	12534.006156307725	0-4	0.001247364869727475	8.30559819838563e-4	9.846975159108946e-4	3.7416368081865384e-4	0.003516903760228318	2	ZAF_1_NC	Northern Cape
ZAF_2_DC26	Zululand DM	2020	No program data	Probability of circumcision (MC)	52827.828386650486	0-4	5.90505860589463e-4	3.4946779024101467e-4	4.520944473652183e-4	1.5887006402154314e-4	0.0013292431690009776	2	ZAF_1_KZN	KwaZulu-Natal
ZAF_2_DC44	A Nzo DM	2021	No program data	Probability of circumcision (MC)	46687.15726871217	0-4	0.003330006733126679	0.0015722149826271506	0.002974426664493297	0.001079266705388921	0.007611796100685752	2	ZAF_1_EC	Eastern Cape
ZAF_2_DC25	Amajuba DM	2021	No program data	Probability of circumcision (MC)	30257.6352835735	0-4	6.94520691139995e-4	6.051043556995765e-4	5.391292014016119e-4	1.3378890425551156e-4	0.002597047504394914	2	ZAF_1_KZN	KwaZulu-Natal
ZAF_2_DC12	Amathole DM	2021	No program data	Probability of circumcision (MC)	35003.313465417574	0-4	0.005543711632188011	0.0025005537304776384	0.005052606798799512	0.0022407046499389243	0.012582192928199828	2	ZAF_1_EC	Eastern Cape
ZAF_2_DC37	Bojanala Platinum DM	2021	No program data	Probability of circumcision (MC)	85885.9428245615	0-4	0.0015534833026764068	6.386950908809436e-4	0.0014719868350612164	6.178610492306017e-4	0.003227006399901569	2	ZAF_1_NW	North West
ZAF_2_BUF	Buffalo City MM	2021	No program data	Probability of circumcision (MC)	25088.942043133	0-4	0.005547426577918464	0.0029876335262116237	0.004743108227492996	0.0017987866002151436	0.012111451826386217	2	ZAF_1_EC	Eastern Cape
ZAF_2_DC13	C Hani DM	2021	No program data	Probability of circumcision (MC)	31115.772561820344	0-4	0.0025369916197626207	0.001196373043918976	0.002238704666232677	0.0010075477206919598	0.005534653035453537	2	ZAF_1_EC	Eastern Cape
ZAF_2_CPT	Cape Town MM	2021	No program data	Probability of circumcision (MC)	190733.1670445979	0-4	0.002802921602759644	0.0010183238137313356	0.002689983116846843	0.001324628221284321	0.004909932170230041	2	ZAF_1_WC	Western Cape
ZAF_2_DC2	Cape Winelands DM	2021	No program data	Probability of circumcision (MC)	42402.4879440637	0-4	0.001180944658171233	6.760434384856628e-4	0.0010255904524058435	3.960422728282569e-4	0.002721819533363639	2	ZAF_1_WC	Western Cape
ZAF_2_DC35	Capricorn DM	2021	No program data	Probability of circumcision (MC)	72591.9037813824	0-4	0.0028656943369444287	0.0011353962105058386	0.002734612466051599	0.0013128482456621533	0.0056884794204268615	2	ZAF_1_LIM	Limpopo
ZAF_2_DC5	Central Karoo DM	2021	No program data	Probability of circumcision (MC)	3506.1031265294732	0-4	0.002272288418089729	0.0014007866126420885	0.0019947381972519078	6.739319865343037e-4	0.0056991215045078675	2	ZAF_1_WC	Western Cape
ZAF_2_DC40	Dr K Kaunda DM	2021	No program data	Probability of circumcision (MC)	36133.27545935431	0-4	0.002313396231701341	8.863158094564641e-4	0.0021442215814390436	0.0010120952714287178	0.00405096174931278	2	ZAF_1_NW	North West
ZAF_2_DC32	Ehlanzeni DM	2021	No program data	Probability of circumcision (MC)	106996.44117638949	0-4	0.0010919524931908787	4.515963607692226e-4	0.0010082558579239558	4.432671848518764e-4	0.0021343827409933945	2	ZAF_1_MP	Mpumalanga
ZAF_2_EKU	Ekurhuleni MM	2021	No program data	Probability of circumcision (MC)	195933.0081924618	0-4	0.0020450902962853516	7.818383415362574e-4	0.0019808513894598026	9.815138769121198e-4	0.003427785660355462	2	ZAF_1_GT	Gauteng
ZAF_2_ETH	eThekwini MM	2021	No program data	Probability of circumcision (MC)	155349.41689585906	0-4	7.74432038889659e-4	3.9872128712476834e-4	6.713942906402535e-4	3.0450493321705976e-4	0.0016509485794150799	2	ZAF_1_KZN	KwaZulu-Natal
ZAF_2_DC20	Fezile Dabi DM	2021	No program data	Probability of circumcision (MC)	23626.024321317876	0-4	0.0015062950883399644	7.136122483731859e-4	0.0013523020820723963	4.6319724461786827e-4	0.0030163939627048057	2	ZAF_1_FS	Free State
ZAF_2_DC9	Frances Baard DM	2021	No program data	Probability of circumcision (MC)	20188.302394503993	0-4	7.824189371483266e-4	4.1242123060917965e-4	6.569043875313561e-4	2.9749335566419126e-4	0.0016408169425126675	2	ZAF_1_NC	Northern Cape
ZAF_2_DC30	G Sibande DM	2021	No program data	Probability of circumcision (MC)	62639.197282221474	0-4	0.001196055524654678	4.972749606650738e-4	0.0010821591842844062	5.558950806921491e-4	0.0025530940192596925	2	ZAF_1_MP	Mpumalanga
ZAF_2_DC4	Garden Route DM	2021	No program data	Probability of circumcision (MC)	28389.3344943006	0-4	0.0010995209181211675	8.013344512131496e-4	8.68094352113731e-4	2.7829240540736943e-4	0.0027821067364341375	2	ZAF_1_WC	Western Cape
ZAF_2_DC43	Harry Gwala DM	2021	No program data	Probability of circumcision (MC)	29875.07031987238	0-4	0.0016927331633792	0.0010254753943235132	0.0014138189800619243	4.173203581104531e-4	0.004247705355849982	2	ZAF_1_KZN	KwaZulu-Natal
ZAF_2_DC29	iLembe DM	2021	No program data	Probability of circumcision (MC)	36765.70412013722	0-4	4.884844434780406e-4	2.90364902071837e-4	4.234326217697038e-4	1.2727442255525254e-4	0.0011246921888588952	2	ZAF_1_KZN	KwaZulu-Natal
ZAF_2_DC45	J T Gaetsewe DM	2021	No program data	Probability of circumcision (MC)	15041.913123324919	0-4	0.0020739963815421263	0.00126606079889115	0.0016875327952236726	6.291023445364606e-4	0.005101489478285048	2	ZAF_1_NC	Northern Cape
ZAF_2_DC14	Joe Gqabi DM	2021	No program data	Probability of circumcision (MC)	15835.140398419646	0-4	0.0029009661831664005	0.001346065936904392	0.0027667278588143665	8.191698652048094e-4	0.006178708007889904	2	ZAF_1_EC	Eastern Cape
ZAF_2_JHB	Johannesburg MM	2021	No program data	Probability of circumcision (MC)	267969.2730873883	0-4	0.0030559989362313696	9.96320384569292e-4	0.0029005460165251675	0.0015683737744428216	0.005196841206062178	2	ZAF_1_GT	Gauteng
ZAF_2_DC28	King Cetshwayo DM	2021	No program data	Probability of circumcision (MC)	52871.14017236807	0-4	4.759502415652714e-4	2.836587379082148e-4	3.9979175425731533e-4	1.6663850792779052e-4	0.0012558703028435177	2	ZAF_1_KZN	KwaZulu-Natal
ZAF_2_DC18	Lejweleputswa DM	2021	No program data	Probability of circumcision (MC)	28949.35900770355	0-4	0.001361124487877318	5.227506570682806e-4	0.001277929977567932	5.651472990001933e-4	0.002419850980930299	2	ZAF_1_FS	Free State
ZAF_2_MAN	Mangaung MM	2021	No program data	Probability of circumcision (MC)	40930.4596063104	0-4	0.0012757772513322828	9.311104813068521e-4	0.001080917848600394	3.947482547017123e-4	0.00340684917626502	2	ZAF_1_FS	Free State
ZAF_2_DC33	Mopani DM	2021	No program data	Probability of circumcision (MC)	64165.569687220675	0-4	0.004658612130254905	0.0019630279557895864	0.004266321024731979	0.0019921254727193988	0.009868690641880326	2	ZAF_1_LIM	Limpopo
ZAF_2_NMA	N Mandela Bay MM	2021	No program data	Probability of circumcision (MC)	37760.74740264256	0-4	0.0035234398135244285	0.0014196603070678938	0.0033468363059735175	0.001533319401831413	0.006759513490537336	2	ZAF_1_EC	Eastern Cape
ZAF_2_DC6	Namakwa DM	2021	No program data	Probability of circumcision (MC)	4524.825418165799	0-4	5.489280360051411e-4	4.0320911817516905e-4	4.30850685378126e-4	1.2961126480402183e-4	0.0015422954785236857	2	ZAF_1_NC	Northern Cape
ZAF_2_DC38	Ngaka Modiri Molema DM	2021	No program data	Probability of circumcision (MC)	44667.55928941148	0-4	0.0011456329678644823	6.804259078063954e-4	9.732843288845923e-4	4.167431942123356e-4	0.003214528646470877	2	ZAF_1_NW	North West
ZAF_2_DC31	Nkangala DM	2021	No program data	Probability of circumcision (MC)	74727.26154138905	0-4	0.003189675198509992	0.00104771251273257	0.003083808767611515	0.0016658002607223652	0.005358107983237973	2	ZAF_1_MP	Mpumalanga
ZAF_2_DC15	O Tambo DM	2021	No program data	Probability of circumcision (MC)	86021.02480382739	0-4	0.0026293696181403613	0.0013617888356084917	0.0022836683753145325	0.001125405500382175	0.005673468756942565	2	ZAF_1_EC	Eastern Cape
ZAF_2_DC3	Overberg DM	2021	No program data	Probability of circumcision (MC)	14346.257044599743	0-4	0.0014080013222981082	0.0012013418050852954	0.0011214780351320682	3.5799385907892695e-4	0.004152007953235694	2	ZAF_1_WC	Western Cape
ZAF_2_DC7	Pixley ka Seme DM	2021	No program data	Probability of circumcision (MC)	10801.27759150774	0-4	0.0010090866756600216	4.2585012165687405e-4	9.346633041213949e-4	4.5027372639393985e-4	0.0018584391673941818	2	ZAF_1_NC	Northern Cape
ZAF_2_DC39	Ruth Segomotsi Mompati DM	2021	No program data	Probability of circumcision (MC)	26196.122426672722	0-4	0.001545251548057413	7.383119096690631e-4	0.0014540194432597821	5.000913312821181e-4	0.0029044193450877033	2	ZAF_1_NW	North West
ZAF_2_DC10	Sarah Baartman DM	2021	No program data	Probability of circumcision (MC)	16577.602056027317	0-4	0.0020569035267155255	7.54124699210301e-4	0.0019966547427726945	7.967207048267614e-4	0.003726795599152555	2	ZAF_1_EC	Eastern Cape
ZAF_2_DC42	Sedibeng DM	2021	No program data	Probability of circumcision (MC)	43305.4520040031	0-4	0.0013956407452535178	4.923190596555122e-4	0.0013121699933080783	6.231525146908037e-4	0.002620205256756723	2	ZAF_1_GT	Gauteng
ZAF_2_DC47	Sekhukhune DM	2021	No program data	Probability of circumcision (MC)	72075.74481132228	0-4	0.003571884480058658	0.0015042869937785803	0.003288868241943104	0.0018956618274383105	0.007795476429018924	2	ZAF_1_LIM	Limpopo
ZAF_2_DC19	T Mofutsanyana DM	2021	No program data	Probability of circumcision (MC)	40717.30504523389	0-4	0.0011885118842344567	5.802072668980555e-4	0.001040381763274644	3.814916068666176e-4	0.002859795931734352	2	ZAF_1_FS	Free State
ZAF_2_TSH	Tshwane MM	2021	No program data	Probability of circumcision (MC)	174699.4360810077	0-4	0.002101887116186634	7.900681133655493e-4	0.0019459617538030254	9.94297390851671e-4	0.00381312864000093	2	ZAF_1_GT	Gauteng
ZAF_2_DC21	Ugu DM	2021	No program data	Probability of circumcision (MC)	44624.98609158551	0-4	7.622962964162328e-4	5.138586212117814e-4	5.903711244932419e-4	2.1180143009744492e-4	0.002384031609043341	2	ZAF_1_KZN	KwaZulu-Natal
ZAF_2_DC22	uMgungundlovu DM	2021	No program data	Probability of circumcision (MC)	54290.87725525251	0-4	5.751909935512891e-4	3.15157184717954e-4	4.9103085155735e-4	1.9761270089514022e-4	0.001378893661046657	2	ZAF_1_KZN	KwaZulu-Natal
ZAF_2_DC27	Umkhanyakude DM	2021	No program data	Probability of circumcision (MC)	41156.29798322216	0-4	9.487785244076787e-4	8.229320303355758e-4	7.243431746724935e-4	9.959810032577493e-5	0.0030336292271706477	2	ZAF_1_KZN	KwaZulu-Natal
ZAF_2_DC24	Umzinyathi DM	2021	No program data	Probability of circumcision (MC)	35643.437885586456	0-4	5.917402205659317e-4	2.931517057879686e-4	5.31852773353401e-4	1.710082303170136e-4	0.0011981015589582538	2	ZAF_1_KZN	KwaZulu-Natal
ZAF_2_DC23	Uthukela DM	2021	No program data	Probability of circumcision (MC)	39346.12983051838	0-4	3.6745376773260823e-4	1.8868567263889655e-4	3.321188320877715e-4	1.1077879559112124e-4	7.877156564327554e-4	2	ZAF_1_KZN	KwaZulu-Natal
ZAF_2_DC34	Vhembe DM	2021	No program data	Probability of circumcision (MC)	79754.33833273881	0-4	0.005321998086773624	0.0021145857484824527	0.004809718449335595	0.002353530391168243	0.010670107698695384	2	ZAF_1_LIM	Limpopo
ZAF_2_DC36	Waterberg DM	2021	No program data	Probability of circumcision (MC)	36668.14338733586	0-4	0.0019337893233855265	8.062393742346777e-4	0.001787850392137853	8.350473933852061e-4	0.0036627515419415104	2	ZAF_1_LIM	Limpopo
ZAF_2_DC1	West Coast DM	2021	No program data	Probability of circumcision (MC)	20958.85034590857	0-4	0.0011777924311781357	0.0010144180609159737	8.992431131728666e-4	2.7801187572307456e-4	0.004194015735621709	2	ZAF_1_WC	Western Cape
ZAF_2_DC48	West Rand DM	2021	No program data	Probability of circumcision (MC)	45634.83063513911	0-4	0.0017471669842202588	7.549482604511198e-4	0.0015643835714110287	7.627327580753014e-4	0.0031767699135948407	2	ZAF_1_GT	Gauteng
ZAF_2_DC16	Xhariep DM	2021	No program data	Probability of circumcision (MC)	7364.652019434288	0-4	0.001415183834690034	7.076582604716967e-4	0.0013200380029432333	4.522312008581386e-4	0.0032498243301705325	2	ZAF_1_FS	Free State
ZAF_2_DC8	ZF Mgcawu DM	2021	No program data	Probability of circumcision (MC)	12453.381472497547	0-4	0.0012479439810231339	8.320003502352634e-4	9.850519768690265e-4	3.74049844924571e-4	0.0035221872636526166	2	ZAF_1_NC	Northern Cape
ZAF_2_DC26	Zululand DM	2021	No program data	Probability of circumcision (MC)	52451.30416202475	0-4	5.902407601026645e-4	3.494870853432225e-4	4.516703694108008e-4	1.5873983008039624e-4	0.001328488772809951	2	ZAF_1_KZN	KwaZulu-Natal
ZAF_2_DC44	A Nzo DM	2006	With program data	Probability of circumcision (MC)	53732.879102744264	0-4	0.004083063286904191	0.0013317009742111322	0.003937620419361408	0.001957599065941694	0.006923034770967008	2	ZAF_1_EC	Eastern Cape
ZAF_2_DC25	Amajuba DM	2006	With program data	Probability of circumcision (MC)	26004.52491347152	0-4	0.0041477557999437835	0.0015651714066572766	0.003952815920750939	0.0021263100087248053	0.007698860287395109	2	ZAF_1_KZN	KwaZulu-Natal
ZAF_2_DC12	Amathole DM	2006	With program data	Probability of circumcision (MC)	49860.39151684678	0-4	0.005482441376449615	0.0015744205410803654	0.005100897641955038	0.003311520709558486	0.009114816532413528	2	ZAF_1_EC	Eastern Cape
ZAF_2_DC37	Bojanala Platinum DM	2006	With program data	Probability of circumcision (MC)	63891.48339945507	0-4	0.0038317154151420708	8.399903305914601e-4	0.0036967522259771764	0.0025354295057528173	0.005696857743887896	2	ZAF_1_NW	North West
ZAF_2_BUF	Buffalo City MM	2006	With program data	Probability of circumcision (MC)	35561.79332514196	0-4	0.007908308727783621	0.003010695161522227	0.00716810635656147	0.004254847038879202	0.01572767413902324	2	ZAF_1_EC	Eastern Cape
ZAF_2_DC13	C Hani DM	2006	With program data	Probability of circumcision (MC)	48512.52158534735	0-4	0.0037900568473047845	0.0011838938307992188	0.0037955826953879755	0.001728696546598001	0.006307430158999898	2	ZAF_1_EC	Eastern Cape
ZAF_2_CPT	Cape Town MM	2006	With program data	Probability of circumcision (MC)	145628.32866778958	0-4	0.026293187593690932	0.002220381590165541	0.02623926032201078	0.022171109197827724	0.030546573554124618	2	ZAF_1_WC	Western Cape
ZAF_2_DC2	Cape Winelands DM	2006	With program data	Probability of circumcision (MC)	32220.122096980613	0-4	0.012273079061224837	0.002741996834070273	0.012021535096730375	0.00795558853449059	0.017662550202555458	2	ZAF_1_WC	Western Cape
ZAF_2_DC35	Capricorn DM	2006	With program data	Probability of circumcision (MC)	71361.98710503061	0-4	0.005180435578710648	0.0016894720693797938	0.004907757341304319	0.0031079072206615316	0.009688085987717018	2	ZAF_1_LIM	Limpopo
ZAF_2_DC5	Central Karoo DM	2006	With program data	Probability of circumcision (MC)	3450.810728754539	0-4	0.00781710869753681	0.003199920851790654	0.007382718678814194	0.003310625422332525	0.014703196578078729	2	ZAF_1_WC	Western Cape
ZAF_2_DC40	Dr K Kaunda DM	2006	With program data	Probability of circumcision (MC)	30902.617897238473	0-4	0.0063476045490801864	0.0013364524242649371	0.006324876338465345	0.004235084797726465	0.008892981540898733	2	ZAF_1_NW	North West
ZAF_2_DC32	Ehlanzeni DM	2006	With program data	Probability of circumcision (MC)	97845.70984896591	0-4	0.003425635378131109	8.799471363863008e-4	0.003230926388001093	0.002305652665045149	0.0054966186385992585	2	ZAF_1_MP	Mpumalanga
ZAF_2_EKU	Ekurhuleni MM	2006	With program data	Probability of circumcision (MC)	116599.45490639069	0-4	0.008376533868627179	0.001621898716130609	0.008246040815269503	0.005790514135241639	0.011661720275823413	2	ZAF_1_GT	Gauteng
ZAF_2_ETH	eThekwini MM	2006	With program data	Probability of circumcision (MC)	142853.25744337428	0-4	0.01213419685839671	0.001133236423727168	0.011982652493416686	0.010240351085685058	0.014564829434597647	2	ZAF_1_KZN	KwaZulu-Natal
ZAF_2_DC20	Fezile Dabi DM	2006	With program data	Probability of circumcision (MC)	22329.82387269243	0-4	0.006444050832074654	0.001940986323553399	0.006036290670928077	0.003561300532771309	0.010515768851294032	2	ZAF_1_FS	Free State
ZAF_2_DC9	Frances Baard DM	2006	With program data	Probability of circumcision (MC)	18914.179959009824	0-4	0.00650776419849068	0.0014201520710825479	0.006398533220065159	0.004280849037581473	0.009786987803224359	2	ZAF_1_NC	Northern Cape
ZAF_2_DC30	G Sibande DM	2006	With program data	Probability of circumcision (MC)	54173.35800004196	0-4	0.0039374215363736954	7.111088160732939e-4	0.0038974455815097434	0.002811549298109294	0.005398451316687912	2	ZAF_1_MP	Mpumalanga
ZAF_2_DC4	Garden Route DM	2006	With program data	Probability of circumcision (MC)	23963.364549282644	0-4	0.011697649772119182	0.0035647534856317596	0.0109582077725126	0.007121498511071642	0.019425510438930482	2	ZAF_1_WC	Western Cape
ZAF_2_DC43	Harry Gwala DM	2006	With program data	Probability of circumcision (MC)	29736.30668671309	0-4	0.005280200868627537	0.0018171136334472428	0.004906116494724444	0.002420374155709539	0.009648839133703083	2	ZAF_1_KZN	KwaZulu-Natal
ZAF_2_DC29	iLembe DM	2006	With program data	Probability of circumcision (MC)	32282.797954983558	0-4	0.004140354548780127	0.0010361068588707024	0.004044104883324491	0.002509789089281504	0.0064045244339678425	2	ZAF_1_KZN	KwaZulu-Natal
ZAF_2_DC45	J T Gaetsewe DM	2006	With program data	Probability of circumcision (MC)	11838.616560004406	0-4	0.006600121190604832	0.0027981443070581712	0.005773565020506539	0.0034361205926245397	0.014605992307932272	2	ZAF_1_NC	Northern Cape
ZAF_2_DC14	Joe Gqabi DM	2006	With program data	Probability of circumcision (MC)	20522.405470084363	0-4	0.00491686241367168	0.001725451378324258	0.004939981201266581	0.0022786447921228107	0.009068641913851254	2	ZAF_1_EC	Eastern Cape
ZAF_2_JHB	Johannesburg MM	2006	With program data	Probability of circumcision (MC)	152127.66134174747	0-4	0.01865145309866789	0.0022251903583114254	0.018573388486240502	0.014586028015187652	0.023332211392041204	2	ZAF_1_GT	Gauteng
ZAF_2_DC28	King Cetshwayo DM	2006	With program data	Probability of circumcision (MC)	53107.88650808521	0-4	0.005305241778804764	0.0010352813836562555	0.005103064668335731	0.003788152174757538	0.007784318889524603	2	ZAF_1_KZN	KwaZulu-Natal
ZAF_2_DC18	Lejweleputswa DM	2006	With program data	Probability of circumcision (MC)	30110.265377657903	0-4	0.0041139663318504535	0.0010720596846647455	0.004070686430071637	0.0024979020059868176	0.006463280314008372	2	ZAF_1_FS	Free State
ZAF_2_MAN	Mangaung MM	2006	With program data	Probability of circumcision (MC)	37300.878927681886	0-4	0.005432453328421386	0.0012785163404344063	0.005213323554729726	0.003384566361610518	0.008277239463413147	2	ZAF_1_FS	Free State
ZAF_2_DC33	Mopani DM	2006	With program data	Probability of circumcision (MC)	61033.129180712785	0-4	0.006024464811228302	0.0016423224121537012	0.0057744040743274005	0.0035315154117739923	0.010348627153226691	2	ZAF_1_LIM	Limpopo
ZAF_2_NMA	N Mandela Bay MM	2006	With program data	Probability of circumcision (MC)	47222.169968080394	0-4	0.016763061472541915	0.002332501551303024	0.01704552828120936	0.012768185887472283	0.020714140171909493	2	ZAF_1_EC	Eastern Cape
ZAF_2_DC6	Namakwa DM	2006	With program data	Probability of circumcision (MC)	4897.7306280604	0-4	0.0054252931945706516	0.0020805862897134344	0.005159001640549088	0.002276141256553339	0.010450759574689265	2	ZAF_1_NC	Northern Cape
ZAF_2_DC38	Ngaka Modiri Molema DM	2006	With program data	Probability of circumcision (MC)	44157.88714721399	0-4	0.0035069224820805447	0.0010060076803645023	0.0032617824060138852	0.0019584242953589056	0.005556031655091901	2	ZAF_1_NW	North West
ZAF_2_DC31	Nkangala DM	2006	With program data	Probability of circumcision (MC)	60960.832150992115	0-4	0.004049767705227311	7.794749542939708e-4	0.0040012873058902455	0.0026785823851690196	0.005959464430469699	2	ZAF_1_MP	Mpumalanga
ZAF_2_DC15	O Tambo DM	2006	With program data	Probability of circumcision (MC)	96307.79200669017	0-4	0.002784449065115234	8.164987818975094e-4	0.002678485316516167	0.001487647211569755	0.004658934556684745	2	ZAF_1_EC	Eastern Cape
ZAF_2_DC3	Overberg DM	2006	With program data	Probability of circumcision (MC)	9613.810253333775	0-4	0.008647539807036931	0.0037184173780119086	0.007521557358947641	0.004181166515425706	0.018001611314782166	2	ZAF_1_WC	Western Cape
ZAF_2_DC7	Pixley ka Seme DM	2006	With program data	Probability of circumcision (MC)	9635.219014194718	0-4	0.004630273251072184	0.0012857275889952297	0.004435421739987256	0.0028950709646305885	0.007575045392574575	2	ZAF_1_NC	Northern Cape
ZAF_2_DC39	Ruth Segomotsi Mompati DM	2006	With program data	Probability of circumcision (MC)	26810.411556092473	0-4	0.0046097854878848965	0.0014573621216104604	0.004454987773223975	0.002168607856746045	0.007397685553157576	2	ZAF_1_NW	North West
ZAF_2_DC10	Sarah Baartman DM	2006	With program data	Probability of circumcision (MC)	20679.04702506474	0-4	0.00826505751624339	0.0018783311973166283	0.008114158047346142	0.004850180599465889	0.012202192005828548	2	ZAF_1_EC	Eastern Cape
ZAF_2_DC42	Sedibeng DM	2006	With program data	Probability of circumcision (MC)	36214.01123744312	0-4	0.008298161179356065	0.0015531679396059762	0.008064687253016508	0.005817369902239571	0.011931381387454202	2	ZAF_1_GT	Gauteng
ZAF_2_DC47	Sekhukhune DM	2006	With program data	Probability of circumcision (MC)	60596.16422402823	0-4	0.004424060807375773	0.001045920279224223	0.004363831595205152	0.0029140028970335895	0.007091056895871131	2	ZAF_1_LIM	Limpopo
ZAF_2_DC19	T Mofutsanyana DM	2006	With program data	Probability of circumcision (MC)	41395.435836190336	0-4	0.0037040473228510443	9.756221141791326e-4	0.003415333705467577	0.0024357909184016457	0.005992843955150606	2	ZAF_1_FS	Free State
ZAF_2_TSH	Tshwane MM	2006	With program data	Probability of circumcision (MC)	106513.20946644955	0-4	0.010421045387866751	0.001629848873790805	0.01051381341619145	0.007517835762064274	0.013813954349600484	2	ZAF_1_GT	Gauteng
ZAF_2_DC21	Ugu DM	2006	With program data	Probability of circumcision (MC)	36777.75785532344	0-4	0.006898416728371718	0.0022143044936137578	0.006641248928785097	0.0037178169931743592	0.012412708406426949	2	ZAF_1_KZN	KwaZulu-Natal
ZAF_2_DC22	uMgungundlovu DM	2006	With program data	Probability of circumcision (MC)	45776.58996264987	0-4	0.006589674453410506	0.0016984938616037774	0.006490920040690844	0.003898778134950375	0.009985493216741009	2	ZAF_1_KZN	KwaZulu-Natal
ZAF_2_DC27	Umkhanyakude DM	2006	With program data	Probability of circumcision (MC)	41298.2360467085	0-4	0.004545425485808533	0.001765693698143392	0.004138448134697972	0.0020724806591522022	0.008745579661173258	2	ZAF_1_KZN	KwaZulu-Natal
ZAF_2_DC24	Umzinyathi DM	2006	With program data	Probability of circumcision (MC)	33047.8419132863	0-4	0.003704098528589655	8.512937910149858e-4	0.0036498216421666967	0.0024402829545943075	0.005240406094987505	2	ZAF_1_KZN	KwaZulu-Natal
ZAF_2_DC23	Uthukela DM	2006	With program data	Probability of circumcision (MC)	40686.23956970132	0-4	0.006382363037356693	0.0013035271845207887	0.0064260154547332035	0.0042266246063276	0.008946541069250379	2	ZAF_1_KZN	KwaZulu-Natal
ZAF_2_DC34	Vhembe DM	2006	With program data	Probability of circumcision (MC)	71702.89599010131	0-4	0.007853788845106468	0.001835848020563008	0.0076178788611833415	0.004911930472632246	0.011749699548523035	2	ZAF_1_LIM	Limpopo
ZAF_2_DC36	Waterberg DM	2006	With program data	Probability of circumcision (MC)	31542.023500127056	0-4	0.0065061511407775935	0.0017152617160216587	0.0061312502826752985	0.004038803653583812	0.010355428691842706	2	ZAF_1_LIM	Limpopo
ZAF_2_DC1	West Coast DM	2006	With program data	Probability of circumcision (MC)	15189.16370385883	0-4	0.00915917794923352	0.002848240179902328	0.008634395817080913	0.005440174449936228	0.01652813681315676	2	ZAF_1_WC	Western Cape
ZAF_2_DC48	West Rand DM	2006	With program data	Probability of circumcision (MC)	29910.863047969156	0-4	0.00872482375701164	0.0017588515490586554	0.008444671375984867	0.00592604290153394	0.013212461511216893	2	ZAF_1_GT	Gauteng
ZAF_2_DC16	Xhariep DM	2006	With program data	Probability of circumcision (MC)	7227.395985777446	0-4	0.004568519432445179	0.0014993267100892533	0.004310911033698265	0.002440048144533649	0.007316132516914946	2	ZAF_1_FS	Free State
ZAF_2_DC8	ZF Mgcawu DM	2006	With program data	Probability of circumcision (MC)	10761.053838730653	0-4	0.004061877425297402	0.001138560413417199	0.0039875161784482934	0.0022059610208648326	0.0066355131386572185	2	ZAF_1_NC	Northern Cape
ZAF_2_DC26	Zululand DM	2006	With program data	Probability of circumcision (MC)	52759.26114570288	0-4	0.0032296165257086583	0.001035537277573256	0.0030975075222532296	0.00178786009567809	0.005440188795497652	2	ZAF_1_KZN	KwaZulu-Natal
ZAF_2_DC44	A Nzo DM	2007	With program data	Probability of circumcision (MC)	52993.042561322174	0-4	0.004072445118140655	0.0013242558057266535	0.003931258414127331	0.0019529601001215652	0.006868743196399192	2	ZAF_1_EC	Eastern Cape
ZAF_2_DC25	Amajuba DM	2007	With program data	Probability of circumcision (MC)	27352.17022961101	0-4	0.004147833958161601	0.0015651431266236603	0.003952921161581342	0.0021264202030978245	0.007699029491426748	2	ZAF_1_KZN	KwaZulu-Natal
ZAF_2_DC12	Amathole DM	2007	With program data	Probability of circumcision (MC)	49760.491547771395	0-4	0.0054773316537761706	0.0015705450492879073	0.005097334747757759	0.0032995739149648236	0.009089990016534235	2	ZAF_1_EC	Eastern Cape
ZAF_2_DC37	Bojanala Platinum DM	2007	With program data	Probability of circumcision (MC)	54196.18097163029	0-4	0.003838248251892309	8.453478798258126e-4	0.003697371710393647	0.0025332519420731645	0.005732833516167829	2	ZAF_1_NW	North West
ZAF_2_BUF	Buffalo City MM	2007	With program data	Probability of circumcision (MC)	35674.274304381404	0-4	0.007879713648949087	0.0029913682244734185	0.0071728685199960885	0.004264402177561249	0.015561441818428678	2	ZAF_1_EC	Eastern Cape
ZAF_2_DC13	C Hani DM	2007	With program data	Probability of circumcision (MC)	48182.32919233749	0-4	0.0037764519476729697	0.0011792082699337697	0.0037844496802082704	0.0017217795577028827	0.006282018801635337	2	ZAF_1_EC	Eastern Cape
ZAF_2_CPT	Cape Town MM	2007	With program data	Probability of circumcision (MC)	150650.63534221277	0-4	0.02674409983761582	0.002264590063051247	0.02672400188953064	0.022523113985554385	0.031059866412693607	2	ZAF_1_WC	Western Cape
ZAF_2_DC2	Cape Winelands DM	2007	With program data	Probability of circumcision (MC)	33199.07248598063	0-4	0.012445871964749526	0.0027823602333744164	0.012225717497220692	0.008051550874607703	0.017938772905079142	2	ZAF_1_WC	Western Cape
ZAF_2_DC35	Capricorn DM	2007	With program data	Probability of circumcision (MC)	70001.75678978182	0-4	0.005162228486155957	0.0016838206262406285	0.00489454900221837	0.0030971367888240732	0.009682984019582347	2	ZAF_1_LIM	Limpopo
ZAF_2_DC5	Central Karoo DM	2007	With program data	Probability of circumcision (MC)	3424.82964824288	0-4	0.007864999643368297	0.0032255132441836457	0.0074274914225114595	0.003322970062580226	0.014837582753839916	2	ZAF_1_WC	Western Cape
ZAF_2_DC40	Dr K Kaunda DM	2007	With program data	Probability of circumcision (MC)	25874.24841146332	0-4	0.00634967962019838	0.0013430437187935066	0.006314177359240471	0.004230218458144426	0.008905698702534277	2	ZAF_1_NW	North West
ZAF_2_DC32	Ehlanzeni DM	2007	With program data	Probability of circumcision (MC)	104611.23601509028	0-4	0.0034331433803899913	8.837944438913732e-4	0.0032318231988307097	0.0023102184626566814	0.005516045284746262	2	ZAF_1_MP	Mpumalanga
ZAF_2_EKU	Ekurhuleni MM	2007	With program data	Probability of circumcision (MC)	127409.3605298851	0-4	0.008443932753368634	0.001643229922738558	0.00833429098021624	0.0058285518456584065	0.011827287314642842	2	ZAF_1_GT	Gauteng
ZAF_2_ETH	eThekwini MM	2007	With program data	Probability of circumcision (MC)	151073.04877514893	0-4	0.012135940066464936	0.0011332580140288942	0.01198463471400974	0.010242065064050763	0.014566987231041738	2	ZAF_1_KZN	KwaZulu-Natal
ZAF_2_DC20	Fezile Dabi DM	2007	With program data	Probability of circumcision (MC)	22485.16237196112	0-4	0.006436417957480884	0.0019387574657645777	0.0060319337545127125	0.003557351732579937	0.010493676538503631	2	ZAF_1_FS	Free State
ZAF_2_DC9	Frances Baard DM	2007	With program data	Probability of circumcision (MC)	23482.74846794974	0-4	0.006544692996902604	0.0014366462815861931	0.00643960147283628	0.004292783436758185	0.009906723603309398	2	ZAF_1_NC	Northern Cape
ZAF_2_DC30	G Sibande DM	2007	With program data	Probability of circumcision (MC)	58555.99951606864	0-4	0.003947674508897045	7.137411291742668e-4	0.00389701428976629	0.0028188801759977625	0.005416934898309926	2	ZAF_1_MP	Mpumalanga
ZAF_2_DC4	Garden Route DM	2007	With program data	Probability of circumcision (MC)	24617.031026065375	0-4	0.011904077061864377	0.003628834570695121	0.01115059087352737	0.007224308151991713	0.019676442180802042	2	ZAF_1_WC	Western Cape
ZAF_2_DC43	Harry Gwala DM	2007	With program data	Probability of circumcision (MC)	31772.442477390545	0-4	0.005288237729680307	0.0018218928065314467	0.004914113420519131	0.002425353170486174	0.009668721159833853	2	ZAF_1_KZN	KwaZulu-Natal
ZAF_2_DC29	iLembe DM	2007	With program data	Probability of circumcision (MC)	34002.48370092384	0-4	0.004142749705358387	0.0010370198239464763	0.004046468957297074	0.002510775103186284	0.006407104212638426	2	ZAF_1_KZN	KwaZulu-Natal
ZAF_2_DC45	J T Gaetsewe DM	2007	With program data	Probability of circumcision (MC)	14459.96477965037	0-4	0.006640624834910622	0.0028261542316314336	0.005846821460805448	0.003462583057942342	0.014709442632409168	2	ZAF_1_NC	Northern Cape
ZAF_2_DC14	Joe Gqabi DM	2007	With program data	Probability of circumcision (MC)	20411.868148267768	0-4	0.004900488429641026	0.0017190011809716753	0.00492220131985447	0.002265711985063956	0.0090592206835822	2	ZAF_1_EC	Eastern Cape
ZAF_2_JHB	Johannesburg MM	2007	With program data	Probability of circumcision (MC)	166081.49095666676	0-4	0.018838433039317527	0.002250957968839641	0.018750168563684055	0.01472890294894613	0.023580898134205913	2	ZAF_1_GT	Gauteng
ZAF_2_DC28	King Cetshwayo DM	2007	With program data	Probability of circumcision (MC)	55882.21063190738	0-4	0.005308986543685912	0.0010365859866151635	0.005104404335208573	0.0037899828627902653	0.007791483673822845	2	ZAF_1_KZN	KwaZulu-Natal
ZAF_2_DC18	Lejweleputswa DM	2007	With program data	Probability of circumcision (MC)	29827.9266345223	0-4	0.004108942762890437	0.0010701236446904116	0.004065752014648943	0.002495013808283119	0.006436827938195581	2	ZAF_1_FS	Free State
ZAF_2_MAN	Mangaung MM	2007	With program data	Probability of circumcision (MC)	38855.33620703015	0-4	0.005438212547237132	0.001280027438121199	0.00522279137121836	0.003384486474527954	0.008287630963593933	2	ZAF_1_FS	Free State
ZAF_2_DC33	Mopani DM	2007	With program data	Probability of circumcision (MC)	61048.50161994446	0-4	0.005997688878799266	0.0016349358284127769	0.00574745412621965	0.003517411526358976	0.010309362891180587	2	ZAF_1_LIM	Limpopo
ZAF_2_NMA	N Mandela Bay MM	2007	With program data	Probability of circumcision (MC)	46742.96407145048	0-4	0.01654902706560908	0.002318254377187198	0.01673506835030944	0.012570031931816503	0.020419683163390885	2	ZAF_1_EC	Eastern Cape
ZAF_2_DC6	Namakwa DM	2007	With program data	Probability of circumcision (MC)	5608.10743649078	0-4	0.005448231315314702	0.002093650798523375	0.005166136806521516	0.0022829084876079663	0.010476885410425558	2	ZAF_1_NC	Northern Cape
ZAF_2_DC38	Ngaka Modiri Molema DM	2007	With program data	Probability of circumcision (MC)	36561.02955715776	0-4	0.003515572458319588	0.0010143100942294567	0.003266124028443748	0.0019605939518403167	0.005570900202739308	2	ZAF_1_NW	North West
ZAF_2_DC31	Nkangala DM	2007	With program data	Probability of circumcision (MC)	66063.46446884108	0-4	0.004059775895423862	7.823654990251219e-4	0.004007478839408345	0.002684798443946847	0.0059777549628116464	2	ZAF_1_MP	Mpumalanga
ZAF_2_DC15	O Tambo DM	2007	With program data	Probability of circumcision (MC)	96351.64016064978	0-4	0.0027821352272954293	8.141485724729635e-4	0.0026699042455697324	0.0014876306238961485	0.004656109999234137	2	ZAF_1_EC	Eastern Cape
ZAF_2_DC3	Overberg DM	2007	With program data	Probability of circumcision (MC)	9890.680174050849	0-4	0.008786905256138256	0.003790571748705386	0.007652102963227237	0.0042353363558991376	0.018377834482678886	2	ZAF_1_WC	Western Cape
ZAF_2_DC7	Pixley ka Seme DM	2007	With program data	Probability of circumcision (MC)	11734.264197406366	0-4	0.004661402406435422	0.001296028137189374	0.004462190510639943	0.002915297558143486	0.007628205862470634	2	ZAF_1_NC	Northern Cape
ZAF_2_DC39	Ruth Segomotsi Mompati DM	2007	With program data	Probability of circumcision (MC)	22429.041059748623	0-4	0.00462477212440088	0.0014687398977793619	0.004422255413226873	0.002181034993983432	0.007425487536104593	2	ZAF_1_NW	North West
ZAF_2_DC10	Sarah Baartman DM	2007	With program data	Probability of circumcision (MC)	20527.690013819498	0-4	0.008155698005488874	0.001852564433828258	0.008014588577361967	0.004763625131445598	0.01203217021249227	2	ZAF_1_EC	Eastern Cape
ZAF_2_DC42	Sedibeng DM	2007	With program data	Probability of circumcision (MC)	39410.515978336145	0-4	0.008365444805462724	0.001577333429082613	0.008128669262651142	0.0058349244555289306	0.01207034612485579	2	ZAF_1_GT	Gauteng
ZAF_2_DC47	Sekhukhune DM	2007	With program data	Probability of circumcision (MC)	59502.384634462	0-4	0.004405010996177844	0.0010420105677220143	0.004341068135999564	0.002900879911870013	0.007049253219630562	2	ZAF_1_LIM	Limpopo
ZAF_2_DC19	T Mofutsanyana DM	2007	With program data	Probability of circumcision (MC)	42841.88460433424	0-4	0.003705323394959068	9.762560097691764e-4	0.0034163119733665462	0.002436688980517441	0.005995979132047101	2	ZAF_1_FS	Free State
ZAF_2_TSH	Tshwane MM	2007	With program data	Probability of circumcision (MC)	119638.30803461322	0-4	0.010503232705512606	0.001651867824928532	0.010587274661729242	0.0075763851797947205	0.013920835186962754	2	ZAF_1_GT	Gauteng
ZAF_2_DC21	Ugu DM	2007	With program data	Probability of circumcision (MC)	39354.400283517025	0-4	0.006923209563222097	0.0022226449520403924	0.0066536952868840454	0.0037177886989781207	0.012467962991342316	2	ZAF_1_KZN	KwaZulu-Natal
ZAF_2_DC22	uMgungundlovu DM	2007	With program data	Probability of circumcision (MC)	48787.63042854419	0-4	0.006602487297947487	0.0017027461267625893	0.006501217211007406	0.003906532275733097	0.010001792107322235	2	ZAF_1_KZN	KwaZulu-Natal
ZAF_2_DC27	Umkhanyakude DM	2007	With program data	Probability of circumcision (MC)	44004.31209046772	0-4	0.004544974811916725	0.0017654780526148077	0.004137754152791361	0.0020722205277812953	0.008745506846779497	2	ZAF_1_KZN	KwaZulu-Natal
ZAF_2_DC24	Umzinyathi DM	2007	With program data	Probability of circumcision (MC)	35055.99772135585	0-4	0.0037064512599389744	8.519692850334968e-4	0.003652183415617149	0.002441555183917094	0.005244451237177588	2	ZAF_1_KZN	KwaZulu-Natal
ZAF_2_DC23	Uthukela DM	2007	With program data	Probability of circumcision (MC)	43007.60589202932	0-4	0.0063732414635959255	0.0013012848779160602	0.006416106422102365	0.004222094653468909	0.008929351972356841	2	ZAF_1_KZN	KwaZulu-Natal
ZAF_2_DC34	Vhembe DM	2007	With program data	Probability of circumcision (MC)	70853.99563581849	0-4	0.007810766238424751	0.0018307707175350225	0.007580225011488038	0.0048811487622304585	0.011688069641736722	2	ZAF_1_LIM	Limpopo
ZAF_2_DC36	Waterberg DM	2007	With program data	Probability of circumcision (MC)	30488.961319993257	0-4	0.006472053501348806	0.0017049297479626608	0.0061008204917828825	0.004021783101507824	0.01030789462707239	2	ZAF_1_LIM	Limpopo
ZAF_2_DC1	West Coast DM	2007	With program data	Probability of circumcision (MC)	15660.251323447512	0-4	0.00931575513375788	0.002914170952463651	0.008810209493704708	0.005506735796222894	0.01687263085979042	2	ZAF_1_WC	Western Cape
ZAF_2_DC48	West Rand DM	2007	With program data	Probability of circumcision (MC)	31921.42450049876	0-4	0.008780115147755277	0.0017743382831283652	0.008486510211130137	0.005960136521698149	0.013299143257835665	2	ZAF_1_GT	Gauteng
ZAF_2_DC16	Xhariep DM	2007	With program data	Probability of circumcision (MC)	7593.890182152189	0-4	0.004572169733786473	0.001501031746840877	0.004312438937461353	0.0024421298249362924	0.007321799883301532	2	ZAF_1_FS	Free State
ZAF_2_DC8	ZF Mgcawu DM	2007	With program data	Probability of circumcision (MC)	12696.815118502745	0-4	0.004073948342082957	0.0011417516894800758	0.004004567639812082	0.002216714287952456	0.0066266529927537935	2	ZAF_1_NC	Northern Cape
ZAF_2_DC26	Zululand DM	2007	With program data	Probability of circumcision (MC)	56675.697769104176	0-4	0.0032311641186078986	0.0010362223233725608	0.0030988598028566334	0.001788195097512969	0.005444235722101823	2	ZAF_1_KZN	KwaZulu-Natal
ZAF_2_DC44	A Nzo DM	2008	With program data	Probability of circumcision (MC)	54496.64011959643	0-4	0.004041427008504793	0.0013055636577425404	0.0038924446987024415	0.0019380424578254603	0.0067509308681273986	2	ZAF_1_EC	Eastern Cape
ZAF_2_DC25	Amajuba DM	2008	With program data	Probability of circumcision (MC)	27899.442677969793	0-4	0.004142018186087599	0.001563516135702478	0.0039458145930418576	0.002123833981382931	0.007682248464521866	2	ZAF_1_KZN	KwaZulu-Natal
ZAF_2_DC12	Amathole DM	2008	With program data	Probability of circumcision (MC)	50956.5920521729	0-4	0.005437272369129915	0.0015510599672452876	0.005071635696280798	0.0032772293709106403	0.008952104787694296	2	ZAF_1_EC	Eastern Cape
ZAF_2_DC37	Bojanala Platinum DM	2008	With program data	Probability of circumcision (MC)	61130.757608782544	0-4	0.0038507865781015455	8.48459805945275e-4	0.00371612704657051	0.0025391218830377853	0.005775982562802656	2	ZAF_1_NW	North West
ZAF_2_BUF	Buffalo City MM	2008	With program data	Probability of circumcision (MC)	36971.33598817262	0-4	0.007805034158606486	0.0029438634376161396	0.0071049690046738195	0.004257763877012247	0.01551138124541463	2	ZAF_1_EC	Eastern Cape
ZAF_2_DC13	C Hani DM	2008	With program data	Probability of circumcision (MC)	49294.22152893126	0-4	0.0037356268381563353	0.0011636165214959388	0.0037440030939281752	0.0017037441977401902	0.006197536874186237	2	ZAF_1_EC	Eastern Cape
ZAF_2_CPT	Cape Town MM	2008	With program data	Probability of circumcision (MC)	157864.74230545075	0-4	0.026939663837616444	0.0022838692613859355	0.026930610868380944	0.02268099572546621	0.031289414068530884	2	ZAF_1_WC	Western Cape
ZAF_2_DC2	Cape Winelands DM	2008	With program data	Probability of circumcision (MC)	34504.60111344737	0-4	0.012515533173034717	0.002799598152774087	0.012307403939269365	0.008090759225555421	0.018054963116370774	2	ZAF_1_WC	Western Cape
ZAF_2_DC35	Capricorn DM	2008	With program data	Probability of circumcision (MC)	73079.62678413819	0-4	0.005151834782092192	0.0016653722903125282	0.004895375335700541	0.0031066451018303826	0.009670555523168247	2	ZAF_1_LIM	Limpopo
ZAF_2_DC5	Central Karoo DM	2008	With program data	Probability of circumcision (MC)	3469.924539716365	0-4	0.007879465212751345	0.003232331823118641	0.007444920389131315	0.003327864174555002	0.014861670998777311	2	ZAF_1_WC	Western Cape
ZAF_2_DC40	Dr K Kaunda DM	2008	With program data	Probability of circumcision (MC)	28700.65802471511	0-4	0.006356553738205302	0.001343284029995446	0.006333318930634001	0.0042338053146558086	0.008913609717563852	2	ZAF_1_NW	North West
ZAF_2_DC32	Ehlanzeni DM	2008	With program data	Probability of circumcision (MC)	104504.08792416057	0-4	0.0034326188024858388	8.847321112347034e-4	0.00322915882164858	0.0023092037071963992	0.0055197116245903725	2	ZAF_1_MP	Mpumalanga
ZAF_2_EKU	Ekurhuleni MM	2008	With program data	Probability of circumcision (MC)	133711.0586712493	0-4	0.008406791363916368	0.0016320896797952877	0.008280218686497696	0.005806906775312502	0.011727634970134447	2	ZAF_1_GT	Gauteng
ZAF_2_ETH	eThekwini MM	2008	With program data	Probability of circumcision (MC)	155733.67620266805	0-4	0.012131418396642045	0.001133354798870509	0.011979563512533403	0.010237256913706628	0.014561219305431005	2	ZAF_1_KZN	KwaZulu-Natal
ZAF_2_DC20	Fezile Dabi DM	2008	With program data	Probability of circumcision (MC)	23196.296561774256	0-4	0.006439007843670547	0.0019389026377433988	0.006034551354361515	0.003559342350717052	0.010498494988213066	2	ZAF_1_FS	Free State
ZAF_2_DC9	Frances Baard DM	2008	With program data	Probability of circumcision (MC)	23358.871918260465	0-4	0.006530646640926131	0.001430685021643335	0.006423711798114484	0.0042894898855916986	0.009858179374461113	2	ZAF_1_NC	Northern Cape
ZAF_2_DC30	G Sibande DM	2008	With program data	Probability of circumcision (MC)	59218.530697310605	0-4	0.003948927340020548	7.143574396748025e-4	0.0038946237237537087	0.0028192900431265547	0.005420640298288905	2	ZAF_1_MP	Mpumalanga
ZAF_2_DC4	Garden Route DM	2008	With program data	Probability of circumcision (MC)	25380.47300530031	0-4	0.01195095931570106	0.003645851793977326	0.011196898576246027	0.007249976570116957	0.019753962665064777	2	ZAF_1_WC	Western Cape
ZAF_2_DC43	Harry Gwala DM	2008	With program data	Probability of circumcision (MC)	32617.239852219464	0-4	0.005276505963843571	0.0018148570058424294	0.0049036626108429765	0.0024164579650864416	0.00964589234868141	2	ZAF_1_KZN	KwaZulu-Natal
ZAF_2_DC29	iLembe DM	2008	With program data	Probability of circumcision (MC)	34819.51020864403	0-4	0.004141221288018208	0.0010366137488600706	0.004044289574658486	0.0025100672973227566	0.006409463354284546	2	ZAF_1_KZN	KwaZulu-Natal
ZAF_2_DC45	J T Gaetsewe DM	2008	With program data	Probability of circumcision (MC)	14360.146954517571	0-4	0.006635316864086414	0.0028243792950647054	0.0058356634303506315	0.00345721232937292	0.014695730931156791	2	ZAF_1_NC	Northern Cape
ZAF_2_DC14	Joe Gqabi DM	2008	With program data	Probability of circumcision (MC)	20968.9319119164	0-4	0.004855121630971226	0.001696495572751605	0.004856191123582106	0.002234183050508447	0.009018947826345259	2	ZAF_1_EC	Eastern Cape
ZAF_2_JHB	Johannesburg MM	2008	With program data	Probability of circumcision (MC)	174108.7904102291	0-4	0.01867326037626996	0.0022322882844986605	0.018600304069698544	0.014591031081602604	0.02334758772864845	2	ZAF_1_GT	Gauteng
ZAF_2_DC28	King Cetshwayo DM	2008	With program data	Probability of circumcision (MC)	56745.649997360466	0-4	0.005298575891058936	0.0010331812571260065	0.0050994233527031085	0.0037850247470501883	0.007771351400604055	2	ZAF_1_KZN	KwaZulu-Natal
ZAF_2_DC18	Lejweleputswa DM	2008	With program data	Probability of circumcision (MC)	30395.651964087607	0-4	0.00410836386517746	0.0010694593921519852	0.004065409879582302	0.002495197747934181	0.00643257524872682	2	ZAF_1_FS	Free State
ZAF_2_MAN	Mangaung MM	2008	With program data	Probability of circumcision (MC)	40538.48475769915	0-4	0.005439676422617065	0.0012792479402778062	0.005223582672941855	0.003385253961203946	0.0082861238463771	2	ZAF_1_FS	Free State
ZAF_2_DC33	Mopani DM	2008	With program data	Probability of circumcision (MC)	64786.05830598067	0-4	0.0059900980249257725	0.0016193923558178497	0.005746266317818754	0.0035231286201987	0.01030922066663676	2	ZAF_1_LIM	Limpopo
ZAF_2_NMA	N Mandela Bay MM	2008	With program data	Probability of circumcision (MC)	48382.08553398748	0-4	0.016204880233968672	0.002288011162455278	0.01627787572495116	0.012256023608488344	0.0199912416537165	2	ZAF_1_EC	Eastern Cape
ZAF_2_DC6	Namakwa DM	2008	With program data	Probability of circumcision (MC)	5351.8189202738895	0-4	0.005442708815814022	0.0020905842295953552	0.005166889674125911	0.0022826625858510235	0.010481460418014248	2	ZAF_1_NC	Northern Cape
ZAF_2_DC38	Ngaka Modiri Molema DM	2008	With program data	Probability of circumcision (MC)	40384.18644059628	0-4	0.0035285406853914933	0.0010206884730321456	0.003273973275496628	0.0019670680313469777	0.005582640874774409	2	ZAF_1_NW	North West
ZAF_2_DC31	Nkangala DM	2008	With program data	Probability of circumcision (MC)	67198.28137852883	0-4	0.0040645752683428245	7.839937645867188e-4	0.004009918251050062	0.002687779120924014	0.005986492370883972	2	ZAF_1_MP	Mpumalanga
ZAF_2_DC15	O Tambo DM	2008	With program data	Probability of circumcision (MC)	98758.69034423713	0-4	0.0027662248340370285	8.045206678276303e-4	0.0026431964369688205	0.001482797266373877	0.004623244249522844	2	ZAF_1_EC	Eastern Cape
ZAF_2_DC3	Overberg DM	2008	With program data	Probability of circumcision (MC)	10333.614254150663	0-4	0.008864790333942135	0.0038312494592939814	0.007724377099740345	0.004267017768267864	0.01858387516260627	2	ZAF_1_WC	Western Cape
ZAF_2_DC7	Pixley ka Seme DM	2008	With program data	Probability of circumcision (MC)	11542.863641533513	0-4	0.004643647547909917	0.001290893698196589	0.004448173206572243	0.0029023262115749023	0.00759609436564573	2	ZAF_1_NC	Northern Cape
ZAF_2_DC39	Ruth Segomotsi Mompati DM	2008	With program data	Probability of circumcision (MC)	24887.497925906075	0-4	0.00463575092758438	0.0014733396704439	0.004427569145959653	0.002192640515902539	0.0074494664271744695	2	ZAF_1_NW	North West
ZAF_2_DC10	Sarah Baartman DM	2008	With program data	Probability of circumcision (MC)	21285.802520985784	0-4	0.007986796608784817	0.001812865062263077	0.007835108017835553	0.004640397458819575	0.011738553857313372	2	ZAF_1_EC	Eastern Cape
ZAF_2_DC42	Sedibeng DM	2008	With program data	Probability of circumcision (MC)	40657.98210216663	0-4	0.008317959363889718	0.0015623632560524193	0.008082907730722977	0.0058167382341253425	0.011976842229354575	2	ZAF_1_GT	Gauteng
ZAF_2_DC47	Sekhukhune DM	2008	With program data	Probability of circumcision (MC)	62611.63284054738	0-4	0.00437793512471757	0.0010316308918095934	0.004302107423228484	0.0028893207377521605	0.00696433311281441	2	ZAF_1_LIM	Limpopo
ZAF_2_DC19	T Mofutsanyana DM	2008	With program data	Probability of circumcision (MC)	44193.532764423166	0-4	0.0037013787382439863	9.743308613266256e-4	0.0034140652168774977	0.0024349515580728252	0.005988998415848823	2	ZAF_1_FS	Free State
ZAF_2_TSH	Tshwane MM	2008	With program data	Probability of circumcision (MC)	126144.14718573575	0-4	0.01044054155325895	0.0016364294121141338	0.010531250952417701	0.00753395108122472	0.013834714533552738	2	ZAF_1_GT	Gauteng
ZAF_2_DC21	Ugu DM	2008	With program data	Probability of circumcision (MC)	40734.22676814301	0-4	0.006927168385881709	0.0022247458406419603	0.006659472707751539	0.003719807847043825	0.01247273432165372	2	ZAF_1_KZN	KwaZulu-Natal
ZAF_2_DC22	uMgungundlovu DM	2008	With program data	Probability of circumcision (MC)	50509.07820504268	0-4	0.006602382321317279	0.0017027406710112194	0.006501334055183895	0.003905384884096855	0.010003498358195879	2	ZAF_1_KZN	KwaZulu-Natal
ZAF_2_DC27	Umkhanyakude DM	2008	With program data	Probability of circumcision (MC)	45154.995495048744	0-4	0.004527933893166744	0.0017575046138667357	0.004109519807093814	0.002060009768680691	0.008729421809558812	2	ZAF_1_KZN	KwaZulu-Natal
ZAF_2_DC24	Umzinyathi DM	2008	With program data	Probability of circumcision (MC)	35899.26105577861	0-4	0.0036960830850723543	8.49430001243996e-4	0.003642121816907755	0.002435212880092131	0.005226775812040807	2	ZAF_1_KZN	KwaZulu-Natal
ZAF_2_DC23	Uthukela DM	2008	With program data	Probability of circumcision (MC)	44091.19343812856	0-4	0.006345045010369024	0.0012945853374209209	0.006387169143997555	0.004207721444222504	0.008872597862604496	2	ZAF_1_KZN	KwaZulu-Natal
ZAF_2_DC34	Vhembe DM	2008	With program data	Probability of circumcision (MC)	74592.91801037427	0-4	0.007840514040319478	0.0018166047597628263	0.007628250769114648	0.004908296479253494	0.011638921500440737	2	ZAF_1_LIM	Limpopo
ZAF_2_DC36	Waterberg DM	2008	With program data	Probability of circumcision (MC)	32202.864058959483	0-4	0.006421816916129399	0.0016863310185112632	0.006054127473801292	0.003997325984006857	0.01022584423128781	2	ZAF_1_LIM	Limpopo
ZAF_2_DC1	West Coast DM	2008	With program data	Probability of circumcision (MC)	16355.14478193455	0-4	0.009391738292711357	0.002945284563640293	0.008889494270441549	0.005539794160582045	0.017037904558688	2	ZAF_1_WC	Western Cape
ZAF_2_DC48	West Rand DM	2008	With program data	Probability of circumcision (MC)	32917.92163061923	0-4	0.008720282244275289	0.0017619191351059232	0.00844276418562015	0.005921865535608511	0.013238712594261001	2	ZAF_1_GT	Gauteng
ZAF_2_DC16	Xhariep DM	2008	With program data	Probability of circumcision (MC)	7907.533952015813	0-4	0.00456872767733451	0.001498899817629477	0.0043115832656069894	0.002439902615398843	0.007315539165443257	2	ZAF_1_FS	Free State
ZAF_2_DC8	ZF Mgcawu DM	2008	With program data	Probability of circumcision (MC)	12361.298565414556	0-4	0.004070935718520361	0.0011420083299311207	0.004002142371058722	0.002211661677727842	0.0066328327992956895	2	ZAF_1_NC	Northern Cape
ZAF_2_DC26	Zululand DM	2008	With program data	Probability of circumcision (MC)	58195.7260989966	0-4	0.0032154682236687493	0.0010296580582950822	0.0030856391333109095	0.0017843248981224908	0.005402684462891914	2	ZAF_1_KZN	KwaZulu-Natal
ZAF_2_DC44	A Nzo DM	2009	With program data	Probability of circumcision (MC)	54843.95979704468	0-4	0.004011118420598904	0.0012882524708682018	0.003884734561721082	0.0019231705287549637	0.0066403154241028205	2	ZAF_1_EC	Eastern Cape
ZAF_2_DC25	Amajuba DM	2009	With program data	Probability of circumcision (MC)	28382.14984696898	0-4	0.004117475550568322	0.0015544416123620562	0.0039164126007165045	0.0021153458768677098	0.007611361650597951	2	ZAF_1_KZN	KwaZulu-Natal
ZAF_2_DC12	Amathole DM	2009	With program data	Probability of circumcision (MC)	50518.810436371896	0-4	0.005388915539234266	0.0015304741532089757	0.00504037489717013	0.0032412913083973444	0.008801634411141228	2	ZAF_1_EC	Eastern Cape
ZAF_2_DC37	Bojanala Platinum DM	2009	With program data	Probability of circumcision (MC)	64834.90356842471	0-4	0.0038485663164645385	8.470643806989486e-4	0.003711464665388911	0.002539263138127546	0.005763749893353298	2	ZAF_1_NW	North West
ZAF_2_BUF	Buffalo City MM	2009	With program data	Probability of circumcision (MC)	37331.91426502589	0-4	0.0077215790747230265	0.0028953193449445386	0.006980235376048506	0.0041873338672928015	0.015494395711691413	2	ZAF_1_EC	Eastern Cape
ZAF_2_DC13	C Hani DM	2009	With program data	Probability of circumcision (MC)	48966.80701269011	0-4	0.0036913232775183198	0.0011473730342822731	0.0036995910918918564	0.0016844140947298585	0.006072396507015474	2	ZAF_1_EC	Eastern Cape
ZAF_2_CPT	Cape Town MM	2009	With program data	Probability of circumcision (MC)	165849.6397750663	0-4	0.026778025912656402	0.0022677911146509306	0.02673903516476034	0.02256150031447436	0.031114080024918202	2	ZAF_1_WC	Western Cape
ZAF_2_DC2	Cape Winelands DM	2009	With program data	Probability of circumcision (MC)	35836.65483925929	0-4	0.012443419901536839	0.002783360732089881	0.012220338200348927	0.008051446839112412	0.017945246596070826	2	ZAF_1_WC	Western Cape
ZAF_2_DC35	Capricorn DM	2009	With program data	Probability of circumcision (MC)	75277.34477670942	0-4	0.005154024553095743	0.0016491664676352928	0.004903239365184772	0.0031267041951655635	0.009667073138304817	2	ZAF_1_LIM	Limpopo
ZAF_2_DC5	Central Karoo DM	2009	With program data	Probability of circumcision (MC)	3553.9640083774407	0-4	0.007853187687097302	0.0032170596451412104	0.007426258517882058	0.0033225728992056867	0.014766252183188795	2	ZAF_1_WC	Western Cape
ZAF_2_DC40	Dr K Kaunda DM	2009	With program data	Probability of circumcision (MC)	29853.070850145225	0-4	0.006349303812947959	0.001339368160741974	0.006324276736062806	0.00423327256000961	0.00890033283692506	2	ZAF_1_NW	North West
ZAF_2_DC32	Ehlanzeni DM	2009	With program data	Probability of circumcision (MC)	104867.42828204205	0-4	0.0034271696094090144	8.826151419873514e-4	0.003227022761044518	0.0023055224267044087	0.005508586956927436	2	ZAF_1_MP	Mpumalanga
ZAF_2_EKU	Ekurhuleni MM	2009	With program data	Probability of circumcision (MC)	142447.794561013	0-4	0.008353843252601448	0.0016160567967509142	0.008208534387028153	0.005776462756785079	0.0115937189907632	2	ZAF_1_GT	Gauteng
ZAF_2_ETH	eThekwini MM	2009	With program data	Probability of circumcision (MC)	160843.31307894515	0-4	0.012041821831061492	0.0011239016669679115	0.011890272312512662	0.010169909266845748	0.014440442115865742	2	ZAF_1_KZN	KwaZulu-Natal
ZAF_2_DC20	Fezile Dabi DM	2009	With program data	Probability of circumcision (MC)	23921.56234745432	0-4	0.00643640085878296	0.0019387054008304944	0.006031607023472911	0.00355709055711547	0.010492995938672901	2	ZAF_1_FS	Free State
ZAF_2_DC9	Frances Baard DM	2009	With program data	Probability of circumcision (MC)	23052.2892382694	0-4	0.00650395789280432	0.0014186376240697212	0.006402048704849841	0.004280699813832214	0.009769171760506857	2	ZAF_1_NC	Northern Cape
ZAF_2_DC30	G Sibande DM	2009	With program data	Probability of circumcision (MC)	60238.59346538958	0-4	0.003940148769061251	7.123244368654546e-4	0.0038940678184934824	0.0028127129864803065	0.005406027830450294	2	ZAF_1_MP	Mpumalanga
ZAF_2_DC4	Garden Route DM	2009	With program data	Probability of circumcision (MC)	26050.380440738445	0-4	0.01181706999090616	0.003607127994030638	0.011075401717495213	0.0071862530267138335	0.0196177250746207	2	ZAF_1_WC	Western Cape
ZAF_2_DC43	Harry Gwala DM	2009	With program data	Probability of circumcision (MC)	33132.857126878305	0-4	0.005236334880380255	0.0017914005266961974	0.00488443694345134	0.0023909077222243206	0.009554440971450171	2	ZAF_1_KZN	KwaZulu-Natal
ZAF_2_DC29	iLembe DM	2009	With program data	Probability of circumcision (MC)	35623.833623384504	0-4	0.0041223622754063	0.0010294334586637718	0.004026066299115456	0.0025026043925147623	0.0063907316052646814	2	ZAF_1_KZN	KwaZulu-Natal
ZAF_2_DC45	J T Gaetsewe DM	2009	With program data	Probability of circumcision (MC)	14294.675646844447	0-4	0.00662569534472695	0.002817753254598745	0.005817977047235941	0.0034503142512235215	0.014670651076586397	2	ZAF_1_NC	Northern Cape
ZAF_2_DC14	Joe Gqabi DM	2009	With program data	Probability of circumcision (MC)	20965.18190240664	0-4	0.00480592054588983	0.001672908838229281	0.004780719215810872	0.00219913932279993	0.008972963406666038	2	ZAF_1_EC	Eastern Cape
ZAF_2_JHB	Johannesburg MM	2009	With program data	Probability of circumcision (MC)	185304.989313891	0-4	0.01845875331362213	0.0022056361825236155	0.01835489493158324	0.014409633105242119	0.023053791681892633	2	ZAF_1_GT	Gauteng
ZAF_2_DC28	King Cetshwayo DM	2009	With program data	Probability of circumcision (MC)	57220.964787418736	0-4	0.005262047655111291	0.001020408756498389	0.005067300414753253	0.003762303581330678	0.007700662040468343	2	ZAF_1_KZN	KwaZulu-Natal
ZAF_2_DC18	Lejweleputswa DM	2009	With program data	Probability of circumcision (MC)	31093.564212901365	0-4	0.0041078947541378285	0.001069781730045156	0.004064824280388908	0.002494347620167127	0.006434490471426895	2	ZAF_1_FS	Free State
ZAF_2_MAN	Mangaung MM	2009	With program data	Probability of circumcision (MC)	41517.37279695695	0-4	0.005426110294902186	0.001277235076948469	0.0052024106300906725	0.0033842650060609686	0.008267797157461235	2	ZAF_1_FS	Free State
ZAF_2_DC33	Mopani DM	2009	With program data	Probability of circumcision (MC)	67765.03665674526	0-4	0.006002155340612212	0.0016073983530584142	0.00576599675810171	0.0035405753728580116	0.01033933073518611	2	ZAF_1_LIM	Limpopo
ZAF_2_NMA	N Mandela Bay MM	2009	With program data	Probability of circumcision (MC)	49182.71988559237	0-4	0.01587650908968715	0.0022616771364254895	0.015934552720891757	0.011964568453584797	0.019591466459468517	2	ZAF_1_EC	Eastern Cape
ZAF_2_DC6	Namakwa DM	2009	With program data	Probability of circumcision (MC)	5223.550184709817	0-4	0.005451498754770882	0.0020953415224060665	0.0051713285757343415	0.002285858152247291	0.010495863424027219	2	ZAF_1_NC	Northern Cape
ZAF_2_DC38	Ngaka Modiri Molema DM	2009	With program data	Probability of circumcision (MC)	42013.02935396251	0-4	0.0035313331469107026	0.00102150218135754	0.0032755285780823396	0.0019688213277462606	0.005584374407121929	2	ZAF_1_NW	North West
ZAF_2_DC31	Nkangala DM	2009	With program data	Probability of circumcision (MC)	68891.07825256836	0-4	0.0040628207028283615	7.835403116430388e-4	0.004008632353614306	0.002686709846909721	0.005983212288149305	2	ZAF_1_MP	Mpumalanga
ZAF_2_DC15	O Tambo DM	2009	With program data	Probability of circumcision (MC)	97958.03275830584	0-4	0.002746593939134237	7.939343652646574e-4	0.0026164007343210706	0.0014766035860147532	0.004582783194688508	2	ZAF_1_EC	Eastern Cape
ZAF_2_DC3	Overberg DM	2009	With program data	Probability of circumcision (MC)	10843.279325913596	0-4	0.008846981724636245	0.0038219349607861194	0.007706408318615264	0.004262002611094738	0.018529497777739126	2	ZAF_1_WC	Western Cape
ZAF_2_DC7	Pixley ka Seme DM	2009	With program data	Probability of circumcision (MC)	11334.975487831685	0-4	0.0046175154610101545	0.0012819974979562004	0.004431151148510005	0.002885708419646895	0.007551035448678495	2	ZAF_1_NC	Northern Cape
ZAF_2_DC39	Ruth Segomotsi Mompati DM	2009	With program data	Probability of circumcision (MC)	25880.09622746756	0-4	0.00463628861825703	0.0014731039282549429	0.0044285883822719335	0.002195159247486994	0.0074514155727491965	2	ZAF_1_NW	North West
ZAF_2_DC10	Sarah Baartman DM	2009	With program data	Probability of circumcision (MC)	21666.173942562575	0-4	0.007826963926412005	0.0017769382474154877	0.007670707133758406	0.004524464956440287	0.011435966254625549	2	ZAF_1_EC	Eastern Cape
ZAF_2_DC42	Sedibeng DM	2009	With program data	Probability of circumcision (MC)	42182.479964446684	0-4	0.00824699227378303	0.0015386335109071512	0.00801548039359547	0.0057940298251595995	0.01183341574914475	2	ZAF_1_GT	Gauteng
ZAF_2_DC47	Sekhukhune DM	2009	With program data	Probability of circumcision (MC)	65327.39412612029	0-4	0.004362385658245785	0.0010235878542860868	0.004291262235163325	0.0028858140315613148	0.006931677591534383	2	ZAF_1_LIM	Limpopo
ZAF_2_DC19	T Mofutsanyana DM	2009	With program data	Probability of circumcision (MC)	44563.14920677013	0-4	0.003684587765862309	9.689284324853048e-4	0.0034063723081177977	0.0024308123227770673	0.0059483464083753285	2	ZAF_1_FS	Free State
ZAF_2_TSH	Tshwane MM	2009	With program data	Probability of circumcision (MC)	132852.19637096365	0-4	0.010341534100590697	0.0016119020009553696	0.01044823526372378	0.007464429116848172	0.013643119829950777	2	ZAF_1_GT	Gauteng
ZAF_2_DC21	Ugu DM	2009	With program data	Probability of circumcision (MC)	41927.49283863429	0-4	0.006888147787073729	0.002212048316556384	0.006636911222698685	0.0037203433706857144	0.012384223727847019	2	ZAF_1_KZN	KwaZulu-Natal
ZAF_2_DC22	uMgungundlovu DM	2009	With program data	Probability of circumcision (MC)	52205.548970045566	0-4	0.006564813292129519	0.001690375767007124	0.006471356258482689	0.0038817252933345823	0.009956584787451029	2	ZAF_1_KZN	KwaZulu-Natal
ZAF_2_DC27	Umkhanyakude DM	2009	With program data	Probability of circumcision (MC)	45953.25450601182	0-4	0.004490616627597038	0.0017387341090717961	0.004067849494032462	0.0020334152383769868	0.00868396934301899	2	ZAF_1_KZN	KwaZulu-Natal
ZAF_2_DC24	Umzinyathi DM	2009	With program data	Probability of circumcision (MC)	36517.18744583314	0-4	0.0036670853811934276	8.414900270038275e-4	0.003623841370979865	0.0024187889532548993	0.005176440584660072	2	ZAF_1_KZN	KwaZulu-Natal
ZAF_2_DC23	Uthukela DM	2009	With program data	Probability of circumcision (MC)	45079.54635872808	0-4	0.006276062322366769	0.0012781747123481598	0.0063179246227910305	0.004171789081504702	0.008744034253737888	2	ZAF_1_KZN	KwaZulu-Natal
ZAF_2_DC34	Vhembe DM	2009	With program data	Probability of circumcision (MC)	77553.18738761124	0-4	0.007909011410614947	0.0018056659853844558	0.0076883273816317835	0.004965228119340722	0.011654489002750047	2	ZAF_1_LIM	Limpopo
ZAF_2_DC36	Waterberg DM	2009	With program data	Probability of circumcision (MC)	34166.63705281381	0-4	0.006407310832620618	0.00167943298310388	0.006035304750638737	0.0039913828815665775	0.010196979325798796	2	ZAF_1_LIM	Limpopo
ZAF_2_DC1	West Coast DM	2009	With program data	Probability of circumcision (MC)	17119.481610644933	0-4	0.009355406938090829	0.0029282939203547124	0.008846282201655552	0.005527132236286229	0.016954905534791398	2	ZAF_1_WC	Western Cape
ZAF_2_DC48	West Rand DM	2009	With program data	Probability of circumcision (MC)	34636.33978968563	0-4	0.00865832046951565	0.001747461123516158	0.008396794567426247	0.005882453415917701	0.013160579237234536	2	ZAF_1_GT	Gauteng
ZAF_2_DC16	Xhariep DM	2009	With program data	Probability of circumcision (MC)	8017.15143591723	0-4	0.004555076920846787	0.0014940102847722603	0.0043291006062321415	0.0024302462112149635	0.007301274581044649	2	ZAF_1_FS	Free State
ZAF_2_DC8	ZF Mgcawu DM	2009	With program data	Probability of circumcision (MC)	12214.809442344646	0-4	0.004069059472224939	0.0011417241066371227	0.0039991231501069514	0.0022094217504436877	0.006637782093060022	2	ZAF_1_NC	Northern Cape
ZAF_2_DC26	Zululand DM	2009	With program data	Probability of circumcision (MC)	58911.85141715144	0-4	0.0031796734339289054	0.001014359904019138	0.003052548617570599	0.0017766683807062316	0.005307197226445898	2	ZAF_1_KZN	KwaZulu-Natal
ZAF_2_DC44	A Nzo DM	2010	With program data	Probability of circumcision (MC)	53603.24572735235	0-4	0.003989695168995891	0.0012761480687442349	0.0038871253350089927	0.0019127917480849458	0.00655975442618503	2	ZAF_1_EC	Eastern Cape
ZAF_2_DC25	Amajuba DM	2010	With program data	Probability of circumcision (MC)	28552.275560928887	0-4	0.004093305067225762	0.0015455556238006625	0.003887452980344437	0.002106999722498882	0.007541758600215262	2	ZAF_1_KZN	KwaZulu-Natal
ZAF_2_DC12	Amathole DM	2010	With program data	Probability of circumcision (MC)	48284.082561099356	0-4	0.00534681203474053	0.001514638997805096	0.005018507475095378	0.003204895804663952	0.0087006926296984	2	ZAF_1_EC	Eastern Cape
ZAF_2_DC37	Bojanala Platinum DM	2010	With program data	Probability of circumcision (MC)	70589.4175359172	0-4	0.003831830752818909	8.427763173959737e-4	0.0036933256414778885	0.0025316094410017696	0.005707532400835406	2	ZAF_1_NW	North West
ZAF_2_BUF	Buffalo City MM	2010	With program data	Probability of circumcision (MC)	36543.56068016862	0-4	0.007651110924504352	0.0028582864634115667	0.006920942168690675	0.004117547509422765	0.015429905186351378	2	ZAF_1_EC	Eastern Cape
ZAF_2_DC13	C Hani DM	2010	With program data	Probability of circumcision (MC)	46982.48382628978	0-4	0.0036545858304998804	0.0011346802651032001	0.0036592323084639164	0.0016683140493645385	0.005967526032548942	2	ZAF_1_EC	Eastern Cape
ZAF_2_CPT	Cape Town MM	2010	With program data	Probability of circumcision (MC)	172466.6458868624	0-4	0.026386462255887012	0.0022296252751382506	0.0263316149423612	0.022260804565423023	0.03069412213027968	2	ZAF_1_WC	Western Cape
ZAF_2_DC2	Cape Winelands DM	2010	With program data	Probability of circumcision (MC)	36779.227534525555	0-4	0.012279152768208795	0.0027460863337400564	0.01202320010179957	0.007960862098684225	0.017686230256325347	2	ZAF_1_WC	Western Cape
ZAF_2_DC35	Capricorn DM	2010	With program data	Probability of circumcision (MC)	75752.74532311544	0-4	0.005154600020081614	0.0016411969714784005	0.004907843184656129	0.003130116828165562	0.0096662813534993	2	ZAF_1_LIM	Limpopo
ZAF_2_DC5	Central Karoo DM	2010	With program data	Probability of circumcision (MC)	3627.459372505507	0-4	0.007811249300802614	0.00319360842652707	0.007373151739542918	0.003313174182303971	0.014629145332958674	2	ZAF_1_WC	Western Cape
ZAF_2_DC40	Dr K Kaunda DM	2010	With program data	Probability of circumcision (MC)	31819.60560948662	0-4	0.006328311057206003	0.0013347666852051735	0.006283293119698902	0.004225371845158242	0.008857653995976109	2	ZAF_1_NW	North West
ZAF_2_DC32	Ehlanzeni DM	2010	With program data	Probability of circumcision (MC)	104230.5364441336	0-4	0.003413265723682926	8.77683292856519e-4	0.0032206444236976355	0.0022958549461037387	0.0054817900063502175	2	ZAF_1_MP	Mpumalanga
ZAF_2_EKU	Ekurhuleni MM	2010	With program data	Probability of circumcision (MC)	148003.6035616949	0-4	0.008310495455585003	0.00160299146485388	0.008167695798020444	0.005751458523003025	0.011486786363929738	2	ZAF_1_GT	Gauteng
ZAF_2_ETH	eThekwini MM	2010	With program data	Probability of circumcision (MC)	164853.1290964826	0-4	0.01194101142596567	0.0011134155366710017	0.011790348358559716	0.010094389610706817	0.01429897604872972	2	ZAF_1_KZN	KwaZulu-Natal
ZAF_2_DC20	Fezile Dabi DM	2010	With program data	Probability of circumcision (MC)	24557.79962448645	0-4	0.006432018270722591	0.0019385570530591006	0.006027264208450553	0.00355364746202336	0.010485519099839899	2	ZAF_1_FS	Free State
ZAF_2_DC9	Frances Baard DM	2010	With program data	Probability of circumcision (MC)	22505.484828669916	0-4	0.006472913248959526	0.0014051601918001727	0.006384923760773312	0.004269787861871685	0.009669781110748878	2	ZAF_1_NC	Northern Cape
ZAF_2_DC30	G Sibande DM	2010	With program data	Probability of circumcision (MC)	60760.325116389795	0-4	0.003920692129299368	7.080640975949376e-4	0.0038796794575638753	0.002800348245846295	0.005374175251498478	2	ZAF_1_MP	Mpumalanga
ZAF_2_DC4	Garden Route DM	2010	With program data	Probability of circumcision (MC)	26357.544894893952	0-4	0.011578586834821021	0.003535882333453254	0.010853383789148642	0.0070700098122445255	0.019351159853475547	2	ZAF_1_WC	Western Cape
ZAF_2_DC43	Harry Gwala DM	2010	With program data	Probability of circumcision (MC)	33098.43728089085	0-4	0.005194057341696035	0.0017672387338132202	0.004865966342301084	0.0023642840272695134	0.009455429251431205	2	ZAF_1_KZN	KwaZulu-Natal
ZAF_2_DC29	iLembe DM	2010	With program data	Probability of circumcision (MC)	36080.444378867476	0-4	0.004103753965067785	0.0010224734673470067	0.004008038949536934	0.0024950382530048994	0.006371790487089684	2	ZAF_1_KZN	KwaZulu-Natal
ZAF_2_DC45	J T Gaetsewe DM	2010	With program data	Probability of circumcision (MC)	14179.207405463729	0-4	0.006618736715435012	0.0028121462609389434	0.005805286765403214	0.003445997146850107	0.014652111247701348	2	ZAF_1_NC	Northern Cape
ZAF_2_DC14	Joe Gqabi DM	2010	With program data	Probability of circumcision (MC)	20289.97224775301	0-4	0.004765210869071943	0.0016546044143465896	0.00471742634122947	0.002181349204491351	0.008935784641203658	2	ZAF_1_EC	Eastern Cape
ZAF_2_JHB	Johannesburg MM	2010	With program data	Probability of circumcision (MC)	192390.7476597441	0-4	0.018284829611822505	0.0021835198588488693	0.018158155099803116	0.014258975898172188	0.022818832390122425	2	ZAF_1_GT	Gauteng
ZAF_2_DC28	King Cetshwayo DM	2010	With program data	Probability of circumcision (MC)	56877.55620133031	0-4	0.005224157488534107	0.0010074610470766582	0.005012688488431179	0.003738144135861555	0.007627816053080545	2	ZAF_1_KZN	KwaZulu-Natal
ZAF_2_DC18	Lejweleputswa DM	2010	With program data	Probability of circumcision (MC)	31781.73024706859	0-4	0.004109447150078675	0.001071222490501849	0.004065696898936679	0.0024942775341864768	0.0064433364602175525	2	ZAF_1_FS	Free State
ZAF_2_MAN	Mangaung MM	2010	With program data	Probability of circumcision (MC)	41769.22029469997	0-4	0.0054046649379182864	0.0012753800032666992	0.005181769894565157	0.003381785960414787	0.008243486992194557	2	ZAF_1_FS	Free State
ZAF_2_DC33	Mopani DM	2010	With program data	Probability of circumcision (MC)	69219.23953901728	0-4	0.0060069981815968326	0.0016002187972181327	0.005775261833719499	0.0035495550704218383	0.01035314849623558	2	ZAF_1_LIM	Limpopo
ZAF_2_NMA	N Mandela Bay MM	2010	With program data	Probability of circumcision (MC)	48714.315768551736	0-4	0.015616098876723682	0.002245389987806638	0.015699275022827384	0.01173220193013438	0.019279833185807168	2	ZAF_1_EC	Eastern Cape
ZAF_2_DC6	Namakwa DM	2010	With program data	Probability of circumcision (MC)	5163.558841999066	0-4	0.005480627016444005	0.002111973086455685	0.0051810375107393045	0.0022946418197922844	0.010530830787173748	2	ZAF_1_NC	Northern Cape
ZAF_2_DC38	Ngaka Modiri Molema DM	2010	With program data	Probability of circumcision (MC)	44900.31205395526	0-4	0.0035246946298026142	0.0010190619582954859	0.0032725356380132902	0.0019650716921947964	0.005579867240687495	2	ZAF_1_NW	North West
ZAF_2_DC31	Nkangala DM	2010	With program data	Probability of circumcision (MC)	70098.8384394766	0-4	0.00405276947097346	7.810340760203218e-4	0.004001301099677225	0.002680502307915217	0.0059647611371463375	2	ZAF_1_MP	Mpumalanga
ZAF_2_DC15	O Tambo DM	2010	With program data	Probability of circumcision (MC)	93693.92357724247	0-4	0.0027292397066058303	7.852415023478398e-4	0.0026124474873513662	0.0014671728306556125	0.0045561987584217915	2	ZAF_1_EC	Eastern Cape
ZAF_2_DC3	Overberg DM	2010	With program data	Probability of circumcision (MC)	11273.228812955706	0-4	0.008763629948968413	0.0037784826078535736	0.007626653836247803	0.004231374704660685	0.01829778551448591	2	ZAF_1_WC	Western Cape
ZAF_2_DC7	Pixley ka Seme DM	2010	With program data	Probability of circumcision (MC)	11064.768976679556	0-4	0.0045914683990017245	0.0012731061959709638	0.004412175806397865	0.0028695936391770717	0.007508015753991459	2	ZAF_1_NC	Northern Cape
ZAF_2_DC39	Ruth Segomotsi Mompati DM	2010	With program data	Probability of circumcision (MC)	27532.66480064091	0-4	0.004630710770282309	0.0014715678728354832	0.004422768469125077	0.0021884627237278445	0.007439298911075061	2	ZAF_1_NW	North West
ZAF_2_DC10	Sarah Baartman DM	2010	With program data	Probability of circumcision (MC)	21478.815611542654	0-4	0.007702201513501031	0.0017505390281152688	0.007574334965853895	0.004433246490943373	0.011261306358143968	2	ZAF_1_EC	Eastern Cape
ZAF_2_DC42	Sedibeng DM	2010	With program data	Probability of circumcision (MC)	42419.8360062899	0-4	0.008179670514410224	0.0015160247728787384	0.007963347984598287	0.005774028337137093	0.011696340374131642	2	ZAF_1_GT	Gauteng
ZAF_2_DC47	Sekhukhune DM	2010	With program data	Probability of circumcision (MC)	66835.40052730031	0-4	0.004356056539145314	0.0010205385993788316	0.004279548492619677	0.0028841261219102496	0.006920391044700409	2	ZAF_1_LIM	Limpopo
ZAF_2_DC19	T Mofutsanyana DM	2010	With program data	Probability of circumcision (MC)	43995.75938990055	0-4	0.003662136934518876	9.622164451572709e-4	0.0034009278947419817	0.00242604030355112	0.005883911187934177	2	ZAF_1_FS	Free State
ZAF_2_TSH	Tshwane MM	2010	With program data	Probability of circumcision (MC)	134982.09386887157	0-4	0.010237169621165082	0.001586701635723576	0.010352699568744201	0.007390682483906499	0.013398337042521385	2	ZAF_1_GT	Gauteng
ZAF_2_DC21	Ugu DM	2010	With program data	Probability of circumcision (MC)	42584.51604160633	0-4	0.00684236916561807	0.0021972025659501623	0.0065984425082972545	0.0037214391729930687	0.012282263306133953	2	ZAF_1_KZN	KwaZulu-Natal
ZAF_2_DC22	uMgungundlovu DM	2010	With program data	Probability of circumcision (MC)	53399.32128802224	0-4	0.0065229090347157575	0.0016766612182049928	0.006438228986745556	0.0038559377511927268	0.009903949711637139	2	ZAF_1_KZN	KwaZulu-Natal
ZAF_2_DC27	Umkhanyakude DM	2010	With program data	Probability of circumcision (MC)	46074.45665277347	0-4	0.0044533941946311864	0.0017203708033856418	0.004047953159101175	0.002006802650878033	0.00863648217277788	2	ZAF_1_KZN	KwaZulu-Natal
ZAF_2_DC24	Umzinyathi DM	2010	With program data	Probability of circumcision (MC)	36621.85284180111	0-4	0.0036394815900507933	8.340006724686105e-4	0.003602415922717119	0.0024033549980342385	0.005128583924512566	2	ZAF_1_KZN	KwaZulu-Natal
ZAF_2_DC23	Uthukela DM	2010	With program data	Probability of circumcision (MC)	45570.17817745007	0-4	0.006215980005014685	0.0012640969090157424	0.006243082647014373	0.004132851907390076	0.008634119082265091	2	ZAF_1_KZN	KwaZulu-Natal
ZAF_2_DC34	Vhembe DM	2010	With program data	Probability of circumcision (MC)	78840.26784643807	0-4	0.007941956439468233	0.001800499381599032	0.007727515829730337	0.004993281884590078	0.011674726194715577	2	ZAF_1_LIM	Limpopo
ZAF_2_DC36	Waterberg DM	2010	With program data	Probability of circumcision (MC)	35855.1467641289	0-4	0.006433263293420021	0.001688671980362392	0.006064640813321113	0.004004184398007107	0.01023857196199667	2	ZAF_1_LIM	Limpopo
ZAF_2_DC1	West Coast DM	2010	With program data	Probability of circumcision (MC)	17732.193498256886	0-4	0.00924599717327236	0.0028806057459938666	0.008724290083076788	0.005484017578652612	0.016711435211123424	2	ZAF_1_WC	Western Cape
ZAF_2_DC48	West Rand DM	2010	With program data	Probability of circumcision (MC)	35687.7189033995	0-4	0.00862277285212606	0.001738530397565716	0.008369957877511163	0.005860084475463488	0.013109611544360654	2	ZAF_1_GT	Gauteng
ZAF_2_DC16	Xhariep DM	2010	With program data	Probability of circumcision (MC)	7934.490443844455	0-4	0.004537643723538891	0.0014886634782715498	0.00433015104411533	0.0024157384588620436	0.007285899087704549	2	ZAF_1_FS	Free State
ZAF_2_DC8	ZF Mgcawu DM	2010	With program data	Probability of circumcision (MC)	12152.779947187726	0-4	0.004070882491921587	0.0011421282478059067	0.00400070286325457	0.002211053787049587	0.006638116122055222	2	ZAF_1_NC	Northern Cape
ZAF_2_DC26	Zululand DM	2010	With program data	Probability of circumcision (MC)	58507.83247984669	0-4	0.0031422185744756	9.986930663979118e-4	0.0030107957979508284	0.0017640321258603317	0.00520751918104222	2	ZAF_1_KZN	KwaZulu-Natal
ZAF_2_DC44	A Nzo DM	2011	With program data	Probability of circumcision (MC)	51752.062467938325	0-4	0.003984948606941011	0.0012737781383790488	0.0038869503776224655	0.0019104462130957486	0.006550500410329948	2	ZAF_1_EC	Eastern Cape
ZAF_2_DC25	Amajuba DM	2011	With program data	Probability of circumcision (MC)	28530.361570695488	0-4	0.004070372933256919	0.0015364906610462773	0.003860177885587332	0.0020998283712089717	0.007475693631619086	2	ZAF_1_KZN	KwaZulu-Natal
ZAF_2_DC12	Amathole DM	2011	With program data	Probability of circumcision (MC)	45441.85756794439	0-4	0.005321915604003455	0.0015061100218496295	0.004972518423926204	0.00318611874957869	0.008639661466590063	2	ZAF_1_EC	Eastern Cape
ZAF_2_DC37	Bojanala Platinum DM	2011	With program data	Probability of circumcision (MC)	76132.9928278352	0-4	0.003802360705530573	8.338808000484714e-4	0.0036555150511982824	0.0025202055484652578	0.005606553505653099	2	ZAF_1_NW	North West
ZAF_2_BUF	Buffalo City MM	2011	With program data	Probability of circumcision (MC)	35318.969507659516	0-4	0.007609316721471609	0.002836371409251271	0.006864581244183999	0.004075846785236407	0.01528183268192432	2	ZAF_1_EC	Eastern Cape
ZAF_2_DC13	C Hani DM	2011	With program data	Probability of circumcision (MC)	44424.24530716111	0-4	0.0036364250580004282	0.0011279032258145949	0.0036395696304128366	0.0016610313030021857	0.0059177420568011455	2	ZAF_1_EC	Eastern Cape
ZAF_2_CPT	Cape Town MM	2011	With program data	Probability of circumcision (MC)	178172.0357910969	0-4	0.026063544799195218	0.00219834882479222	0.02598593904262897	0.022003644635957414	0.030329366571919536	2	ZAF_1_WC	Western Cape
ZAF_2_DC2	Cape Winelands DM	2011	With program data	Probability of circumcision (MC)	37504.120011942825	0-4	0.012132762510702019	0.00271220971975878	0.011885081009031575	0.007879102474855355	0.017447135474947487	2	ZAF_1_WC	Western Cape
ZAF_2_DC35	Capricorn DM	2011	With program data	Probability of circumcision (MC)	75737.81188511854	0-4	0.005154843783248569	0.0016427927959691804	0.004906391311382791	0.0031310779853355396	0.009666191622357725	2	ZAF_1_LIM	Limpopo
ZAF_2_DC5	Central Karoo DM	2011	With program data	Probability of circumcision (MC)	3687.8093843193656	0-4	0.007788356090407031	0.0031819174200526427	0.007344798785268393	0.0033066167732816497	0.014574846699577626	2	ZAF_1_WC	Western Cape
ZAF_2_DC40	Dr K Kaunda DM	2011	With program data	Probability of circumcision (MC)	33598.88275215213	0-4	0.006291484304168245	0.0013245702931372824	0.006233336174582693	0.004213606533197911	0.008783940794483972	2	ZAF_1_NW	North West
ZAF_2_DC32	Ehlanzeni DM	2011	With program data	Probability of circumcision (MC)	103476.42955598037	0-4	0.0034058558065518706	8.741106815410616e-4	0.00321930176683688	0.002291304463508856	0.005463145345909195	2	ZAF_1_MP	Mpumalanga
ZAF_2_EKU	Ekurhuleni MM	2011	With program data	Probability of circumcision (MC)	153948.8228402292	0-4	0.008338381976056792	0.0016107699593922596	0.008193699084047533	0.005768093704459845	0.011563440990154286	2	ZAF_1_GT	Gauteng
ZAF_2_ETH	eThekwini MM	2011	With program data	Probability of circumcision (MC)	168065.55274211726	0-4	0.011833225605256691	0.0011017078427447745	0.011688879754493384	0.01001542458222405	0.01415151129965907	2	ZAF_1_KZN	KwaZulu-Natal
ZAF_2_DC20	Fezile Dabi DM	2011	With program data	Probability of circumcision (MC)	25342.344427553224	0-4	0.006431643119222333	0.0019376670702411735	0.006028551329689699	0.003554371932092217	0.010481010733421586	2	ZAF_1_FS	Free State
ZAF_2_DC9	Frances Baard DM	2011	With program data	Probability of circumcision (MC)	21950.4832265081	0-4	0.006449247323879254	0.0013951485264182485	0.006368604642903824	0.004260532874489499	0.009601686364749474	2	ZAF_1_NC	Northern Cape
ZAF_2_DC30	G Sibande DM	2011	With program data	Probability of circumcision (MC)	61234.05933043695	0-4	0.003906048011215624	7.046552565215958e-4	0.003860280309572999	0.00279566886501806	0.005348455133797585	2	ZAF_1_MP	Mpumalanga
ZAF_2_DC4	Garden Route DM	2011	With program data	Probability of circumcision (MC)	26477.8259361635	0-4	0.011391797559788457	0.003476526003221626	0.010674586526810938	0.006975168865579847	0.019108517228654157	2	ZAF_1_WC	Western Cape
ZAF_2_DC43	Harry Gwala DM	2011	With program data	Probability of circumcision (MC)	32763.76772052137	0-4	0.005153492571071968	0.0017445970025883628	0.0048171199752235095	0.0023404797517028435	0.009354782211624241	2	ZAF_1_KZN	KwaZulu-Natal
ZAF_2_DC29	iLembe DM	2011	With program data	Probability of circumcision (MC)	36309.61671194946	0-4	0.0040840772517365875	0.0010149581340921573	0.003989847372595114	0.0024871438708381813	0.006346774952446379	2	ZAF_1_KZN	KwaZulu-Natal
ZAF_2_DC45	J T Gaetsewe DM	2011	With program data	Probability of circumcision (MC)	14086.911810071488	0-4	0.0066218348422680045	0.002812996113773199	0.005814639839797223	0.003450729813943693	0.014661883467484347	2	ZAF_1_NC	Northern Cape
ZAF_2_DC14	Joe Gqabi DM	2011	With program data	Probability of circumcision (MC)	19374.122842730867	0-4	0.0047437811481958626	0.0016435598267970197	0.004686748641841161	0.0021761765856812085	0.00891344402565481	2	ZAF_1_EC	Eastern Cape
ZAF_2_JHB	Johannesburg MM	2011	With program data	Probability of circumcision (MC)	199948.46466341507	0-4	0.01835504977751318	0.0021894102721170703	0.0182546296329002	0.014333525125179523	0.022923011522142503	2	ZAF_1_GT	Gauteng
ZAF_2_DC28	King Cetshwayo DM	2011	With program data	Probability of circumcision (MC)	56082.863487196315	0-4	0.005188132572071109	9.95073256038635e-4	0.004970478646816348	0.0037149301912509057	0.0075592712704430735	2	ZAF_1_KZN	KwaZulu-Natal
ZAF_2_DC18	Lejweleputswa DM	2011	With program data	Probability of circumcision (MC)	32712.830199667027	0-4	0.00411087185053728	0.001071341313026947	0.00406721640098962	0.002495585058252684	0.006447388434121725	2	ZAF_1_FS	Free State
ZAF_2_MAN	Mangaung MM	2011	With program data	Probability of circumcision (MC)	42060.46762444833	0-4	0.005382100653889731	0.0012718695075147864	0.005146165800957675	0.003380585880621542	0.008210530423476567	2	ZAF_1_FS	Free State
ZAF_2_DC33	Mopani DM	2011	With program data	Probability of circumcision (MC)	70236.01264952062	0-4	0.006005386240759137	0.0015996968698749918	0.005773708497572302	0.0035487822886947655	0.010351067576547541	2	ZAF_1_LIM	Limpopo
ZAF_2_NMA	N Mandela Bay MM	2011	With program data	Probability of circumcision (MC)	47724.15378571332	0-4	0.015517575380171601	0.002234362170781625	0.015584846462166754	0.011649756967707807	0.019144801655584895	2	ZAF_1_EC	Eastern Cape
ZAF_2_DC6	Namakwa DM	2011	With program data	Probability of circumcision (MC)	5148.468552876693	0-4	0.005524509548719871	0.002138106996711459	0.0052020681445095005	0.0023072168720186647	0.01057831339607983	2	ZAF_1_NC	Northern Cape
ZAF_2_DC38	Ngaka Modiri Molema DM	2011	With program data	Probability of circumcision (MC)	47531.200074256485	0-4	0.003505895629868976	0.00100941278809207	0.00325929858988389	0.0019558041919954285	0.005561446527788146	2	ZAF_1_NW	North West
ZAF_2_DC31	Nkangala DM	2011	With program data	Probability of circumcision (MC)	71259.41111358268	0-4	0.004045448049824237	7.789591007058107e-4	0.00399683928090861	0.002675942071975086	0.005951706690076854	2	ZAF_1_MP	Mpumalanga
ZAF_2_DC15	O Tambo DM	2011	With program data	Probability of circumcision (MC)	88263.75447693688	0-4	0.0027180634168787075	7.801350855604391e-4	0.0025993564263865248	0.0014585233706777023	0.004539263272044739	2	ZAF_1_EC	Eastern Cape
ZAF_2_DC3	Overberg DM	2011	With program data	Probability of circumcision (MC)	11643.557890082648	0-4	0.008691644717500184	0.003741061855653074	0.0075597765134222256	0.004201875828009496	0.018107671071111553	2	ZAF_1_WC	Western Cape
ZAF_2_DC7	Pixley ka Seme DM	2011	With program data	Probability of circumcision (MC)	10814.237761657088	0-4	0.004575651897450429	0.0012673841020421014	0.00439760263438208	0.0028609981131033886	0.007483410183029909	2	ZAF_1_NC	Northern Cape
ZAF_2_DC39	Ruth Segomotsi Mompati DM	2011	With program data	Probability of circumcision (MC)	28940.52434575618	0-4	0.00461535787416011	0.001463777706903314	0.004432154523519226	0.0021700420491208555	0.007408734469839405	2	ZAF_1_NW	North West
ZAF_2_DC10	Sarah Baartman DM	2011	With program data	Probability of circumcision (MC)	21052.534043915588	0-4	0.007652536184510341	0.001738984014027321	0.007531323938771914	0.004405405213002483	0.011206371144295665	2	ZAF_1_EC	Eastern Cape
ZAF_2_DC42	Sedibeng DM	2011	With program data	Probability of circumcision (MC)	42634.14327725208	0-4	0.008180399512504726	0.0015147676074108755	0.007967645025443665	0.005778256376811202	0.011694620696051431	2	ZAF_1_GT	Gauteng
ZAF_2_DC47	Sekhukhune DM	2011	With program data	Probability of circumcision (MC)	68050.20219223702	0-4	0.004361726555335863	0.0010228347059807277	0.004291114889557586	0.002886264588947504	0.006930081038586129	2	ZAF_1_LIM	Limpopo
ZAF_2_DC19	T Mofutsanyana DM	2011	With program data	Probability of circumcision (MC)	43404.9526855571	0-4	0.0036402197825818575	9.548576200336299e-4	0.0033977532935711542	0.0024196901598580976	0.005819450636146204	2	ZAF_1_FS	Free State
ZAF_2_TSH	Tshwane MM	2011	With program data	Probability of circumcision (MC)	136788.08067380972	0-4	0.01020983445269762	0.0015794111451038553	0.010317359824904294	0.0073700502804036165	0.013333390507619731	2	ZAF_1_GT	Gauteng
ZAF_2_DC21	Ugu DM	2011	With program data	Probability of circumcision (MC)	42915.792349298856	0-4	0.006792848051454091	0.0021805195077916717	0.0065545064538035	0.003719718675888867	0.012175556022530181	2	ZAF_1_KZN	KwaZulu-Natal
ZAF_2_DC22	uMgungundlovu DM	2011	With program data	Probability of circumcision (MC)	54260.04830676006	0-4	0.006478327728142369	0.0016622366920463095	0.0063969604309704955	0.003843713933456971	0.009845563649022393	2	ZAF_1_KZN	KwaZulu-Natal
ZAF_2_DC27	Umkhanyakude DM	2011	With program data	Probability of circumcision (MC)	45819.526241914384	0-4	0.004421687069126283	0.0017043967183566397	0.0039936589976239615	0.001995583849416485	0.008590085446420023	2	ZAF_1_KZN	KwaZulu-Natal
ZAF_2_DC24	Umzinyathi DM	2011	With program data	Probability of circumcision (MC)	36427.0314848951	0-4	0.0036150387024254456	8.27059232685685e-4	0.003581804728497719	0.002390467059801017	0.0050858453997757996	2	ZAF_1_KZN	KwaZulu-Natal
ZAF_2_DC23	Uthukela DM	2011	With program data	Probability of circumcision (MC)	45743.723772382014	0-4	0.006164029535877068	0.0012519115291824737	0.006185653867852522	0.004099559218189473	0.008544232535508331	2	ZAF_1_KZN	KwaZulu-Natal
ZAF_2_DC34	Vhembe DM	2011	With program data	Probability of circumcision (MC)	79666.13004500458	0-4	0.007933444314986528	0.0018021845464542964	0.007716662352638563	0.0049856653239778725	0.01166980580634253	2	ZAF_1_LIM	Limpopo
ZAF_2_DC36	Waterberg DM	2011	With program data	Probability of circumcision (MC)	37565.243228119245	0-4	0.0064940205578776855	0.0017117680469980556	0.006119931198987582	0.004032065235868588	0.010339049194939614	2	ZAF_1_LIM	Limpopo
ZAF_2_DC1	West Coast DM	2011	With program data	Probability of circumcision (MC)	18244.05098639478	0-4	0.009154553480810436	0.002843228777540814	0.008623741277260311	0.005437496959225802	0.016512283918691906	2	ZAF_1_WC	Western Cape
ZAF_2_DC48	West Rand DM	2011	With program data	Probability of circumcision (MC)	36872.48854529393	0-4	0.008681759865261636	0.0017500493313999882	0.008413066388991697	0.00589800994062471	0.01316753996780237	2	ZAF_1_GT	Gauteng
ZAF_2_DC16	Xhariep DM	2011	With program data	Probability of circumcision (MC)	7836.305062774318	0-4	0.00451799283835474	0.0014815107011814264	0.00432132335828336	0.0023993516763752224	0.007262697411335782	2	ZAF_1_FS	Free State
ZAF_2_DC8	ZF Mgcawu DM	2011	With program data	Probability of circumcision (MC)	12169.498648886634	0-4	0.00407623687500112	0.0011426607063549025	0.004008737171146068	0.0022181856676758934	0.006624780976577725	2	ZAF_1_NC	Northern Cape
ZAF_2_DC26	Zululand DM	2011	With program data	Probability of circumcision (MC)	57527.71561226972	0-4	0.0031086154742046295	9.846142732518987e-4	0.0029716379701899063	0.0017461568968990264	0.00511770501681151	2	ZAF_1_KZN	KwaZulu-Natal
ZAF_2_DC44	A Nzo DM	2012	With program data	Probability of circumcision (MC)	50105.14485018314	0-4	0.004001610079677649	0.0012838600960179752	0.0038819676661236624	0.0019181262852088629	0.006626555435390367	2	ZAF_1_EC	Eastern Cape
ZAF_2_DC25	Amajuba DM	2012	With program data	Probability of circumcision (MC)	28417.50134318461	0-4	0.004061854420825765	0.0015330142604204372	0.003851942669325834	0.0020972939739726843	0.007451153510150408	2	ZAF_1_KZN	KwaZulu-Natal
ZAF_2_DC12	Amathole DM	2012	With program data	Probability of circumcision (MC)	42984.549434945504	0-4	0.005323041516609907	0.0015062849113941313	0.00498146690574648	0.003191245563699194	0.008628948445143912	2	ZAF_1_EC	Eastern Cape
ZAF_2_DC37	Bojanala Platinum DM	2012	With program data	Probability of circumcision (MC)	80105.60920814962	0-4	0.0037871975787643008	8.275975594483757e-4	0.0036297396083768653	0.0025156535744388126	0.0055465277976843065	2	ZAF_1_NW	North West
ZAF_2_BUF	Buffalo City MM	2012	With program data	Probability of circumcision (MC)	33393.03988469497	0-4	0.007613870502514865	0.0028359157496049025	0.0068623471829026735	0.004083544344719459	0.015242574418166645	2	ZAF_1_EC	Eastern Cape
ZAF_2_DC13	C Hani DM	2012	With program data	Probability of circumcision (MC)	41893.54072094466	0-4	0.003640072544758409	0.0011281818507556962	0.003644385092870284	0.0016634201693790124	0.005932808954824221	2	ZAF_1_EC	Eastern Cape
ZAF_2_CPT	Cape Town MM	2012	With program data	Probability of circumcision (MC)	182354.449729126	0-4	0.02585532778311371	0.002178319251866822	0.02576494005146214	0.021837595332749277	0.03009203284869373	2	ZAF_1_WC	Western Cape
ZAF_2_DC2	Cape Winelands DM	2012	With program data	Probability of circumcision (MC)	38066.36618977692	0-4	0.012052115394988495	0.0026936134568529314	0.011811088797983111	0.007833887134300985	0.017315247159306407	2	ZAF_1_WC	Western Cape
ZAF_2_DC35	Capricorn DM	2012	With program data	Probability of circumcision (MC)	76226.69423095204	0-4	0.005162993673972755	0.0016511024530122748	0.004909920148577663	0.0031329446102412147	0.00966915414406052	2	ZAF_1_LIM	Limpopo
ZAF_2_DC5	Central Karoo DM	2012	With program data	Probability of circumcision (MC)	3739.4763581737807	0-4	0.007772774000536084	0.0031741822883278965	0.00732589060044127	0.0033019478716212157	0.014540242305088526	2	ZAF_1_WC	Western Cape
ZAF_2_DC40	Dr K Kaunda DM	2012	With program data	Probability of circumcision (MC)	34736.71318370983	0-4	0.0062667552810492496	0.0013145172132812907	0.00620784016368172	0.004209480883009242	0.008711239253977515	2	ZAF_1_NW	North West
ZAF_2_DC32	Ehlanzeni DM	2012	With program data	Probability of circumcision (MC)	103964.42001557015	0-4	0.003398688991323938	8.708869568482326e-4	0.0032176308638468916	0.002286762746916181	0.00544593642948217	2	ZAF_1_MP	Mpumalanga
ZAF_2_EKU	Ekurhuleni MM	2012	With program data	Probability of circumcision (MC)	160436.2679643182	0-4	0.008415187259410385	0.0016340518714106841	0.008298582475571812	0.0058123389047904945	0.011759965897529728	2	ZAF_1_GT	Gauteng
ZAF_2_ETH	eThekwini MM	2012	With program data	Probability of circumcision (MC)	167078.67104255786	0-4	0.011800363420868078	0.0010978011901402087	0.01165615646081639	0.00999209335026148	0.014108213674886095	2	ZAF_1_KZN	KwaZulu-Natal
ZAF_2_DC20	Fezile Dabi DM	2012	With program data	Probability of circumcision (MC)	25890.64213097041	0-4	0.006435957039237002	0.00193802681462533	0.006032509026100582	0.00355759140500266	0.010489399803593957	2	ZAF_1_FS	Free State
ZAF_2_DC9	Frances Baard DM	2012	With program data	Probability of circumcision (MC)	21617.461799469267	0-4	0.0064438586687937715	0.0013932009508014298	0.006358377939978393	0.00425959533423819	0.00957982360582329	2	ZAF_1_NC	Northern Cape
ZAF_2_DC30	G Sibande DM	2012	With program data	Probability of circumcision (MC)	61491.57975265036	0-4	0.0038925811983077986	7.015930882345333e-4	0.0038438336472277324	0.0027914233967293385	0.005324671002430477	2	ZAF_1_MP	Mpumalanga
ZAF_2_DC4	Garden Route DM	2012	With program data	Probability of circumcision (MC)	26641.715995597217	0-4	0.011271941816844417	0.0034387329507091784	0.0105602265620683	0.006914171627154771	0.018951012234978373	2	ZAF_1_WC	Western Cape
ZAF_2_DC43	Harry Gwala DM	2012	With program data	Probability of circumcision (MC)	32255.63835971035	0-4	0.005124448958326335	0.0017287154876163132	0.004782014468044207	0.0023230768966470625	0.009284279203534921	2	ZAF_1_KZN	KwaZulu-Natal
ZAF_2_DC29	iLembe DM	2012	With program data	Probability of circumcision (MC)	36209.15973008031	0-4	0.004074342763643622	0.001011255616378614	0.003980910655972814	0.0024831845747898358	0.006334006286215539	2	ZAF_1_KZN	KwaZulu-Natal
ZAF_2_DC45	J T Gaetsewe DM	2012	With program data	Probability of circumcision (MC)	14312.105128618223	0-4	0.0066376211621820185	0.0028252217596313914	0.005841104131696102	0.0034591874225280124	0.01470136826403481	2	ZAF_1_NC	Northern Cape
ZAF_2_DC14	Joe Gqabi DM	2012	With program data	Probability of circumcision (MC)	18385.595926761718	0-4	0.004749366208735002	0.0016437421571080068	0.004699745853213153	0.0021773759251826857	0.008914039459807649	2	ZAF_1_EC	Eastern Cape
ZAF_2_JHB	Johannesburg MM	2012	With program data	Probability of circumcision (MC)	207500.2113103707	0-4	0.018600341995994307	0.0022190969702539642	0.018526475705135964	0.01454448027760465	0.023261186320262396	2	ZAF_1_GT	Gauteng
ZAF_2_DC28	King Cetshwayo DM	2012	With program data	Probability of circumcision (MC)	55133.87668516504	0-4	0.005166745647497687	9.8789510229608e-4	0.0049567144738712635	0.0037004399584614246	0.007519390315541994	2	ZAF_1_KZN	KwaZulu-Natal
ZAF_2_DC18	Lejweleputswa DM	2012	With program data	Probability of circumcision (MC)	33262.522567768654	0-4	0.004113088117393272	0.001071641506814983	0.004069778447511009	0.00249748554674738	0.00645733021168579	2	ZAF_1_FS	Free State
ZAF_2_MAN	Mangaung MM	2012	With program data	Probability of circumcision (MC)	42212.610724956816	0-4	0.005371706246664817	0.0012694433372791205	0.005127666063480536	0.003380799305578928	0.008191402798787065	2	ZAF_1_FS	Free State
ZAF_2_DC33	Mopani DM	2012	With program data	Probability of circumcision (MC)	71146.04637152738	0-4	0.0060144017211806195	0.0016059174395737514	0.005780757559771948	0.0035507077500351275	0.010361016012888217	2	ZAF_1_LIM	Limpopo
ZAF_2_NMA	N Mandela Bay MM	2012	With program data	Probability of circumcision (MC)	45740.82968983554	0-4	0.015682762101938235	0.002235940424816135	0.015730125626325524	0.01180722430753366	0.01931797686146082	2	ZAF_1_EC	Eastern Cape
ZAF_2_DC6	Namakwa DM	2012	With program data	Probability of circumcision (MC)	5127.9456872564515	0-4	0.005571563751628956	0.0021656610188668223	0.005250058798170553	0.0023227324519543495	0.010645511959481192	2	ZAF_1_NC	Northern Cape
ZAF_2_DC38	Ngaka Modiri Molema DM	2012	With program data	Probability of circumcision (MC)	49527.28822733182	0-4	0.0034917402239455844	0.0010000746134023412	0.0032503745164557288	0.0019500539561310643	0.005543874017851514	2	ZAF_1_NW	North West
ZAF_2_DC31	Nkangala DM	2012	With program data	Probability of circumcision (MC)	72426.50023177949	0-4	0.004040147055908152	7.774260893924142e-4	0.003993762740514748	0.002672623437106716	0.005942242909319663	2	ZAF_1_MP	Mpumalanga
ZAF_2_DC15	O Tambo DM	2012	With program data	Probability of circumcision (MC)	83680.74746701463	0-4	0.002718931968005624	7.807884951333698e-4	0.0026021401448326053	0.0014598857820736309	0.004537381283113576	2	ZAF_1_EC	Eastern Cape
ZAF_2_DC3	Overberg DM	2012	With program data	Probability of circumcision (MC)	12009.355708218285	0-4	0.0086634080193267	0.003726509731154124	0.007534600857987273	0.004189313941971933	0.01803704815361528	2	ZAF_1_WC	Western Cape
ZAF_2_DC7	Pixley ka Seme DM	2012	With program data	Probability of circumcision (MC)	10638.000495363673	0-4	0.004576186563847878	0.0012680086242770432	0.004400978890044035	0.002860346819852101	0.007482807828230017	2	ZAF_1_NC	Northern Cape
ZAF_2_DC39	Ruth Segomotsi Mompati DM	2012	With program data	Probability of circumcision (MC)	29958.589380808742	0-4	0.004598585236631368	0.001453428838230726	0.0044583531701158675	0.0021532152042041657	0.0073902702585636575	2	ZAF_1_NW	North West
ZAF_2_DC10	Sarah Baartman DM	2012	With program data	Probability of circumcision (MC)	20188.55202561982	0-4	0.007714372468168861	0.0017499564577796245	0.007565250851543603	0.004452736602206529	0.011269847722220136	2	ZAF_1_EC	Eastern Cape
ZAF_2_DC42	Sedibeng DM	2012	With program data	Probability of circumcision (MC)	43044.50694822704	0-4	0.00822075919356027	0.0015276692252728667	0.00799111292518341	0.005791943101613472	0.011775593276359343	2	ZAF_1_GT	Gauteng
ZAF_2_DC47	Sekhukhune DM	2012	With program data	Probability of circumcision (MC)	69740.80382435798	0-4	0.004385694605057307	0.0010307826097848635	0.00431115365856468	0.002897805821567267	0.006968552309234374	2	ZAF_1_LIM	Limpopo
ZAF_2_DC19	T Mofutsanyana DM	2012	With program data	Probability of circumcision (MC)	43026.92449349916	0-4	0.0036263839316257834	9.501682742374724e-4	0.003390585966847698	0.00241506743835834	0.005779461235301657	2	ZAF_1_FS	Free State
ZAF_2_TSH	Tshwane MM	2012	With program data	Probability of circumcision (MC)	139396.97412423012	0-4	0.010242700027679259	0.0015867821570117015	0.01035311884395102	0.007392735157725401	0.01340913741330271	2	ZAF_1_GT	Gauteng
ZAF_2_DC21	Ugu DM	2012	With program data	Probability of circumcision (MC)	43288.311729419045	0-4	0.006763229135342173	0.0021707251831891284	0.006527836354468513	0.0037186777425136904	0.012111417007808736	2	ZAF_1_KZN	KwaZulu-Natal
ZAF_2_DC22	uMgungundlovu DM	2012	With program data	Probability of circumcision (MC)	54447.36029348229	0-4	0.0064584458649328425	0.0016558462410805887	0.00637728944324719	0.0038392560110929504	0.009819062102305473	2	ZAF_1_KZN	KwaZulu-Natal
ZAF_2_DC27	Umkhanyakude DM	2012	With program data	Probability of circumcision (MC)	45073.306042582604	0-4	0.004400664026906666	0.0016942195456199286	0.003955915340144856	0.0019895832231959	0.008560412796623198	2	ZAF_1_KZN	KwaZulu-Natal
ZAF_2_DC24	Umzinyathi DM	2012	With program data	Probability of circumcision (MC)	36166.42708734641	0-4	0.0035960421880912043	8.218611107497139e-4	0.0035560736139466295	0.0023823526770729722	0.005052714321557688	2	ZAF_1_KZN	KwaZulu-Natal
ZAF_2_DC23	Uthukela DM	2012	With program data	Probability of circumcision (MC)	45386.46505741742	0-4	0.006122253996408925	0.0012422214782604353	0.006138574093474739	0.004072758805733705	0.008470598255302076	2	ZAF_1_KZN	KwaZulu-Natal
ZAF_2_DC34	Vhembe DM	2012	With program data	Probability of circumcision (MC)	81002.59538753492	0-4	0.007924868744108509	0.0018106114240195631	0.00770042959061777	0.004975568747682605	0.011674893112170438	2	ZAF_1_LIM	Limpopo
ZAF_2_DC36	Waterberg DM	2012	With program data	Probability of circumcision (MC)	39158.16018562768	0-4	0.006589673844901889	0.0017475604375289692	0.0062220521000125395	0.004074768954889138	0.01049278124841209	2	ZAF_1_LIM	Limpopo
ZAF_2_DC1	West Coast DM	2012	With program data	Probability of circumcision (MC)	18793.836019107803	0-4	0.009112451613038886	0.0028267394812251205	0.008580821156638562	0.0054125896463178055	0.016422075434574513	2	ZAF_1_WC	Western Cape
ZAF_2_DC48	West Rand DM	2012	With program data	Probability of circumcision (MC)	38276.03965285397	0-4	0.008794573066643654	0.0017765379467708073	0.008496622322799345	0.005969509818042907	0.013306283259273867	2	ZAF_1_GT	Gauteng
ZAF_2_DC16	Xhariep DM	2012	With program data	Probability of circumcision (MC)	7772.100082804958	0-4	0.004504678937466486	0.0014764849189440993	0.004327575258890279	0.002388463873661868	0.007244864642296059	2	ZAF_1_FS	Free State
ZAF_2_DC8	ZF Mgcawu DM	2012	With program data	Probability of circumcision (MC)	12164.786889292387	0-4	0.004090905240185448	0.0011478849671806663	0.004030677031511017	0.0022285020802580765	0.006620810561875063	2	ZAF_1_NC	Northern Cape
ZAF_2_DC26	Zululand DM	2012	With program data	Probability of circumcision (MC)	56219.28262905401	0-4	0.0030832278869011467	9.742616803318097e-4	0.0029434718681226133	0.0017325521453931672	0.005060956973839433	2	ZAF_1_KZN	KwaZulu-Natal
ZAF_2_DC44	A Nzo DM	2013	With program data	Probability of circumcision (MC)	48654.65163413719	0-4	0.004034476590485632	0.0013032228501885354	0.0038838882060788097	0.0019338021699516648	0.006754399193233979	2	ZAF_1_EC	Eastern Cape
ZAF_2_DC25	Amajuba DM	2013	With program data	Probability of circumcision (MC)	28411.5402499728	0-4	0.004076796194417664	0.0015380920926877624	0.0038680496462754725	0.002102736317343485	0.007494289170991635	2	ZAF_1_KZN	KwaZulu-Natal
ZAF_2_DC12	Amathole DM	2013	With program data	Probability of circumcision (MC)	40930.22363298254	0-4	0.0053481734930114055	0.0015150906704667789	0.005012653007790516	0.00321394415488673	0.00870160078809596	2	ZAF_1_EC	Eastern Cape
ZAF_2_DC37	Bojanala Platinum DM	2013	With program data	Probability of circumcision (MC)	81855.17609618757	0-4	0.00377562208825642	8.23867130500446e-4	0.003606534101599357	0.0025092905320723106	0.005503224860564546	2	ZAF_1_NW	North West
ZAF_2_BUF	Buffalo City MM	2013	With program data	Probability of circumcision (MC)	31582.927413773494	0-4	0.007656810163477018	0.002857286604703451	0.006908361308054457	0.004128488102656936	0.015348885656685357	2	ZAF_1_EC	Eastern Cape
ZAF_2_DC13	C Hani DM	2013	With program data	Probability of circumcision (MC)	39535.968946719004	0-4	0.003661631291523289	0.0011353963895965	0.0036661270238119775	0.0016729277684594663	0.005996335325182249	2	ZAF_1_EC	Eastern Cape
ZAF_2_CPT	Cape Town MM	2013	With program data	Probability of circumcision (MC)	185056.32414086146	0-4	0.02585438395402143	0.0021781009520124173	0.025766791930340448	0.021833888143876528	0.030082595425802394	2	ZAF_1_WC	Western Cape
ZAF_2_DC2	Cape Winelands DM	2013	With program data	Probability of circumcision (MC)	38582.16928789167	0-4	0.01207012798742396	0.002696990976831031	0.011825815828430777	0.007843539757809773	0.01734163792664232	2	ZAF_1_WC	Western Cape
ZAF_2_DC35	Capricorn DM	2013	With program data	Probability of circumcision (MC)	76634.98850041004	0-4	0.005155451733896673	0.0016510584855374574	0.004903778634362087	0.0031265398121269306	0.009668596601249824	2	ZAF_1_LIM	Limpopo
ZAF_2_DC5	Central Karoo DM	2013	With program data	Probability of circumcision (MC)	3776.0415500396866	0-4	0.007806056133921605	0.0031926284185607675	0.00736789502899171	0.0033095016919231345	0.014647860070696024	2	ZAF_1_WC	Western Cape
ZAF_2_DC40	Dr K Kaunda DM	2013	With program data	Probability of circumcision (MC)	35099.318810367135	0-4	0.006253314906405224	0.0013103724702395252	0.0061889881578812275	0.004203813359760208	0.008686028933255633	2	ZAF_1_NW	North West
ZAF_2_DC32	Ehlanzeni DM	2013	With program data	Probability of circumcision (MC)	104944.24395893996	0-4	0.003404088420597907	8.721432642772341e-4	0.003221514255342633	0.002290874312365888	0.005453764578570698	2	ZAF_1_MP	Mpumalanga
ZAF_2_EKU	Ekurhuleni MM	2013	With program data	Probability of circumcision (MC)	168633.1037832063	0-4	0.008483326376895525	0.0016553322690028931	0.008382987640828767	0.005851425185490966	0.011931003082453866	2	ZAF_1_GT	Gauteng
ZAF_2_ETH	eThekwini MM	2013	With program data	Probability of circumcision (MC)	164768.16482223605	0-4	0.011824153092079582	0.0010994617260158728	0.011683014493312459	0.01001119706348127	0.014140181946020111	2	ZAF_1_KZN	KwaZulu-Natal
ZAF_2_DC20	Fezile Dabi DM	2013	With program data	Probability of circumcision (MC)	25879.92367230563	0-4	0.006438865592941473	0.0019391923833244062	0.006033667218444895	0.003558805834136437	0.010499355095280119	2	ZAF_1_FS	Free State
ZAF_2_DC9	Frances Baard DM	2013	With program data	Probability of circumcision (MC)	21625.016795393596	0-4	0.006434601009167896	0.0013893372944531704	0.006347221825106808	0.004256173056126921	0.00955070075847549	2	ZAF_1_NC	Northern Cape
ZAF_2_DC30	G Sibande DM	2013	With program data	Probability of circumcision (MC)	61383.23424962085	0-4	0.0038895972099984165	7.006739423482474e-4	0.003841323277235756	0.0027913610860176405	0.00531808270569715	2	ZAF_1_MP	Mpumalanga
ZAF_2_DC4	Garden Route DM	2013	With program data	Probability of circumcision (MC)	26795.78522467558	0-4	0.011286298705326261	0.0034419436696002752	0.01057311925734751	0.0069201983922410806	0.01895821805440434	2	ZAF_1_WC	Western Cape
ZAF_2_DC43	Harry Gwala DM	2013	With program data	Probability of circumcision (MC)	31738.75942791469	0-4	0.005119692163502489	0.0017260921249079091	0.004776573117470118	0.002320898303202385	0.009269987342584803	2	ZAF_1_KZN	KwaZulu-Natal
ZAF_2_DC29	iLembe DM	2013	With program data	Probability of circumcision (MC)	36054.845580940666	0-4	0.004081605900989753	0.0010137677806705304	0.003988293846753067	0.002486167101682984	0.006339178905469176	2	ZAF_1_KZN	KwaZulu-Natal
ZAF_2_DC45	J T Gaetsewe DM	2013	With program data	Probability of circumcision (MC)	14687.80506900738	0-4	0.006645006146666137	0.0028299293860614264	0.005853315963801763	0.0034644881556067575	0.014720293429891531	2	ZAF_1_NC	Northern Cape
ZAF_2_DC14	Joe Gqabi DM	2013	With program data	Probability of circumcision (MC)	17541.601633182036	0-4	0.004778951809601167	0.0016567064395675347	0.004746900422323669	0.0021844449375060045	0.0089396187847708	2	ZAF_1_EC	Eastern Cape
ZAF_2_JHB	Johannesburg MM	2013	With program data	Probability of circumcision (MC)	218439.4057907503	0-4	0.01885448549146564	0.0022516721269470225	0.01876287747652984	0.014745061281971682	0.023607567737580014	2	ZAF_1_GT	Gauteng
ZAF_2_DC28	King Cetshwayo DM	2013	With program data	Probability of circumcision (MC)	54539.849040906054	0-4	0.005176773406651574	9.910011445232833e-4	0.004963996441106695	0.003707326921698028	0.007538069592864637	2	ZAF_1_KZN	KwaZulu-Natal
ZAF_2_DC18	Lejweleputswa DM	2013	With program data	Probability of circumcision (MC)	33075.87310460151	0-4	0.004116082652960986	0.0010730083669017404	0.0040725821744024785	0.0024989844279236385	0.006473013091721324	2	ZAF_1_FS	Free State
ZAF_2_MAN	Mangaung MM	2013	With program data	Probability of circumcision (MC)	42030.05016365798	0-4	0.005369926611593378	0.001269509696580567	0.005126229605284902	0.003380555326735423	0.008189607469369276	2	ZAF_1_FS	Free State
ZAF_2_DC33	Mopani DM	2013	With program data	Probability of circumcision (MC)	71319.45399970256	0-4	0.006002432840640595	0.001601185606030746	0.00576949734724026	0.00354539587533132	0.01034444779530665	2	ZAF_1_LIM	Limpopo
ZAF_2_NMA	N Mandela Bay MM	2013	With program data	Probability of circumcision (MC)	43870.23761598642	0-4	0.01599262153937249	0.0022562145954178278	0.016046204967345424	0.012085983258856056	0.019686073347855396	2	ZAF_1_EC	Eastern Cape
ZAF_2_DC6	Namakwa DM	2013	With program data	Probability of circumcision (MC)	5128.571384974528	0-4	0.005594245960205307	0.002179291581075685	0.005280246953838193	0.002329253409298547	0.010670607853033517	2	ZAF_1_NC	Northern Cape
ZAF_2_DC38	Ngaka Modiri Molema DM	2013	With program data	Probability of circumcision (MC)	50013.70809454009	0-4	0.0034801665475694384	9.936227393068865e-4	0.003242611990552982	0.0019448385528878097	0.005531348657406185	2	ZAF_1_NW	North West
ZAF_2_DC31	Nkangala DM	2013	With program data	Probability of circumcision (MC)	73104.32179143919	0-4	0.004040835618918467	7.772949131029748e-4	0.003995014307992307	0.002673040073977958	0.0059434700911458315	2	ZAF_1_MP	Mpumalanga
ZAF_2_DC15	O Tambo DM	2013	With program data	Probability of circumcision (MC)	80555.5096875786	0-4	0.002731432701966534	7.869705504263355e-4	0.00260965634814751	0.0014701746539433212	0.0045535879284101435	2	ZAF_1_EC	Eastern Cape
ZAF_2_DC3	Overberg DM	2013	With program data	Probability of circumcision (MC)	12332.384364534648	0-4	0.008696662775958297	0.003743681203332835	0.0075668363133884805	0.004200885055730689	0.018131608373416028	2	ZAF_1_WC	Western Cape
ZAF_2_DC7	Pixley ka Seme DM	2013	With program data	Probability of circumcision (MC)	10660.508930652964	0-4	0.004576029329501974	0.0012677128244284982	0.004399640103105146	0.0028606525178434955	0.007483012223237825	2	ZAF_1_NC	Northern Cape
ZAF_2_DC39	Ruth Segomotsi Mompati DM	2013	With program data	Probability of circumcision (MC)	29834.29699890523	0-4	0.004582838283246062	0.001445402507295687	0.004475326513910649	0.0021368907168890575	0.0073767634847833686	2	ZAF_1_NW	North West
ZAF_2_DC10	Sarah Baartman DM	2013	With program data	Probability of circumcision (MC)	19329.079435640706	0-4	0.007839533653752772	0.0017768089675942232	0.007679291331041322	0.0045454004313534736	0.011476764201344079	2	ZAF_1_EC	Eastern Cape
ZAF_2_DC42	Sedibeng DM	2013	With program data	Probability of circumcision (MC)	43826.61032078092	0-4	0.008256836083882058	0.001539868895432721	0.0080252683181004	0.005802760985307593	0.011848993945090307	2	ZAF_1_GT	Gauteng
ZAF_2_DC47	Sekhukhune DM	2013	With program data	Probability of circumcision (MC)	71348.23182688042	0-4	0.004385623051730606	0.0010325042604243189	0.004309886009719441	0.002895115990630674	0.006976086418060421	2	ZAF_1_LIM	Limpopo
ZAF_2_DC19	T Mofutsanyana DM	2013	With program data	Probability of circumcision (MC)	42407.642577805644	0-4	0.003622216560307917	9.492729358335363e-4	0.0033868485277582417	0.002414280082254824	0.005768436404667484	2	ZAF_1_FS	Free State
ZAF_2_TSH	Tshwane MM	2013	With program data	Probability of circumcision (MC)	144368.50587473612	0-4	0.010282968473119259	0.0015963287198063481	0.010399401146117655	0.0074215014208821924	0.013502539874861913	2	ZAF_1_GT	Gauteng
ZAF_2_DC21	Ugu DM	2013	With program data	Probability of circumcision (MC)	43476.020063492055	0-4	0.006760878468872187	0.002169396444320741	0.006525261443508543	0.0037175428233384793	0.012108672358450877	2	ZAF_1_KZN	KwaZulu-Natal
ZAF_2_DC22	uMgungundlovu DM	2013	With program data	Probability of circumcision (MC)	54359.389705425936	0-4	0.00646425490137004	0.0016576030896463863	0.006384618702988856	0.003839391716965198	0.00982505665505095	2	ZAF_1_KZN	KwaZulu-Natal
ZAF_2_DC27	Umkhanyakude DM	2013	With program data	Probability of circumcision (MC)	44360.297831958014	0-4	0.0044021025220245796	0.0016944257594710879	0.003959325280375449	0.0019905289146039465	0.008559012218843684	2	ZAF_1_KZN	KwaZulu-Natal
ZAF_2_DC24	Umzinyathi DM	2013	With program data	Probability of circumcision (MC)	35855.2001381139	0-4	0.003597067013415095	8.21908381005546e-4	0.0035580490435259725	0.002382744976331282	0.0050543385579451695	2	ZAF_1_KZN	KwaZulu-Natal
ZAF_2_DC23	Uthukela DM	2013	With program data	Probability of circumcision (MC)	44733.79559425889	0-4	0.006124058439546095	0.001242528035824951	0.006142950683234489	0.004074046014839323	0.008477468136992388	2	ZAF_1_KZN	KwaZulu-Natal
ZAF_2_DC34	Vhembe DM	2013	With program data	Probability of circumcision (MC)	82139.81240456268	0-4	0.007901112903501449	0.0018097081475930462	0.0076830494928503395	0.004958456444834076	0.01165490881634396	2	ZAF_1_LIM	Limpopo
ZAF_2_DC36	Waterberg DM	2013	With program data	Probability of circumcision (MC)	40114.4132684443	0-4	0.006597626297467019	0.0017517288727578908	0.006228794039732399	0.004078573837648475	0.010509606123768611	2	ZAF_1_LIM	Limpopo
ZAF_2_DC1	West Coast DM	2013	With program data	Probability of circumcision (MC)	19319.995431996944	0-4	0.009147188105413142	0.0028421962477472554	0.00861924181189198	0.005433104872872022	0.016499757894911433	2	ZAF_1_WC	Western Cape
ZAF_2_DC48	West Rand DM	2013	With program data	Probability of circumcision (MC)	40182.374230526344	0-4	0.008900628357625697	0.0018030506955640853	0.00857565844773526	0.006036601228044483	0.01344695876997011	2	ZAF_1_GT	Gauteng
ZAF_2_DC16	Xhariep DM	2013	With program data	Probability of circumcision (MC)	7666.010481629256	0-4	0.004500576423474105	0.0014756641898855895	0.004329528046814211	0.002385148987784572	0.007241329231315345	2	ZAF_1_FS	Free State
ZAF_2_DC8	ZF Mgcawu DM	2013	With program data	Probability of circumcision (MC)	12335.097819971534	0-4	0.00410042479237416	0.0011505288620632151	0.00404350096622794	0.002237264181482554	0.006613007175074719	2	ZAF_1_NC	Northern Cape
ZAF_2_DC26	Zululand DM	2013	With program data	Probability of circumcision (MC)	55124.13754478092	0-4	0.0030795256487976203	9.726660643215364e-4	0.002941655904336652	0.0017306973381308467	0.005054133331064824	2	ZAF_1_KZN	KwaZulu-Natal
ZAF_2_DC44	A Nzo DM	2014	With program data	Probability of circumcision (MC)	47666.671316277716	0-4	0.004063397598761768	0.0013200239386564313	0.00391762764616861	0.0019480084062003238	0.006855833864980023	2	ZAF_1_EC	Eastern Cape
ZAF_2_DC25	Amajuba DM	2014	With program data	Probability of circumcision (MC)	28572.85826385296	0-4	0.004101839206676798	0.0015474176913422128	0.0038980017666870974	0.0021111771650966183	0.007566474233774229	2	ZAF_1_KZN	KwaZulu-Natal
ZAF_2_DC12	Amathole DM	2014	With program data	Probability of circumcision (MC)	39544.899626612554	0-4	0.005379228393298265	0.0015268862781322608	0.0050329961911738386	0.0032376774134455248	0.008774420976786506	2	ZAF_1_EC	Eastern Cape
ZAF_2_DC37	Bojanala Platinum DM	2014	With program data	Probability of circumcision (MC)	82668.68400428342	0-4	0.0037682822772820107	8.218038063794541e-4	0.003592969448077808	0.0025048267733401193	0.005477903517615864	2	ZAF_1_NW	North West
ZAF_2_BUF	Buffalo City MM	2014	With program data	Probability of circumcision (MC)	30145.396334152985	0-4	0.007701606022886469	0.0028826158673544654	0.006949791480819353	0.004170969122273593	0.015431498112121219	2	ZAF_1_EC	Eastern Cape
ZAF_2_DC13	C Hani DM	2014	With program data	Probability of circumcision (MC)	37613.218015935665	0-4	0.0036828872841497278	0.0011434736796591097	0.0036889558031792304	0.0016816075344191633	0.006053713383973343	2	ZAF_1_EC	Eastern Cape
ZAF_2_CPT	Cape Town MM	2014	With program data	Probability of circumcision (MC)	186791.60840664504	0-4	0.025863576931373002	0.002179064331232553	0.02577517488561956	0.02184285054342835	0.030096841824218287	2	ZAF_1_WC	Western Cape
ZAF_2_DC2	Cape Winelands DM	2014	With program data	Probability of circumcision (MC)	39166.6249134217	0-4	0.012120003431900962	0.0027084031352388963	0.011870953200932611	0.007871389620256916	0.01742319611504372	2	ZAF_1_WC	Western Cape
ZAF_2_DC35	Capricorn DM	2014	With program data	Probability of circumcision (MC)	77148.43204629268	0-4	0.005144589835926243	0.0016469129121980046	0.004896377594657926	0.003120403468812839	0.009665250499871289	2	ZAF_1_LIM	Limpopo
ZAF_2_DC5	Central Karoo DM	2014	With program data	Probability of circumcision (MC)	3805.010423302763	0-4	0.007854684809034142	0.0032189547822845856	0.0074226383844022345	0.0033215806550494623	0.014790754415207406	2	ZAF_1_WC	Western Cape
ZAF_2_DC40	Dr K Kaunda DM	2014	With program data	Probability of circumcision (MC)	35279.44753639983	0-4	0.0062509551755571095	0.0013101751559875044	0.006184811349356818	0.004202286880660099	0.008683602758360203	2	ZAF_1_NW	North West
ZAF_2_DC32	Ehlanzeni DM	2014	With program data	Probability of circumcision (MC)	106107.17932046071	0-4	0.003413097932851268	8.759889799607896e-4	0.0032241192922765425	0.0022966927446555533	0.005474349140190305	2	ZAF_1_MP	Mpumalanga
ZAF_2_EKU	Ekurhuleni MM	2014	With program data	Probability of circumcision (MC)	177033.41037975193	0-4	0.008488240531162565	0.0016572250830181082	0.008387588499466777	0.005853857551519495	0.011938246722733054	2	ZAF_1_GT	Gauteng
ZAF_2_ETH	eThekwini MM	2014	With program data	Probability of circumcision (MC)	161820.90744953678	0-4	0.011843950027225889	0.0011014085117853933	0.011703588038173184	0.010026106805282407	0.014167792833951073	2	ZAF_1_KZN	KwaZulu-Natal
ZAF_2_DC20	Fezile Dabi DM	2014	With program data	Probability of circumcision (MC)	25574.812504177924	0-4	0.006432707799479871	0.0019372632233595783	0.00603019305386868	0.0035556247331896156	0.01048061688130987	2	ZAF_1_FS	Free State
ZAF_2_DC9	Frances Baard DM	2014	With program data	Probability of circumcision (MC)	21702.152637470208	0-4	0.006433481291032735	0.0013889556964026995	0.006345563554439101	0.004255838818949772	0.00954750567475019	2	ZAF_1_NC	Northern Cape
ZAF_2_DC30	G Sibande DM	2014	With program data	Probability of circumcision (MC)	60813.68139321997	0-4	0.0038887549381591818	7.005449101955912e-4	0.003840522874589714	0.0027908450928125733	0.0053169562604317286	2	ZAF_1_MP	Mpumalanga
ZAF_2_DC4	Garden Route DM	2014	With program data	Probability of circumcision (MC)	27020.88258008488	0-4	0.011358573097104483	0.003464757357913293	0.01064227133939985	0.006956825725788296	0.019051462824147054	2	ZAF_1_WC	Western Cape
ZAF_2_DC43	Harry Gwala DM	2014	With program data	Probability of circumcision (MC)	31310.654233688987	0-4	0.005128870843731884	0.001731077349224489	0.0047879109980306	0.002326513892003448	0.00929224777073731	2	ZAF_1_KZN	KwaZulu-Natal
ZAF_2_DC29	iLembe DM	2014	With program data	Probability of circumcision (MC)	35936.68065481725	0-4	0.0040947038278976175	0.0010186170027906094	0.004000850505367798	0.0024915982976790943	0.006353037258264237	2	ZAF_1_KZN	KwaZulu-Natal
ZAF_2_DC45	J T Gaetsewe DM	2014	With program data	Probability of circumcision (MC)	15007.885727405173	0-4	0.006649837541657485	0.002833317387437783	0.005858706075968169	0.0034677934386700094	0.014732754690377664	2	ZAF_1_NC	Northern Cape
ZAF_2_DC14	Joe Gqabi DM	2014	With program data	Probability of circumcision (MC)	16965.717220398878	0-4	0.004810970405900517	0.0016729756720612393	0.004793581999682469	0.002204695410204978	0.008972115955950828	2	ZAF_1_EC	Eastern Cape
ZAF_2_JHB	Johannesburg MM	2014	With program data	Probability of circumcision (MC)	231019.92092776234	0-4	0.018929485683022364	0.002263192675359958	0.0188355126689461	0.014799350006746434	0.02370356385981344	2	ZAF_1_GT	Gauteng
ZAF_2_DC28	King Cetshwayo DM	2014	With program data	Probability of circumcision (MC)	54412.5248477588	0-4	0.005204568728669861	0.0010002578500472054	0.0049901116369765065	0.003725302968021971	0.00759007224931508	2	ZAF_1_KZN	KwaZulu-Natal
ZAF_2_DC18	Lejweleputswa DM	2014	With program data	Probability of circumcision (MC)	32487.554030146235	0-4	0.004114531877035806	0.0010724023903482542	0.0040710604196983885	0.0024980881122508695	0.006464980487906271	2	ZAF_1_FS	Free State
ZAF_2_MAN	Mangaung MM	2014	With program data	Probability of circumcision (MC)	41998.38155271452	0-4	0.005368149548198517	0.0012699234216940756	0.005124594366590374	0.0033800210543284337	0.008189298603380041	2	ZAF_1_FS	Free State
ZAF_2_DC33	Mopani DM	2014	With program data	Probability of circumcision (MC)	71027.43959212065	0-4	0.005985670418419026	0.0015912040706774178	0.005768271315852404	0.003540732264934802	0.010324946580115252	2	ZAF_1_LIM	Limpopo
ZAF_2_NMA	N Mandela Bay MM	2014	With program data	Probability of circumcision (MC)	42417.35684979519	0-4	0.016222929391716462	0.0022791840461981227	0.01633781542895172	0.012287454350493098	0.01997908163497115	2	ZAF_1_EC	Eastern Cape
ZAF_2_DC6	Namakwa DM	2014	With program data	Probability of circumcision (MC)	5066.506869645707	0-4	0.005600011584082196	0.002182885110437131	0.005287888501044837	0.0023308157369612724	0.010676317939935601	2	ZAF_1_NC	Northern Cape
ZAF_2_DC38	Ngaka Modiri Molema DM	2014	With program data	Probability of circumcision (MC)	49799.972150314294	0-4	0.0034732663729563594	9.901660480075769e-4	0.0032375485110431802	0.0019415296170887824	0.005524397451260873	2	ZAF_1_NW	North West
ZAF_2_DC31	Nkangala DM	2014	With program data	Probability of circumcision (MC)	73151.23928631932	0-4	0.004040734306552494	7.772960828750582e-4	0.003994801655765745	0.002672990996901153	0.005943103663770733	2	ZAF_1_MP	Mpumalanga
ZAF_2_DC15	O Tambo DM	2014	With program data	Probability of circumcision (MC)	79437.28437108838	0-4	0.0027482678440224513	7.95424089088381e-4	0.002620788962229403	0.0014763287873004332	0.004583883594927177	2	ZAF_1_EC	Eastern Cape
ZAF_2_DC3	Overberg DM	2014	With program data	Probability of circumcision (MC)	12642.242765668914	0-4	0.008738592912106628	0.0037654713060965954	0.007606184035883374	0.004217427502291573	0.018244393874370587	2	ZAF_1_WC	Western Cape
ZAF_2_DC7	Pixley ka Seme DM	2014	With program data	Probability of circumcision (MC)	10739.540495894722	0-4	0.004585655825526765	0.0012709092133471802	0.004406004870192461	0.0028667133530927164	0.007499439181957805	2	ZAF_1_NC	Northern Cape
ZAF_2_DC39	Ruth Segomotsi Mompati DM	2014	With program data	Probability of circumcision (MC)	29092.296309002446	0-4	0.004569728878391169	0.0014391966708924096	0.004485348834556995	0.0021222689697225415	0.007366636234313587	2	ZAF_1_NW	North West
ZAF_2_DC10	Sarah Baartman DM	2014	With program data	Probability of circumcision (MC)	18628.156265738624	0-4	0.007932374083544852	0.0017986180403959317	0.007779060731299699	0.004609070580808587	0.011648071570731163	2	ZAF_1_EC	Eastern Cape
ZAF_2_DC42	Sedibeng DM	2014	With program data	Probability of circumcision (MC)	44643.98737546203	0-4	0.008244369538213801	0.0015369687510906726	0.008012983022676176	0.005795485398250469	0.011826408776220045	2	ZAF_1_GT	Gauteng
ZAF_2_DC47	Sekhukhune DM	2014	With program data	Probability of circumcision (MC)	72933.21518679647	0-4	0.004374821927233844	0.001030223578236899	0.004299798545313229	0.0028881489284333702	0.006954195460616642	2	ZAF_1_LIM	Limpopo
ZAF_2_DC19	T Mofutsanyana DM	2014	With program data	Probability of circumcision (MC)	42059.80430892822	0-4	0.0036220651250235656	9.495792723404797e-4	0.0033857442702415847	0.002414772346692281	0.005768525451047708	2	ZAF_1_FS	Free State
ZAF_2_TSH	Tshwane MM	2014	With program data	Probability of circumcision (MC)	150864.23683084597	0-4	0.01027949525473668	0.0015963197976080477	0.010399303597570346	0.0074205302457222705	0.01349509017074902	2	ZAF_1_GT	Gauteng
ZAF_2_DC21	Ugu DM	2014	With program data	Probability of circumcision (MC)	43590.40409378541	0-4	0.006767567125475315	0.0021714982708141025	0.006530899203417223	0.0037172326910626056	0.012123291012879248	2	ZAF_1_KZN	KwaZulu-Natal
ZAF_2_DC22	uMgungundlovu DM	2014	With program data	Probability of circumcision (MC)	54162.3457176519	0-4	0.00647510582615617	0.0016610968683111135	0.0063961963308090675	0.0038410714146796423	0.009838622506576043	2	ZAF_1_KZN	KwaZulu-Natal
ZAF_2_DC27	Umkhanyakude DM	2014	With program data	Probability of circumcision (MC)	43817.32752744398	0-4	0.004413274402782749	0.0016996829990275624	0.0039793190236548474	0.0019940346716728766	0.008573696771569888	2	ZAF_1_KZN	KwaZulu-Natal
ZAF_2_DC24	Umzinyathi DM	2014	With program data	Probability of circumcision (MC)	35592.34950177462	0-4	0.0036080473355683904	8.24816159861953e-4	0.0035729818535266164	0.0023874282409032613	0.005073413931211941	2	ZAF_1_KZN	KwaZulu-Natal
ZAF_2_DC23	Uthukela DM	2014	With program data	Probability of circumcision (MC)	43939.9897796461	0-4	0.006139100528449303	0.0012459921950322985	0.00616041375394261	0.004083828399416887	0.008505199089362949	2	ZAF_1_KZN	KwaZulu-Natal
ZAF_2_DC34	Vhembe DM	2014	With program data	Probability of circumcision (MC)	83242.68055271634	0-4	0.007882119453310766	0.0018048359569894181	0.007665002043346265	0.004945446276488767	0.011631784712442948	2	ZAF_1_LIM	Limpopo
ZAF_2_DC36	Waterberg DM	2014	With program data	Probability of circumcision (MC)	40425.53262207385	0-4	0.006548781977227829	0.0017339465968208168	0.006170565793835359	0.004057328053769332	0.010433144490265816	2	ZAF_1_LIM	Limpopo
ZAF_2_DC1	West Coast DM	2014	With program data	Probability of circumcision (MC)	19871.030910876707	0-4	0.009200767948498638	0.002864538364678976	0.008679006508518113	0.005460905011094279	0.016617215272144235	2	ZAF_1_WC	Western Cape
ZAF_2_DC48	West Rand DM	2014	With program data	Probability of circumcision (MC)	42207.444486177716	0-4	0.008928754008934796	0.0018117902148024154	0.008597198214063453	0.006053897371229558	0.013495323363747726	2	ZAF_1_GT	Gauteng
ZAF_2_DC16	Xhariep DM	2014	With program data	Probability of circumcision (MC)	7613.147604033105	0-4	0.004500260722014842	0.0014761606459163877	0.004330273812533808	0.0023848377201319245	0.007242830690512191	2	ZAF_1_FS	Free State
ZAF_2_DC8	ZF Mgcawu DM	2014	With program data	Probability of circumcision (MC)	12498.414269584187	0-4	0.00410850892395064	0.0011530584690738015	0.0040538063832197095	0.0022442553824834266	0.006606506110604973	2	ZAF_1_NC	Northern Cape
ZAF_2_DC26	Zululand DM	2014	With program data	Probability of circumcision (MC)	54425.95793004325	0-4	0.003090244002481343	9.769703636230572e-4	0.0029461248410368847	0.0017364756239939614	0.005073835730974776	2	ZAF_1_KZN	KwaZulu-Natal
ZAF_2_DC44	A Nzo DM	2015	With program data	Probability of circumcision (MC)	47267.89448060516	0-4	0.004068982798177702	0.0013230138344339669	0.003926717568137247	0.0019509023571857818	0.006870868428379323	2	ZAF_1_EC	Eastern Cape
ZAF_2_DC25	Amajuba DM	2015	With program data	Probability of circumcision (MC)	28890.370006263434	0-4	0.004123047876989621	0.001555722258101941	0.00392328700904343	0.0021180359160588797	0.007627533549111323	2	ZAF_1_KZN	KwaZulu-Natal
ZAF_2_DC12	Amathole DM	2015	With program data	Probability of circumcision (MC)	38939.472384117216	0-4	0.0053899333648040615	0.0015310359026472996	0.005040387802988423	0.0032444739297083146	0.008800960263536306	2	ZAF_1_EC	Eastern Cape
ZAF_2_DC37	Bojanala Platinum DM	2015	With program data	Probability of circumcision (MC)	83406.02874524982	0-4	0.0037610953215129707	8.194298564962451e-4	0.003580053311396384	0.002501137223958313	0.005451570601431564	2	ZAF_1_NW	North West
ZAF_2_BUF	Buffalo City MM	2015	With program data	Probability of circumcision (MC)	29185.961251881825	0-4	0.007702108236516725	0.0028839168869023895	0.006959915262995688	0.004170034987949762	0.015466412954107686	2	ZAF_1_EC	Eastern Cape
ZAF_2_DC13	C Hani DM	2015	With program data	Probability of circumcision (MC)	36252.10065793693	0-4	0.0036835657293213535	0.0011442039057891955	0.0036908221749609596	0.0016814303483460298	0.006052805851461965	2	ZAF_1_EC	Eastern Cape
ZAF_2_CPT	Cape Town MM	2015	With program data	Probability of circumcision (MC)	188077.43044631934	0-4	0.025728188946646142	0.0021663129019747493	0.025630310828679594	0.021740418884270588	0.029957988812148142	2	ZAF_1_WC	Western Cape
ZAF_2_DC2	Cape Winelands DM	2015	With program data	Probability of circumcision (MC)	39894.55623882389	0-4	0.012135586388440565	0.002712393533025216	0.01188600839146298	0.007880355010772104	0.017450619877520137	2	ZAF_1_WC	Western Cape
ZAF_2_DC35	Capricorn DM	2015	With program data	Probability of circumcision (MC)	77947.51148841242	0-4	0.00514384443886573	0.0016398822102863238	0.004898610462032103	0.0031200601078741437	0.009663784984029812	2	ZAF_1_LIM	Limpopo
ZAF_2_DC5	Central Karoo DM	2015	With program data	Probability of circumcision (MC)	3831.922608401927	0-4	0.007881058928411701	0.003233185773533812	0.007446341219333951	0.0033282504559589664	0.014866402905573659	2	ZAF_1_WC	Western Cape
ZAF_2_DC40	Dr K Kaunda DM	2015	With program data	Probability of circumcision (MC)	35617.07600437178	0-4	0.006252743567060508	0.0013103865803963072	0.006188872793697538	0.004203191768553712	0.008684964946356948	2	ZAF_1_NW	North West
ZAF_2_DC32	Ehlanzeni DM	2015	With program data	Probability of circumcision (MC)	107755.59323238143	0-4	0.0034179205940573516	8.784101276229878e-4	0.003224804431679789	0.0022996216812701765	0.0054868886805376944	2	ZAF_1_MP	Mpumalanga
ZAF_2_EKU	Ekurhuleni MM	2015	With program data	Probability of circumcision (MC)	184677.01243359304	0-4	0.008415964534753344	0.0016348974068271286	0.008293364677147898	0.005812169580374414	0.011751830573678455	2	ZAF_1_GT	Gauteng
ZAF_2_ETH	eThekwini MM	2015	With program data	Probability of circumcision (MC)	158612.86592198475	0-4	0.011814585493645677	0.0010987901080363486	0.011671854787753282	0.010003574073116354	0.014128563777595827	2	ZAF_1_KZN	KwaZulu-Natal
ZAF_2_DC20	Fezile Dabi DM	2015	With program data	Probability of circumcision (MC)	25075.17043806114	0-4	0.006418663351296027	0.0019322195495555814	0.0060233481168410746	0.0035490322453962343	0.010434151943098696	2	ZAF_1_FS	Free State
ZAF_2_DC9	Frances Baard DM	2015	With program data	Probability of circumcision (MC)	21816.557050901556	0-4	0.006430941516179048	0.0013881475627222702	0.006340417929997897	0.00425540489652341	0.009538370787384436	2	ZAF_1_NC	Northern Cape
ZAF_2_DC30	G Sibande DM	2015	With program data	Probability of circumcision (MC)	60098.01837215859	0-4	0.003878008505291324	6.98454777765602e-4	0.0038308571032606544	0.0027864647704115364	0.005299498530245727	2	ZAF_1_MP	Mpumalanga
ZAF_2_DC4	Garden Route DM	2015	With program data	Probability of circumcision (MC)	27364.802808643857	0-4	0.011409274606667514	0.003481252238378104	0.010691066366219765	0.006983004463479036	0.01912129076385846	2	ZAF_1_WC	Western Cape
ZAF_2_DC43	Harry Gwala DM	2015	With program data	Probability of circumcision (MC)	31004.96674659172	0-4	0.0051403860563837556	0.0017374033801451987	0.004801807826841764	0.0023329947327392006	0.009322463283232309	2	ZAF_1_KZN	KwaZulu-Natal
ZAF_2_DC29	iLembe DM	2015	With program data	Probability of circumcision (MC)	35883.27267137499	0-4	0.00410320950154864	0.0010218886502324043	0.004008729865954103	0.002495069005396382	0.006363993919503616	2	ZAF_1_KZN	KwaZulu-Natal
ZAF_2_DC45	J T Gaetsewe DM	2015	With program data	Probability of circumcision (MC)	15245.739219196957	0-4	0.006643166201282305	0.002829006822867149	0.005851533644526707	0.003463208531679678	0.014715908856321513	2	ZAF_1_NC	Northern Cape
ZAF_2_DC14	Joe Gqabi DM	2015	With program data	Probability of circumcision (MC)	16705.459645516687	0-4	0.00482016190191565	0.0016783841880773436	0.0048054246933760475	0.002210389431857949	0.008983146829393862	2	ZAF_1_EC	Eastern Cape
ZAF_2_JHB	Johannesburg MM	2015	With program data	Probability of circumcision (MC)	243744.65691510946	0-4	0.018753633470134517	0.002242039023266886	0.018674423222596093	0.014656937084213666	0.023458563063808308	2	ZAF_1_GT	Gauteng
ZAF_2_DC28	King Cetshwayo DM	2015	With program data	Probability of circumcision (MC)	54711.31304664412	0-4	0.005233547859332414	0.0010102082646449493	0.00502612171443996	0.0037438937644861886	0.007645807617333466	2	ZAF_1_KZN	KwaZulu-Natal
ZAF_2_DC18	Lejweleputswa DM	2015	With program data	Probability of circumcision (MC)	31621.15020545083	0-4	0.004107747671298494	0.0010693386458288305	0.004064823845321937	0.002494708940673605	0.006430674225812909	2	ZAF_1_FS	Free State
ZAF_2_MAN	Mangaung MM	2015	With program data	Probability of circumcision (MC)	42174.89352792859	0-4	0.005364774573689952	0.0012696125286471157	0.005122858035188471	0.003379776667369414	0.0081847007182897	2	ZAF_1_FS	Free State
ZAF_2_DC33	Mopani DM	2015	With program data	Probability of circumcision (MC)	70652.26303355527	0-4	0.005986467178523396	0.001580683557954724	0.005798780161516203	0.003549763138003666	0.010336338190603908	2	ZAF_1_LIM	Limpopo
ZAF_2_NMA	N Mandela Bay MM	2015	With program data	Probability of circumcision (MC)	41499.607446126356	0-4	0.016199957512694547	0.002281016919158813	0.01629367310948355	0.01226106219066421	0.01996416403343991	2	ZAF_1_EC	Eastern Cape
ZAF_2_DC6	Namakwa DM	2015	With program data	Probability of circumcision (MC)	4934.737653183083	0-4	0.005573445136855798	0.002166986676129818	0.0052549097477931645	0.002322802985245994	0.01064399367730346	2	ZAF_1_NC	Northern Cape
ZAF_2_DC38	Ngaka Modiri Molema DM	2015	With program data	Probability of circumcision (MC)	49433.386163472496	0-4	0.003466978867207726	9.865843521396208e-4	0.0032340193822733452	0.0019387590180555908	0.005517166773102357	2	ZAF_1_NW	North West
ZAF_2_DC31	Nkangala DM	2015	With program data	Probability of circumcision (MC)	72926.28839545998	0-4	0.004032604631095672	7.753116471434787e-4	0.003987282671149107	0.0026678286590806665	0.005928045815053434	2	ZAF_1_MP	Mpumalanga
ZAF_2_DC15	O Tambo DM	2015	With program data	Probability of circumcision (MC)	80453.03165623585	0-4	0.0027575673311599127	8.002215716486395e-4	0.0026327532280787953	0.001479552405345906	0.004604015990396783	2	ZAF_1_EC	Eastern Cape
ZAF_2_DC3	Overberg DM	2015	With program data	Probability of circumcision (MC)	12965.306380259133	0-4	0.008745003589257257	0.0037688136953794096	0.007611680834380623	0.00422070558307229	0.018259140698291407	2	ZAF_1_WC	Western Cape
ZAF_2_DC7	Pixley ka Seme DM	2015	With program data	Probability of circumcision (MC)	10847.396754455576	0-4	0.004591950052856116	0.0012732119960038718	0.004411518361184294	0.002870321334185664	0.00750944140106069	2	ZAF_1_NC	Northern Cape
ZAF_2_DC39	Ruth Segomotsi Mompati DM	2015	With program data	Probability of circumcision (MC)	28116.90908690591	0-4	0.004555503688327359	0.0014322109622820862	0.004484262130294987	0.0021069540641621837	0.007355381598763996	2	ZAF_1_NW	North West
ZAF_2_DC10	Sarah Baartman DM	2015	With program data	Probability of circumcision (MC)	18153.67247757998	0-4	0.007914878253856119	0.0017954441454837101	0.007761012400003631	0.004592748886790126	0.011609210330327503	2	ZAF_1_EC	Eastern Cape
ZAF_2_DC42	Sedibeng DM	2015	With program data	Probability of circumcision (MC)	45296.297145818346	0-4	0.008170572173478753	0.0015135796592847485	0.007957405491281815	0.0057699332232833515	0.011678852518243226	2	ZAF_1_GT	Gauteng
ZAF_2_DC47	Sekhukhune DM	2015	With program data	Probability of circumcision (MC)	74651.17295220747	0-4	0.004363744436458515	0.0010253584332459926	0.004291400622051028	0.002884553326012733	0.006935224609679038	2	ZAF_1_LIM	Limpopo
ZAF_2_DC19	T Mofutsanyana DM	2015	With program data	Probability of circumcision (MC)	42020.93860033356	0-4	0.0036243704960251207	9.501887249119072e-4	0.003387514372024283	0.002415339023877838	0.0057749000670097896	2	ZAF_1_FS	Free State
ZAF_2_TSH	Tshwane MM	2015	With program data	Probability of circumcision (MC)	158071.38690648062	0-4	0.010217078063832794	0.0015822756583663388	0.010332613625800437	0.007377744790291255	0.013350342099669054	2	ZAF_1_GT	Gauteng
ZAF_2_DC21	Ugu DM	2015	With program data	Probability of circumcision (MC)	43700.27174874581	0-4	0.00676767763762324	0.0021719607261189103	0.006531565418884965	0.003717874577432399	0.012121615101576722	2	ZAF_1_KZN	KwaZulu-Natal
ZAF_2_DC22	uMgungundlovu DM	2015	With program data	Probability of circumcision (MC)	53946.135510182896	0-4	0.006474442619811375	0.0016609544613217714	0.0063948059297198045	0.0038413978727086196	0.00983863892985011	2	ZAF_1_KZN	KwaZulu-Natal
ZAF_2_DC27	Umkhanyakude DM	2015	With program data	Probability of circumcision (MC)	43477.858403506645	0-4	0.004423752634909527	0.001704984659120088	0.0039976613433282925	0.0019969710832233914	0.00858998017933521	2	ZAF_1_KZN	KwaZulu-Natal
ZAF_2_DC24	Umzinyathi DM	2015	With program data	Probability of circumcision (MC)	35417.80267090621	0-4	0.0036188526937113554	8.278491328060946e-4	0.003584538137881262	0.0023926511599452523	0.005092260877899926	2	ZAF_1_KZN	KwaZulu-Natal
ZAF_2_DC23	Uthukela DM	2015	With program data	Probability of circumcision (MC)	43103.11015885566	0-4	0.00614261853359322	0.0012468391302856963	0.0061632647191248195	0.004086090039649928	0.008509531601994124	2	ZAF_1_KZN	KwaZulu-Natal
ZAF_2_DC34	Vhembe DM	2015	With program data	Probability of circumcision (MC)	84538.14549039895	0-4	0.007910442699162787	0.0017985466785390967	0.007701038047790692	0.004969356496895356	0.011645311880970056	2	ZAF_1_LIM	Limpopo
ZAF_2_DC36	Waterberg DM	2015	With program data	Probability of circumcision (MC)	40333.40703542587	0-4	0.006466977132423109	0.0017022615078333611	0.006095298466088302	0.004018943781113008	0.010296751159991492	2	ZAF_1_LIM	Limpopo
ZAF_2_DC1	West Coast DM	2015	With program data	Probability of circumcision (MC)	20485.381517551818	0-4	0.009221637815303153	0.002872787168007813	0.008701452749428237	0.005470353946603142	0.016662118240957556	2	ZAF_1_WC	Western Cape
ZAF_2_DC48	West Rand DM	2015	With program data	Probability of circumcision (MC)	44071.64659899849	0-4	0.008858131733179767	0.0017951754835972273	0.008545138031272914	0.006008892689911203	0.013411830383669776	2	ZAF_1_GT	Gauteng
ZAF_2_DC16	Xhariep DM	2015	With program data	Probability of circumcision (MC)	7621.547228225879	0-4	0.004501503738703719	0.0014765116980917602	0.004329728161648827	0.0023858355476914974	0.007244217115154809	2	ZAF_1_FS	Free State
ZAF_2_DC8	ZF Mgcawu DM	2015	With program data	Probability of circumcision (MC)	12618.869322262826	0-4	0.004107688663143081	0.001152972360973124	0.004052936661458765	0.002243195423468232	0.006607186039801425	2	ZAF_1_NC	Northern Cape
ZAF_2_DC26	Zululand DM	2015	With program data	Probability of circumcision (MC)	54146.03311494379	0-4	0.003105913697856358	9.83411726620253e-4	0.002967767474056844	0.001744826684667179	0.005110306613542475	2	ZAF_1_KZN	KwaZulu-Natal
ZAF_2_DC44	A Nzo DM	2016	With program data	Probability of circumcision (MC)	47048.64814839867	0-4	0.0040627650247694646	0.0013191559425557678	0.003915580785244019	0.00194796714410703	0.006846687810287701	2	ZAF_1_EC	Eastern Cape
ZAF_2_DC25	Amajuba DM	2016	With program data	Probability of circumcision (MC)	29263.870757921897	0-4	0.004134662905590377	0.0015604677871284077	0.003937081039329321	0.002121606855593698	0.007661039650168859	2	ZAF_1_KZN	KwaZulu-Natal
ZAF_2_DC12	Amathole DM	2016	With program data	Probability of circumcision (MC)	38635.72098094244	0-4	0.005388167699733933	0.0015302644592251678	0.005039348531614972	0.0032425249260055597	0.008796232474444728	2	ZAF_1_EC	Eastern Cape
ZAF_2_DC37	Bojanala Platinum DM	2016	With program data	Probability of circumcision (MC)	83757.65006057204	0-4	0.0037556594425754023	8.174373349334939e-4	0.0035695050903714063	0.002498724072710992	0.005429802317974575	2	ZAF_1_NW	North West
ZAF_2_BUF	Buffalo City MM	2016	With program data	Probability of circumcision (MC)	28396.344890934015	0-4	0.007676378677613085	0.002870536927719011	0.0069483434950253446	0.004143491616999999	0.015479101010000707	2	ZAF_1_EC	Eastern Cape
ZAF_2_DC13	C Hani DM	2016	With program data	Probability of circumcision (MC)	35074.10678016932	0-4	0.0036736138726349878	0.0011407912894895586	0.003680649157053226	0.0016770129993324643	0.006023596277587959	2	ZAF_1_EC	Eastern Cape
ZAF_2_CPT	Cape Town MM	2016	With program data	Probability of circumcision (MC)	188707.5019033155	0-4	0.02552898402532969	0.0021475826917796248	0.025443467234157535	0.02158626097651867	0.029745677443094226	2	ZAF_1_WC	Western Cape
ZAF_2_DC2	Cape Winelands DM	2016	With program data	Probability of circumcision (MC)	40615.84520140974	0-4	0.012128947769594466	0.0027110535904174165	0.011880653995890847	0.007876774104340081	0.01744018782399833	2	ZAF_1_WC	Western Cape
ZAF_2_DC35	Capricorn DM	2016	With program data	Probability of circumcision (MC)	78075.50716884971	0-4	0.00514982416086052	0.0016356252988760538	0.0049113809912801655	0.0031242140148345964	0.009664536049145545	2	ZAF_1_LIM	Limpopo
ZAF_2_DC5	Central Karoo DM	2016	With program data	Probability of circumcision (MC)	3845.9005301691104	0-4	0.00789164985583024	0.003238935388391822	0.007455429683895925	0.0033308745683473854	0.0148981897609998	2	ZAF_1_WC	Western Cape
ZAF_2_DC40	Dr K Kaunda DM	2016	With program data	Probability of circumcision (MC)	35874.41014235731	0-4	0.006257600903794949	0.0013110434124078006	0.006197172527350838	0.004206098901751125	0.00869086436767734	2	ZAF_1_NW	North West
ZAF_2_DC32	Ehlanzeni DM	2016	With program data	Probability of circumcision (MC)	109361.12002082143	0-4	0.003419642066409596	8.794944688628768e-4	0.003224443714521314	0.002300548991210339	0.005492102476165677	2	ZAF_1_MP	Mpumalanga
ZAF_2_EKU	Ekurhuleni MM	2016	With program data	Probability of circumcision (MC)	189906.14893775427	0-4	0.008316272664189757	0.0016047569529858985	0.00817314575284235	0.005754889315698961	0.011499945013264803	2	ZAF_1_GT	Gauteng
ZAF_2_ETH	eThekwini MM	2016	With program data	Probability of circumcision (MC)	155401.5009459143	0-4	0.011745108017087861	0.001092237871749079	0.011600517808136174	0.009949305317951183	0.014031433909199743	2	ZAF_1_KZN	KwaZulu-Natal
ZAF_2_DC20	Fezile Dabi DM	2016	With program data	Probability of circumcision (MC)	24401.370930911628	0-4	0.006404485350013709	0.001927298656551847	0.006016346696687833	0.003542346357014268	0.010387156925732794	2	ZAF_1_FS	Free State
ZAF_2_DC9	Frances Baard DM	2016	With program data	Probability of circumcision (MC)	21890.49340377227	0-4	0.006426064251649267	0.0013863565811230113	0.006322877226232032	0.004254248183009496	0.009519614822025665	2	ZAF_1_NC	Northern Cape
ZAF_2_DC30	G Sibande DM	2016	With program data	Probability of circumcision (MC)	59209.529268253085	0-4	0.003862159043672458	6.954025546539876e-4	0.0038151154063710254	0.002777641191725133	0.005273184754827198	2	ZAF_1_MP	Mpumalanga
ZAF_2_DC4	Garden Route DM	2016	With program data	Probability of circumcision (MC)	27705.04280409486	0-4	0.011445322644557623	0.003492156458967428	0.010724987986887872	0.007000977906716605	0.019165562595042852	2	ZAF_1_WC	Western Cape
ZAF_2_DC43	Harry Gwala DM	2016	With program data	Probability of circumcision (MC)	30766.78311304075	0-4	0.005147907615552933	0.0017415433009432852	0.0048103984115326626	0.0023369328309133597	0.009342393749580399	2	ZAF_1_KZN	KwaZulu-Natal
ZAF_2_DC29	iLembe DM	2016	With program data	Probability of circumcision (MC)	35856.46923289944	0-4	0.004104490652462616	0.0010224800677199185	0.004009591180658394	0.0024954754482786803	0.006367467437426642	2	ZAF_1_KZN	KwaZulu-Natal
ZAF_2_DC45	J T Gaetsewe DM	2016	With program data	Probability of circumcision (MC)	15393.043568715217	0-4	0.0066308095901602745	0.0028206392446731127	0.005827213210248707	0.003454366911373202	0.014683731957855519	2	ZAF_1_NC	Northern Cape
ZAF_2_DC14	Joe Gqabi DM	2016	With program data	Probability of circumcision (MC)	16564.648459039614	0-4	0.004816041358941017	0.001676544288664342	0.004798567086234924	0.0022072093301955037	0.008979887048802575	2	ZAF_1_EC	Eastern Cape
ZAF_2_JHB	Johannesburg MM	2016	With program data	Probability of circumcision (MC)	253753.97409995255	0-4	0.018472976631673896	0.0022069272343575677	0.01837550019445381	0.014424522568354806	0.0230748481863641	2	ZAF_1_GT	Gauteng
ZAF_2_DC28	King Cetshwayo DM	2016	With program data	Probability of circumcision (MC)	55189.15415373221	0-4	0.00525316193267095	0.0010171100535883556	0.005055481687715243	0.0037566073358247997	0.007683744671014807	2	ZAF_1_KZN	KwaZulu-Natal
ZAF_2_DC18	Lejweleputswa DM	2016	With program data	Probability of circumcision (MC)	30518.560528774273	0-4	0.00410020208197409	0.0010660997967348932	0.004057908759528798	0.0024908803124156897	0.006409126324003103	2	ZAF_1_FS	Free State
ZAF_2_MAN	Mangaung MM	2016	With program data	Probability of circumcision (MC)	42297.547866947374	0-4	0.005363177187586687	0.0012692777582611252	0.005122213171704857	0.0033798075316592013	0.008181778165680241	2	ZAF_1_FS	Free State
ZAF_2_DC33	Mopani DM	2016	With program data	Probability of circumcision (MC)	69599.30264089687	0-4	0.00599782578542027	0.0015741431150200034	0.00584826870596061	0.003563828794451572	0.010327814633017782	2	ZAF_1_LIM	Limpopo
ZAF_2_NMA	N Mandela Bay MM	2016	With program data	Probability of circumcision (MC)	40751.41872198417	0-4	0.016047053793805877	0.002269913636216056	0.016086171573141902	0.012121582689238998	0.019782934079673874	2	ZAF_1_EC	Eastern Cape
ZAF_2_DC6	Namakwa DM	2016	With program data	Probability of circumcision (MC)	4754.517544912723	0-4	0.005530886196911042	0.002141544047959639	0.005207916120783952	0.002309946532662644	0.01059221722041666	2	ZAF_1_NC	Northern Cape
ZAF_2_DC38	Ngaka Modiri Molema DM	2016	With program data	Probability of circumcision (MC)	48787.29588329735	0-4	0.003463027590856746	9.839855692177404e-4	0.003231692095020616	0.001937243154004942	0.0055120930663939485	2	ZAF_1_NW	North West
ZAF_2_DC31	Nkangala DM	2016	With program data	Probability of circumcision (MC)	72431.65071092547	0-4	0.004020609089897005	7.724546831047556e-4	0.003971772903914197	0.002657129569109575	0.005910294375237494	2	ZAF_1_MP	Mpumalanga
ZAF_2_DC15	O Tambo DM	2016	With program data	Probability of circumcision (MC)	82373.40385288697	0-4	0.0027611744747281504	8.021639048948723e-4	0.0026375931110270857	0.0014807118535591452	0.004611395999664032	2	ZAF_1_EC	Eastern Cape
ZAF_2_DC3	Overberg DM	2016	With program data	Probability of circumcision (MC)	13268.435187112627	0-4	0.008733854105376528	0.00376295213320627	0.007600740644326415	0.0042167090718779505	0.01822745618557604	2	ZAF_1_WC	Western Cape
ZAF_2_DC7	Pixley ka Seme DM	2016	With program data	Probability of circumcision (MC)	10934.593322777542	0-4	0.0045926124004341436	0.001273587614350741	0.004413302522229724	0.0028702941933309756	0.007509798386396897	2	ZAF_1_NC	Northern Cape
ZAF_2_DC39	Ruth Segomotsi Mompati DM	2016	With program data	Probability of circumcision (MC)	26934.9439137733	0-4	0.004543388717049452	0.001426297611304786	0.0044831062069198135	0.0020946901129531986	0.007352453959337943	2	ZAF_1_NW	North West
ZAF_2_DC10	Sarah Baartman DM	2016	With program data	Probability of circumcision (MC)	17752.108165644786	0-4	0.007840139507949909	0.0017790383130918959	0.007683263177829582	0.004537174965645841	0.011465007720129212	2	ZAF_1_EC	Eastern Cape
ZAF_2_DC42	Sedibeng DM	2016	With program data	Probability of circumcision (MC)	45359.05681860616	0-4	0.008077254718318445	0.0014837765877878523	0.007900052126748724	0.005740265671541512	0.011490246633630984	2	ZAF_1_GT	Gauteng
ZAF_2_DC47	Sekhukhune DM	2016	With program data	Probability of circumcision (MC)	75652.63798323993	0-4	0.004358676682654345	0.0010218171363632431	0.004285766641505331	0.002884751758871826	0.006925059923377645	2	ZAF_1_LIM	Limpopo
ZAF_2_DC19	T Mofutsanyana DM	2016	With program data	Probability of circumcision (MC)	41970.27398861818	0-4	0.0036299129750600647	9.516150115229109e-4	0.003391996975764421	0.002416542928449241	0.005790314220479884	2	ZAF_1_FS	Free State
ZAF_2_TSH	Tshwane MM	2016	With program data	Probability of circumcision (MC)	163847.1133929959	0-4	0.01013531783371889	0.0015638608891721034	0.010253904520107037	0.00732039852064151	0.013182984910252889	2	ZAF_1_GT	Gauteng
ZAF_2_DC21	Ugu DM	2016	With program data	Probability of circumcision (MC)	43813.00381027552	0-4	0.006758364410879244	0.002169494975070647	0.006523579160103635	0.003719213288726665	0.012099369354491319	2	ZAF_1_KZN	KwaZulu-Natal
ZAF_2_DC22	uMgungundlovu DM	2016	With program data	Probability of circumcision (MC)	53733.050064886236	0-4	0.0064615620236335445	0.0016568643820912428	0.006380316030657797	0.0038399595976073685	0.009823311025534721	2	ZAF_1_KZN	KwaZulu-Natal
ZAF_2_DC27	Umkhanyakude DM	2016	With program data	Probability of circumcision (MC)	43243.81318823828	0-4	0.004429007997891754	0.0017078180585631984	0.004006883296821305	0.0019980316309494645	0.00859920680608274	2	ZAF_1_KZN	KwaZulu-Natal
ZAF_2_DC24	Umzinyathi DM	2016	With program data	Probability of circumcision (MC)	35286.99516149921	0-4	0.003624700120040026	8.295743673603566e-4	0.0035895834706956547	0.00239571374055241	0.005102563950200345	2	ZAF_1_KZN	KwaZulu-Natal
ZAF_2_DC23	Uthukela DM	2016	With program data	Probability of circumcision (MC)	42267.966315669444	0-4	0.006131664050529875	0.0012443711389506144	0.006149632938738549	0.004078862689053777	0.00848795394380942	2	ZAF_1_KZN	KwaZulu-Natal
ZAF_2_DC34	Vhembe DM	2016	With program data	Probability of circumcision (MC)	85061.94698496039	0-4	0.00795321711148092	0.0017948863463323806	0.00774739158204493	0.005004379358154778	0.011675338223005784	2	ZAF_1_LIM	Limpopo
ZAF_2_DC36	Waterberg DM	2016	With program data	Probability of circumcision (MC)	39701.205222053126	0-4	0.006392920776046683	0.0016734260322092429	0.0060178521358968395	0.003985420669042838	0.010171297865185398	2	ZAF_1_LIM	Limpopo
ZAF_2_DC1	West Coast DM	2016	With program data	Probability of circumcision (MC)	21095.67437389811	0-4	0.009224609531588289	0.0028737966600371717	0.00870448789071697	0.005471790413900904	0.016668008745124793	2	ZAF_1_WC	Western Cape
ZAF_2_DC48	West Rand DM	2016	With program data	Probability of circumcision (MC)	45340.70675069105	0-4	0.008749015058693799	0.0017684927097511242	0.008463938125396968	0.005939816231939475	0.013272039745824105	2	ZAF_1_GT	Gauteng
ZAF_2_DC16	Xhariep DM	2016	With program data	Probability of circumcision (MC)	7630.446684748545	0-4	0.00450515473550132	0.0014773388843063934	0.004327411566458074	0.002388886171307298	0.007247477199096821	2	ZAF_1_FS	Free State
ZAF_2_DC8	ZF Mgcawu DM	2016	With program data	Probability of circumcision (MC)	12676.552159822246	0-4	0.004100984658957651	0.0011511079972825237	0.004044183602425849	0.0022367396745618436	0.006614927714534426	2	ZAF_1_NC	Northern Cape
ZAF_2_DC26	Zululand DM	2016	With program data	Probability of circumcision (MC)	54076.393255922696	0-4	0.0031189383395243435	9.8886344028512e-4	0.0029855428598352814	0.001751702574808257	0.005145211860987849	2	ZAF_1_KZN	KwaZulu-Natal
ZAF_2_DC44	A Nzo DM	2017	With program data	Probability of circumcision (MC)	46845.33923850076	0-4	0.004046413063543373	0.0013092899534101446	0.0038905791295627407	0.001940039176329886	0.0067822171798281854	2	ZAF_1_EC	Eastern Cape
ZAF_2_DC25	Amajuba DM	2017	With program data	Probability of circumcision (MC)	29635.703269342954	0-4	0.0041249994000932735	0.001556946913898697	0.003925491466199107	0.0021182013631096458	0.007633145651590803	2	ZAF_1_KZN	KwaZulu-Natal
ZAF_2_DC12	Amathole DM	2017	With program data	Probability of circumcision (MC)	37890.52965083123	0-4	0.0053713872377389605	0.0015236619555340288	0.005031945520328822	0.003227106140832023	0.008767579427530117	2	ZAF_1_EC	Eastern Cape
ZAF_2_DC37	Bojanala Platinum DM	2017	With program data	Probability of circumcision (MC)	83088.33992083516	0-4	0.0037571680800001727	8.180023002740442e-4	0.003572406365755846	0.0024993653508925615	0.005435894751247904	2	ZAF_1_NW	North West
ZAF_2_BUF	Buffalo City MM	2017	With program data	Probability of circumcision (MC)	27316.91360106969	0-4	0.007639177888161693	0.0028518898167502376	0.0069059448310966835	0.004106912219924593	0.015390996187353671	2	ZAF_1_EC	Eastern Cape
ZAF_2_DC13	C Hani DM	2017	With program data	Probability of circumcision (MC)	33766.66331652879	0-4	0.0036516319777404223	0.001133555920895911	0.0036560927055977466	0.001667119727378018	0.005960093903806824	2	ZAF_1_EC	Eastern Cape
ZAF_2_CPT	Cape Town MM	2017	With program data	Probability of circumcision (MC)	187890.60542085863	0-4	0.02520999289621815	0.0021179958897342963	0.02515433977736168	0.021339704838344	0.029387922826486827	2	ZAF_1_WC	Western Cape
ZAF_2_DC2	Cape Winelands DM	2017	With program data	Probability of circumcision (MC)	41012.676120419776	0-4	0.012072058627168274	0.0026986591590212865	0.011830003655057913	0.007845309987443684	0.017350599498478517	2	ZAF_1_WC	Western Cape
ZAF_2_DC35	Capricorn DM	2017	With program data	Probability of circumcision (MC)	76864.37494557857	0-4	0.005147700376305902	0.0016356721528628553	0.004909078207263426	0.003122219352658738	0.009664188946759824	2	ZAF_1_LIM	Limpopo
ZAF_2_DC5	Central Karoo DM	2017	With program data	Probability of circumcision (MC)	3847.668390994878	0-4	0.00784878393664034	0.003215506025632321	0.007418534628962838	0.0033204155225859786	0.01476918804004888	2	ZAF_1_WC	Western Cape
ZAF_2_DC40	Dr K Kaunda DM	2017	With program data	Probability of circumcision (MC)	35714.840863829646	0-4	0.00626674514806454	0.0013139801250951404	0.006208821883628167	0.004210069615811961	0.008709139370828053	2	ZAF_1_NW	North West
ZAF_2_DC32	Ehlanzeni DM	2017	With program data	Probability of circumcision (MC)	110076.03149097804	0-4	0.0034130995967604862	8.766732610778632e-4	0.0032225719151193137	0.0022963023764141833	0.0054772717955456065	2	ZAF_1_MP	Mpumalanga
ZAF_2_EKU	Ekurhuleni MM	2017	With program data	Probability of circumcision (MC)	193040.69334547943	0-4	0.008239675167532408	0.0015819781900782157	0.008079789668542846	0.005709833597572021	0.011309898046474193	2	ZAF_1_GT	Gauteng
ZAF_2_ETH	eThekwini MM	2017	With program data	Probability of circumcision (MC)	152349.35591260454	0-4	0.011673342915432474	0.0010852475055719308	0.011536914772589089	0.009891969811793041	0.013931460416444871	2	ZAF_1_KZN	KwaZulu-Natal
ZAF_2_DC20	Fezile Dabi DM	2017	With program data	Probability of circumcision (MC)	23841.9037012617	0-4	0.0063958446863655654	0.001924608555104751	0.006013354480629921	0.0035380250168742305	0.010359682876757804	2	ZAF_1_FS	Free State
ZAF_2_DC9	Frances Baard DM	2017	With program data	Probability of circumcision (MC)	21696.53784901133	0-4	0.006399744135913368	0.0013762773878009038	0.006263712927973366	0.004245340554123516	0.009435379357876375	2	ZAF_1_NC	Northern Cape
ZAF_2_DC30	G Sibande DM	2017	With program data	Probability of circumcision (MC)	58403.181667285855	0-4	0.003847472881499842	6.925002399167532e-4	0.0037957762492414372	0.0027692929160495266	0.00524782600096477	2	ZAF_1_MP	Mpumalanga
ZAF_2_DC4	Garden Route DM	2017	With program data	Probability of circumcision (MC)	27959.83793934196	0-4	0.011387581515524029	0.0034752213084778757	0.010670886516428627	0.0069727788807161725	0.019100199061647487	2	ZAF_1_WC	Western Cape
ZAF_2_DC43	Harry Gwala DM	2017	With program data	Probability of circumcision (MC)	30456.18965682142	0-4	0.005128377404672135	0.0017309245727289229	0.004786349344848321	0.0023243965623113635	0.0092982646152013	2	ZAF_1_KZN	KwaZulu-Natal
ZAF_2_DC29	iLembe DM	2017	With program data	Probability of circumcision (MC)	35846.02537508291	0-4	0.004089838708601674	0.001017059896428032	0.00399544469138022	0.0024895825329769037	0.00635251556042668	2	ZAF_1_KZN	KwaZulu-Natal
ZAF_2_DC45	J T Gaetsewe DM	2017	With program data	Probability of circumcision (MC)	15517.746183081072	0-4	0.006600646792753033	0.002799406910221217	0.005773899545428753	0.0034351076608626387	0.014606725409807127	2	ZAF_1_NC	Northern Cape
ZAF_2_DC14	Joe Gqabi DM	2017	With program data	Probability of circumcision (MC)	16289.927781856248	0-4	0.004799867458031153	0.0016695118701477345	0.004772711594188831	0.0021953265527449887	0.008965945935790684	2	ZAF_1_EC	Eastern Cape
ZAF_2_JHB	Johannesburg MM	2017	With program data	Probability of circumcision (MC)	259915.35773797016	0-4	0.018248474708304402	0.0021779188354841255	0.018121613609610374	0.014231915527459473	0.022772645096988727	2	ZAF_1_GT	Gauteng
ZAF_2_DC28	King Cetshwayo DM	2017	With program data	Probability of circumcision (MC)	55221.955871485516	0-4	0.0052388525852613155	0.0010122699545227715	0.005033971562530255	0.003747410249744858	0.007656059912631954	2	ZAF_1_KZN	KwaZulu-Natal
ZAF_2_DC18	Lejweleputswa DM	2017	With program data	Probability of circumcision (MC)	29658.484537997294	0-4	0.00409635926834113	0.0010646208416039634	0.004054290016504002	0.0024887870065809095	0.0063999235356435695	2	ZAF_1_FS	Free State
ZAF_2_MAN	Mangaung MM	2017	With program data	Probability of circumcision (MC)	41884.66734498193	0-4	0.0053645500674724955	0.0012693392158068756	0.0051230298707706425	0.00337994128080464	0.008183464054846466	2	ZAF_1_FS	Free State
ZAF_2_DC33	Mopani DM	2017	With program data	Probability of circumcision (MC)	67348.23523271002	0-4	0.005993561428684045	0.0015708575549836109	0.005845152542128101	0.003563451779543288	0.010304120379597225	2	ZAF_1_LIM	Limpopo
ZAF_2_NMA	N Mandela Bay MM	2017	With program data	Probability of circumcision (MC)	39630.50318707249	0-4	0.015862380515502053	0.002257492510851318	0.01591541230475884	0.011956156875333801	0.019564763825058316	2	ZAF_1_EC	Eastern Cape
ZAF_2_DC6	Namakwa DM	2017	With program data	Probability of circumcision (MC)	4654.494017813108	0-4	0.005486625517823483	0.002115695353712698	0.0051817424480764315	0.0022961364863000266	0.010535504908975576	2	ZAF_1_NC	Northern Cape
ZAF_2_DC38	Ngaka Modiri Molema DM	2017	With program data	Probability of circumcision (MC)	47772.229397047966	0-4	0.003461705206207108	9.83505183809372e-4	0.0032307171730919767	0.001936518540712675	0.005511036290575616	2	ZAF_1_NW	North West
ZAF_2_DC31	Nkangala DM	2017	With program data	Probability of circumcision (MC)	71824.38684173611	0-4	0.004009553181323558	7.696865982267469e-4	0.0039588086515152145	0.002647091761650907	0.005894534639042672	2	ZAF_1_MP	Mpumalanga
ZAF_2_DC15	O Tambo DM	2017	With program data	Probability of circumcision (MC)	83598.39852762126	0-4	0.0027601112218808427	8.015559126525945e-4	0.002635992779188884	0.0014804427287863331	0.004609536800381886	2	ZAF_1_EC	Eastern Cape
ZAF_2_DC3	Overberg DM	2017	With program data	Probability of circumcision (MC)	13553.845785389287	0-4	0.008688961068971867	0.0037398022527652783	0.007558582967650656	0.0041996078875207905	0.01810533792363761	2	ZAF_1_WC	Western Cape
ZAF_2_DC7	Pixley ka Seme DM	2017	With program data	Probability of circumcision (MC)	10951.213940177988	0-4	0.004572568946271103	0.001267029773775217	0.00440043489398377	0.00285766530424372	0.007476075890320805	2	ZAF_1_NC	Northern Cape
ZAF_2_DC39	Ruth Segomotsi Mompati DM	2017	With program data	Probability of circumcision (MC)	25861.38981828724	0-4	0.004538191986117868	0.001424262946151758	0.00448295239057427	0.0020887887950737614	0.007352945576057583	2	ZAF_1_NW	North West
ZAF_2_DC10	Sarah Baartman DM	2017	With program data	Probability of circumcision (MC)	17214.724696519505	0-4	0.007750753192810124	0.0017600265294579458	0.0076054455423415525	0.004470648913439446	0.011310573101693745	2	ZAF_1_EC	Eastern Cape
ZAF_2_DC42	Sedibeng DM	2017	With program data	Probability of circumcision (MC)	44957.05630381935	0-4	0.008005671935070933	0.0014606646384846412	0.007829974630613917	0.0057189703425456675	0.011343761656183544	2	ZAF_1_GT	Gauteng
ZAF_2_DC47	Sekhukhune DM	2017	With program data	Probability of circumcision (MC)	75291.25026720372	0-4	0.0043571512256848684	0.0010216445904468983	0.004283195861270095	0.0028835418273321064	0.0069229369496006405	2	ZAF_1_LIM	Limpopo
ZAF_2_DC19	T Mofutsanyana DM	2017	With program data	Probability of circumcision (MC)	41650.980750389455	0-4	0.003633960910618757	9.527918711268329e-4	0.0033949343936591986	0.0024176043393441026	0.005801731463653289	2	ZAF_1_FS	Free State
ZAF_2_TSH	Tshwane MM	2017	With program data	Probability of circumcision (MC)	166908.45958695325	0-4	0.010075254296251581	0.001550204039361014	0.010201364255882892	0.007277416769083531	0.013086060623748272	2	ZAF_1_GT	Gauteng
ZAF_2_DC21	Ugu DM	2017	With program data	Probability of circumcision (MC)	43719.18707847761	0-4	0.006719579422764102	0.002157701110740376	0.006489004381517059	0.0037196014951394497	0.012012237418819766	2	ZAF_1_KZN	KwaZulu-Natal
ZAF_2_DC22	uMgungundlovu DM	2017	With program data	Probability of circumcision (MC)	53359.49297661251	0-4	0.0064296602708335225	0.0016467932562959251	0.006346823222733922	0.003834294014979198	0.009782905431149536	2	ZAF_1_KZN	KwaZulu-Natal
ZAF_2_DC27	Umkhanyakude DM	2017	With program data	Probability of circumcision (MC)	42690.31628486476	0-4	0.004412950855399467	0.0017004308035692489	0.003977326113609502	0.00199291193624048	0.008579762363566033	2	ZAF_1_KZN	KwaZulu-Natal
ZAF_2_DC24	Umzinyathi DM	2017	With program data	Probability of circumcision (MC)	35175.76259101785	0-4	0.0036068992865558136	8.24948902651374e-4	0.003570357039114349	0.0023870306734161853	0.0050717163582159365	2	ZAF_1_KZN	KwaZulu-Natal
ZAF_2_DC23	Uthukela DM	2017	With program data	Probability of circumcision (MC)	41396.08026490219	0-4	0.006064520570415649	0.0012290947723248625	0.006070759102512551	0.004035541274735453	0.008365280516637088	2	ZAF_1_KZN	KwaZulu-Natal
ZAF_2_DC34	Vhembe DM	2017	With program data	Probability of circumcision (MC)	84039.20341754795	0-4	0.007948691560245745	0.0017939318807496842	0.0077447549430409764	0.005001343201988678	0.011670225171914461	2	ZAF_1_LIM	Limpopo
ZAF_2_DC36	Waterberg DM	2017	With program data	Probability of circumcision (MC)	38634.63613695971	0-4	0.006360933018717798	0.0016620744748483966	0.005981282748151856	0.003970364547698115	0.010119947403978726	2	ZAF_1_LIM	Limpopo
ZAF_2_DC1	West Coast DM	2017	With program data	Probability of circumcision (MC)	21444.966342995496	0-4	0.009156626116591777	0.0028449658769654344	0.008627431006787104	0.005438712564494085	0.016518705621144998	2	ZAF_1_WC	Western Cape
ZAF_2_DC48	West Rand DM	2017	With program data	Probability of circumcision (MC)	46200.433025777835	0-4	0.008660223108131072	0.0017461328870691322	0.008397442043976518	0.00588405429673775	0.013148869340399133	2	ZAF_1_GT	Gauteng
ZAF_2_DC16	Xhariep DM	2017	With program data	Probability of circumcision (MC)	7572.663665369617	0-4	0.004508130340491057	0.0014781743375605397	0.004325761699282789	0.0023913424602420514	0.007250612072846368	2	ZAF_1_FS	Free State
ZAF_2_DC8	ZF Mgcawu DM	2017	With program data	Probability of circumcision (MC)	12682.808009916498	0-4	0.004086520968593518	0.001146477100317849	0.004024106954238039	0.002224970765323537	0.006623624709971944	2	ZAF_1_NC	Northern Cape
ZAF_2_DC26	Zululand DM	2017	With program data	Probability of circumcision (MC)	53700.93071878771	0-4	0.0031092375450842724	9.849727631460864e-4	0.0029716339791428957	0.0017463621547582195	0.005119387614142261	2	ZAF_1_KZN	KwaZulu-Natal
ZAF_2_DC44	A Nzo DM	2018	With program data	Probability of circumcision (MC)	46900.87535292855	0-4	0.004049560870024069	0.001311401593275882	0.0038943747944679983	0.0019416041041024632	0.006802288234965991	2	ZAF_1_EC	Eastern Cape
ZAF_2_DC25	Amajuba DM	2018	With program data	Probability of circumcision (MC)	30020.275381460702	0-4	0.004141726623381802	0.0015623317639707525	0.003945718791230835	0.0021248038753309884	0.007681602662696292	2	ZAF_1_KZN	KwaZulu-Natal
ZAF_2_DC12	Amathole DM	2018	With program data	Probability of circumcision (MC)	37273.404598447494	0-4	0.0053722925926987615	0.0015239988746319616	0.005028840884413485	0.0032304917848334346	0.008762647990743019	2	ZAF_1_EC	Eastern Cape
ZAF_2_DC37	Bojanala Platinum DM	2018	With program data	Probability of circumcision (MC)	83502.53029547747	0-4	0.003771843691782354	8.219784225818721e-4	0.0036014745940750464	0.0025084081124525964	0.005487631474975508	2	ZAF_1_NW	North West
ZAF_2_BUF	Buffalo City MM	2018	With program data	Probability of circumcision (MC)	26537.728216745272	0-4	0.007642991395699063	0.0028522738542757476	0.006903636194405743	0.004110444488158558	0.015361131507363774	2	ZAF_1_EC	Eastern Cape
ZAF_2_DC13	C Hani DM	2018	With program data	Probability of circumcision (MC)	32846.677887300095	0-4	0.0036528701444526633	0.0011333543608810486	0.003657854808995619	0.0016682637059673641	0.005965061366409548	2	ZAF_1_EC	Eastern Cape
ZAF_2_CPT	Cape Town MM	2018	With program data	Probability of circumcision (MC)	187978.47123574387	0-4	0.025290360233283286	0.002124746796144884	0.02522390800290114	0.021393517984228068	0.029469369995799476	2	ZAF_1_WC	Western Cape
ZAF_2_DC2	Cape Winelands DM	2018	With program data	Probability of circumcision (MC)	41459.880190225245	0-4	0.012129796429801009	0.0027096913059279776	0.011878487071209143	0.007876351073335609	0.017433291662185536	2	ZAF_1_WC	Western Cape
ZAF_2_DC35	Capricorn DM	2018	With program data	Probability of circumcision (MC)	76165.65926545652	0-4	0.005152798992100788	0.001640202169905091	0.004907449966189459	0.0031284643990887127	0.009665456783987246	2	ZAF_1_LIM	Limpopo
ZAF_2_DC5	Central Karoo DM	2018	With program data	Probability of circumcision (MC)	3811.1065426316604	0-4	0.007838729637990016	0.0032108381179230794	0.007405498765592639	0.003316850037714355	0.014755727203989485	2	ZAF_1_WC	Western Cape
ZAF_2_DC40	Dr K Kaunda DM	2018	With program data	Probability of circumcision (MC)	35891.48909160005	0-4	0.006288011743878166	0.0013195809951858962	0.006238616969946734	0.00421650987392263	0.008770892266368244	2	ZAF_1_NW	North West
ZAF_2_DC32	Ehlanzeni DM	2018	With program data	Probability of circumcision (MC)	110411.2638480765	0-4	0.003423823424509707	8.795567484378909e-4	0.0032292310360832323	0.0023042905903169447	0.005493832980970483	2	ZAF_1_MP	Mpumalanga
ZAF_2_EKU	Ekurhuleni MM	2018	With program data	Probability of circumcision (MC)	194731.99841769994	0-4	0.008234259741867783	0.0015799596740558811	0.008075233338089943	0.005706761019425856	0.011301497940891992	2	ZAF_1_GT	Gauteng
ZAF_2_ETH	eThekwini MM	2018	With program data	Probability of circumcision (MC)	151551.4129745686	0-4	0.011745971967594613	0.0010909632564560638	0.011603762503472111	0.009949843232723658	0.014028946539771749	2	ZAF_1_KZN	KwaZulu-Natal
ZAF_2_DC20	Fezile Dabi DM	2018	With program data	Probability of circumcision (MC)	23599.046501754754	0-4	0.006403290004041783	0.0019264754769015397	0.0060165846164468885	0.0035423292275355367	0.010381225479910796	2	ZAF_1_FS	Free State
ZAF_2_DC9	Frances Baard DM	2018	With program data	Probability of circumcision (MC)	21453.531831488723	0-4	0.006398181287340242	0.0013752516244576823	0.0062720968742722046	0.004243972865492879	0.009432920573732786	2	ZAF_1_NC	Northern Cape
ZAF_2_DC30	G Sibande DM	2018	With program data	Probability of circumcision (MC)	58607.99555744343	0-4	0.0038677299533339217	6.960732595337467e-4	0.003821947211764554	0.0027820924851954896	0.005280112685331264	2	ZAF_1_MP	Mpumalanga
ZAF_2_DC4	Garden Route DM	2018	With program data	Probability of circumcision (MC)	28198.494262292246	0-4	0.011480532401829599	0.003499056704847429	0.010755277871766248	0.007015100815536954	0.019178342961069943	2	ZAF_1_WC	Western Cape
ZAF_2_DC43	Harry Gwala DM	2018	With program data	Probability of circumcision (MC)	30326.208494210412	0-4	0.0051433511954826604	0.0017389320915674159	0.004805316440113399	0.0023357643878048825	0.009324137361750643	2	ZAF_1_KZN	KwaZulu-Natal
ZAF_2_DC29	iLembe DM	2018	With program data	Probability of circumcision (MC)	36080.955241813106	0-4	0.0041025699203334695	0.0010215142240216366	0.004008507757938611	0.0024946498538348898	0.006360687191571573	2	ZAF_1_KZN	KwaZulu-Natal
ZAF_2_DC45	J T Gaetsewe DM	2018	With program data	Probability of circumcision (MC)	15555.725123893397	0-4	0.006591641434115215	0.0027920572145302257	0.005758125744960729	0.003430453834983005	0.014583871836677925	2	ZAF_1_NC	Northern Cape
ZAF_2_DC14	Joe Gqabi DM	2018	With program data	Probability of circumcision (MC)	16146.656411081014	0-4	0.004806297846239423	0.0016707391318716844	0.004785427341527789	0.0022008166168018058	0.008968774952860078	2	ZAF_1_EC	Eastern Cape
ZAF_2_JHB	Johannesburg MM	2018	With program data	Probability of circumcision (MC)	263773.9536808839	0-4	0.01824740204946396	0.0021755258580076144	0.018126970183592994	0.014241202419231524	0.022778161577254652	2	ZAF_1_GT	Gauteng
ZAF_2_DC28	King Cetshwayo DM	2018	With program data	Probability of circumcision (MC)	55165.5128515146	0-4	0.005255616749178126	0.0010175845151679857	0.00505941133807373	0.0037583014093550294	0.007688921933988771	2	ZAF_1_KZN	KwaZulu-Natal
ZAF_2_DC18	Lejweleputswa DM	2018	With program data	Probability of circumcision (MC)	29222.917858542358	0-4	0.004099863233168193	0.0010656857064962428	0.004057754945470143	0.0024910232948078316	0.006407232598072188	2	ZAF_1_FS	Free State
ZAF_2_MAN	Mangaung MM	2018	With program data	Probability of circumcision (MC)	41712.833235938226	0-4	0.0053765651522545916	0.0012697605751864564	0.005132521123594364	0.003381228398491105	0.008197608821719946	2	ZAF_1_FS	Free State
ZAF_2_DC33	Mopani DM	2018	With program data	Probability of circumcision (MC)	66134.96057844258	0-4	0.005998339327893915	0.0015745016592165222	0.0058485965714051204	0.003563929021161278	0.01033119212866318	2	ZAF_1_LIM	Limpopo
ZAF_2_NMA	N Mandela Bay MM	2018	With program data	Probability of circumcision (MC)	38917.23393001336	0-4	0.015902845601813407	0.002254712705072606	0.01594309274802587	0.011998383052200013	0.019592786694480592	2	ZAF_1_EC	Eastern Cape
ZAF_2_DC6	Namakwa DM	2018	With program data	Probability of circumcision (MC)	4597.5752441188115	0-4	0.005486697558896819	0.0021157447185748044	0.0051804691894073935	0.0022954484563101184	0.010530033915900225	2	ZAF_1_NC	Northern Cape
ZAF_2_DC38	Ngaka Modiri Molema DM	2018	With program data	Probability of circumcision (MC)	47121.52439421703	0-4	0.003469962204141013	9.87441151698683e-4	0.0032365290907348963	0.001940518658859899	0.005519127885956259	2	ZAF_1_NW	North West
ZAF_2_DC31	Nkangala DM	2018	With program data	Probability of circumcision (MC)	71974.44059448005	0-4	0.004018916287080749	7.716482682050886e-4	0.003969643624736901	0.00265512192694662	0.005909162883444574	2	ZAF_1_MP	Mpumalanga
ZAF_2_DC15	O Tambo DM	2018	With program data	Probability of circumcision (MC)	84943.24217647231	0-4	0.002764796770742055	8.045467092492605e-4	0.002645040106543579	0.001481314989557084	0.004616637699755539	2	ZAF_1_EC	Eastern Cape
ZAF_2_DC3	Overberg DM	2018	With program data	Probability of circumcision (MC)	13826.178285330805	0-4	0.00872429229932401	0.0037577805017331516	0.007592959943597879	0.004210523574926299	0.018208971811132322	2	ZAF_1_WC	Western Cape
ZAF_2_DC7	Pixley ka Seme DM	2018	With program data	Probability of circumcision (MC)	10970.00353468076	0-4	0.004578680487717199	0.0012684605695532905	0.004400819524895816	0.0028625032462088152	0.007487695003942625	2	ZAF_1_NC	Northern Cape
ZAF_2_DC39	Ruth Segomotsi Mompati DM	2018	With program data	Probability of circumcision (MC)	25475.256218705446	0-4	0.004548755428131704	0.0014286124803195353	0.004483439692649621	0.0021002416643802757	0.007353348014902119	2	ZAF_1_NW	North West
ZAF_2_DC10	Sarah Baartman DM	2018	With program data	Probability of circumcision (MC)	16893.1814270119	0-4	0.007766441345671638	0.0017619886123709707	0.007609327513028567	0.004487300286615007	0.011336013458602799	2	ZAF_1_EC	Eastern Cape
ZAF_2_DC42	Sedibeng DM	2018	With program data	Probability of circumcision (MC)	44461.64931303596	0-4	0.008013283787042602	0.0014618675976667106	0.007838700440913796	0.005725199179438463	0.011356830033750976	2	ZAF_1_GT	Gauteng
ZAF_2_DC47	Sekhukhune DM	2018	With program data	Probability of circumcision (MC)	75141.36803233063	0-4	0.0043644933617951855	0.0010235446939754484	0.004293569503799164	0.0028878746415140774	0.006934331146094468	2	ZAF_1_LIM	Limpopo
ZAF_2_DC19	T Mofutsanyana DM	2018	With program data	Probability of circumcision (MC)	41555.401882756356	0-4	0.0036469773080527387	9.561897263774293e-4	0.003400152839116343	0.0024204352567749475	0.0058373519151943215	2	ZAF_1_FS	Free State
ZAF_2_TSH	Tshwane MM	2018	With program data	Probability of circumcision (MC)	169196.58994087199	0-4	0.010099605506891167	0.0015547895310885037	0.01022462598090614	0.007293116536830483	0.013122474769154744	2	ZAF_1_GT	Gauteng
ZAF_2_DC21	Ugu DM	2018	With program data	Probability of circumcision (MC)	43913.29656751711	0-4	0.006731405836219148	0.0021599429045639487	0.006499363237325688	0.0037176007818866263	0.01204467023299495	2	ZAF_1_KZN	KwaZulu-Natal
ZAF_2_DC22	uMgungundlovu DM	2018	With program data	Probability of circumcision (MC)	53440.31876708104	0-4	0.0064474624209962415	0.001652150924657171	0.006367665959637933	0.0038360939016402877	0.009802952575771691	2	ZAF_1_KZN	KwaZulu-Natal
ZAF_2_DC27	Umkhanyakude DM	2018	With program data	Probability of circumcision (MC)	42361.27141569394	0-4	0.004430761919411515	0.0017075776055404236	0.00401219636695621	0.0019994484424113185	0.008593853690033394	2	ZAF_1_KZN	KwaZulu-Natal
ZAF_2_DC24	Umzinyathi DM	2018	With program data	Probability of circumcision (MC)	35299.87794689723	0-4	0.0036221172864733466	8.284572447518942e-4	0.003586456761397452	0.0023949126320668692	0.005097811997422001	2	ZAF_1_KZN	KwaZulu-Natal
ZAF_2_DC23	Uthukela DM	2018	With program data	Probability of circumcision (MC)	40819.61488330182	0-4	0.006086731463463695	0.0012338846150148268	0.006101760512145123	0.004049969175706652	0.008412566405897492	2	ZAF_1_KZN	KwaZulu-Natal
ZAF_2_DC34	Vhembe DM	2018	With program data	Probability of circumcision (MC)	83458.70438055793	0-4	0.007949365406718069	0.001797154252144448	0.007739833061448825	0.0050001445771833825	0.01167534612894576	2	ZAF_1_LIM	Limpopo
ZAF_2_DC36	Waterberg DM	2018	With program data	Probability of circumcision (MC)	38030.60774321235	0-4	0.006363745605198546	0.0016626441483521576	0.005985338227798155	0.003971591106327054	0.01012311721780975	2	ZAF_1_LIM	Limpopo
ZAF_2_DC1	West Coast DM	2018	With program data	Probability of circumcision (MC)	21596.169483776168	0-4	0.00915761560634802	0.0028470356783964995	0.00863222617993811	0.005439244842212167	0.016522955887096832	2	ZAF_1_WC	Western Cape
ZAF_2_DC48	West Rand DM	2018	With program data	Probability of circumcision (MC)	46520.80864750813	0-4	0.00864943031428075	0.0017417711618693058	0.008388726567678462	0.00587772544855275	0.013120838457584676	2	ZAF_1_GT	Gauteng
ZAF_2_DC16	Xhariep DM	2018	With program data	Probability of circumcision (MC)	7550.000521008305	0-4	0.004517189711796649	0.0014802349101353065	0.004320831439897166	0.002398780836067447	0.007258497792396842	2	ZAF_1_FS	Free State
ZAF_2_DC8	ZF Mgcawu DM	2018	With program data	Probability of circumcision (MC)	12686.064265818313	0-4	0.0040851584706292415	0.0011453974086230282	0.004021038169510519	0.002225370714922888	0.0066216100278229766	2	ZAF_1_NC	Northern Cape
ZAF_2_DC26	Zululand DM	2018	With program data	Probability of circumcision (MC)	53546.25547594142	0-4	0.003125792098113955	9.914013761538549e-4	0.0029944911777717957	0.0017557649300734722	0.005163356059679658	2	ZAF_1_KZN	KwaZulu-Natal
ZAF_2_DC44	A Nzo DM	2019	With program data	Probability of circumcision (MC)	46805.76689936864	0-4	0.004052036539893549	0.0013130665617669848	0.0038971953482809696	0.001942536348967813	0.00681073282738291	2	ZAF_1_EC	Eastern Cape
ZAF_2_DC25	Amajuba DM	2019	With program data	Probability of circumcision (MC)	30196.63483214662	0-4	0.004146900909527404	0.0015643694796039277	0.00395192622350295	0.002126501344848151	0.007696425949019419	2	ZAF_1_KZN	KwaZulu-Natal
ZAF_2_DC12	Amathole DM	2019	With program data	Probability of circumcision (MC)	36511.49931073624	0-4	0.005375118311554267	0.0015252185714400013	0.005030503155792173	0.00323311527844408	0.008768118885700267	2	ZAF_1_EC	Eastern Cape
ZAF_2_DC37	Bojanala Platinum DM	2019	With program data	Probability of circumcision (MC)	84098.11054582961	0-4	0.003778881743408653	8.243326489791738e-4	0.0036136331774194643	0.002512051569517567	0.005513069089423344	2	ZAF_1_NW	North West
ZAF_2_BUF	Buffalo City MM	2019	With program data	Probability of circumcision (MC)	25898.3972655055	0-4	0.007661434675584458	0.0028614935702254	0.006926847219102615	0.004130777882139456	0.01541141270161605	2	ZAF_1_EC	Eastern Cape
ZAF_2_DC13	C Hani DM	2019	With program data	Probability of circumcision (MC)	32086.886792085952	0-4	0.0036625679640214857	0.0011367216215234161	0.003668671098480996	0.0016723785582852357	0.005994058776867275	2	ZAF_1_EC	Eastern Cape
ZAF_2_CPT	Cape Town MM	2019	With program data	Probability of circumcision (MC)	188363.67901908	0-4	0.025456153116935595	0.0021403859820184226	0.025372641845134596	0.021523561596471882	0.02964897684152006	2	ZAF_1_WC	Western Cape
ZAF_2_DC2	Cape Winelands DM	2019	With program data	Probability of circumcision (MC)	41786.051411843764	0-4	0.012184731416434308	0.002722103625357053	0.011926679179800953	0.00790673468836331	0.01752272609240542	2	ZAF_1_WC	Western Cape
ZAF_2_DC35	Capricorn DM	2019	With program data	Probability of circumcision (MC)	75185.98703408365	0-4	0.0051523527990572	0.0016405996655309955	0.004906475981557393	0.0031276934721192863	0.009666028112853203	2	ZAF_1_LIM	Limpopo
ZAF_2_DC5	Central Karoo DM	2019	With program data	Probability of circumcision (MC)	3726.9935314368604	0-4	0.007811941160543517	0.0031965129760961795	0.007375843071043362	0.003310125958619026	0.014677171790557907	2	ZAF_1_WC	Western Cape
ZAF_2_DC40	Dr K Kaunda DM	2019	With program data	Probability of circumcision (MC)	35992.26823911864	0-4	0.006296885755254298	0.0013225660917237025	0.0062464289511236105	0.00421871699322437	0.00879061104117563	2	ZAF_1_NW	North West
ZAF_2_DC32	Ehlanzeni DM	2019	With program data	Probability of circumcision (MC)	109641.58336651314	0-4	0.003424334389872231	8.797284160403802e-4	0.0032297924241487296	0.002304602297360874	0.005495121646648141	2	ZAF_1_MP	Mpumalanga
ZAF_2_EKU	Ekurhuleni MM	2019	With program data	Probability of circumcision (MC)	195114.26449399852	0-4	0.00824229881241699	0.0015821788582444174	0.008085085038943392	0.005711678491007602	0.01132061049147393	2	ZAF_1_GT	Gauteng
ZAF_2_ETH	eThekwini MM	2019	With program data	Probability of circumcision (MC)	151895.97482617229	0-4	0.01183834433976645	0.001100773077275327	0.011697673892615577	0.010022077875290206	0.0141602729724131	2	ZAF_1_KZN	KwaZulu-Natal
ZAF_2_DC20	Fezile Dabi DM	2019	With program data	Probability of circumcision (MC)	23499.66448037894	0-4	0.006406967081385049	0.0019281867012565835	0.0060173846748758746	0.003543357777190125	0.010395442903740091	2	ZAF_1_FS	Free State
ZAF_2_DC9	Frances Baard DM	2019	With program data	Probability of circumcision (MC)	21072.217445190214	0-4	0.006400881348070057	0.001376295560917781	0.00627969836166714	0.004244732355997764	0.009443612123745847	2	ZAF_1_NC	Northern Cape
ZAF_2_DC30	G Sibande DM	2019	With program data	Probability of circumcision (MC)	59460.41128078622	0-4	0.0038939224144624814	7.014903996024203e-4	0.0038451786514296146	0.0027931686138843908	0.005324998709474681	2	ZAF_1_MP	Mpumalanga
ZAF_2_DC4	Garden Route DM	2019	With program data	Probability of circumcision (MC)	28303.758183886603	0-4	0.011559058268146445	0.0035231862380334144	0.01083017348583415	0.0070536959041033985	0.01926814825209374	2	ZAF_1_WC	Western Cape
ZAF_2_DC43	Harry Gwala DM	2019	With program data	Probability of circumcision (MC)	30161.188778690055	0-4	0.005158797297165683	0.0017474855418309733	0.004824784382761313	0.002345371394813834	0.00936169418219391	2	ZAF_1_KZN	KwaZulu-Natal
ZAF_2_DC29	iLembe DM	2019	With program data	Probability of circumcision (MC)	36285.23837810906	0-4	0.004113128254481201	0.001025529668229891	0.004018541998895267	0.0024990383667122455	0.006372242623311689	2	ZAF_1_KZN	KwaZulu-Natal
ZAF_2_DC45	J T Gaetsewe DM	2019	With program data	Probability of circumcision (MC)	15438.170117182108	0-4	0.006581413157492126	0.0027850507681775926	0.0057403850583092764	0.003424146497861513	0.01455806009101153	2	ZAF_1_NC	Northern Cape
ZAF_2_DC14	Joe Gqabi DM	2019	With program data	Probability of circumcision (MC)	16006.060729829427	0-4	0.004815634441630172	0.0016753023528707257	0.004800209958952906	0.0022078326693699187	0.008977306670675289	2	ZAF_1_EC	Eastern Cape
ZAF_2_JHB	Johannesburg MM	2019	With program data	Probability of circumcision (MC)	265470.2529768398	0-4	0.018271687559976716	0.0021787824222469537	0.018154961216970977	0.014261540316243472	0.022810696268974265	2	ZAF_1_GT	Gauteng
ZAF_2_DC28	King Cetshwayo DM	2019	With program data	Probability of circumcision (MC)	54630.89160496822	0-4	0.00525874512410518	0.0010186855352721754	0.005063184457283405	0.0037599697917047297	0.007694570861836432	2	ZAF_1_KZN	KwaZulu-Natal
ZAF_2_DC18	Lejweleputswa DM	2019	With program data	Probability of circumcision (MC)	28985.74265883751	0-4	0.004102154369843516	0.0010669766832074705	0.004059681217741029	0.0024918135038178133	0.0064144000888083745	2	ZAF_1_FS	Free State
ZAF_2_MAN	Mangaung MM	2019	With program data	Probability of circumcision (MC)	41468.35914124528	0-4	0.005380459104588888	0.0012703458931761205	0.005142875816510141	0.0033814567348687003	0.008203171129111515	2	ZAF_1_FS	Free State
ZAF_2_DC33	Mopani DM	2019	With program data	Probability of circumcision (MC)	65298.29065355837	0-4	0.005997972723697221	0.0015775514364411059	0.005836567013099943	0.0035610007531901057	0.010347981795912307	2	ZAF_1_LIM	Limpopo
ZAF_2_NMA	N Mandela Bay MM	2019	With program data	Probability of circumcision (MC)	38335.95956961218	0-4	0.01595852890620478	0.0022596302115154006	0.01599589905529239	0.0120477756796066	0.019664863999765192	2	ZAF_1_EC	Eastern Cape
ZAF_2_DC6	Namakwa DM	2019	With program data	Probability of circumcision (MC)	4556.448431782663	0-4	0.005499376260175574	0.0021232688856727792	0.005185835735451682	0.0022995309949486193	0.010547304642314282	2	ZAF_1_NC	Northern Cape
ZAF_2_DC38	Ngaka Modiri Molema DM	2019	With program data	Probability of circumcision (MC)	46334.568812497295	0-4	0.0034708449802351334	9.880732233424005e-4	0.003237486260299157	0.0019408517831109658	0.005520386264782476	2	ZAF_1_NW	North West
ZAF_2_DC31	Nkangala DM	2019	With program data	Probability of circumcision (MC)	72493.00535270064	0-4	0.0040290096431286615	7.741280204319324e-4	0.003982597454730067	0.002664291177383495	0.005923088826493081	2	ZAF_1_MP	Mpumalanga
ZAF_2_DC15	O Tambo DM	2019	With program data	Probability of circumcision (MC)	85609.61103363482	0-4	0.0027674040885296426	8.063059142350725e-4	0.0026502648594525563	0.0014820644338695839	0.004622267998899289	2	ZAF_1_EC	Eastern Cape
ZAF_2_DC3	Overberg DM	2019	With program data	Probability of circumcision (MC)	14024.248610645871	0-4	0.008748751947141637	0.0037707919659820737	0.0076169459642742125	0.004219820253237168	0.018277297943712835	2	ZAF_1_WC	Western Cape
ZAF_2_DC7	Pixley ka Seme DM	2019	With program data	Probability of circumcision (MC)	10929.977772411745	0-4	0.004585817920005279	0.0012708718038071094	0.0044053701491285	0.0028670391126065712	0.00750014947828887	2	ZAF_1_NC	Northern Cape
ZAF_2_DC39	Ruth Segomotsi Mompati DM	2019	With program data	Probability of circumcision (MC)	25479.15240255445	0-4	0.004563482296988961	0.001435623644642614	0.004484497464163789	0.002116323723707939	0.007360929310715802	2	ZAF_1_NW	North West
ZAF_2_DC10	Sarah Baartman DM	2019	With program data	Probability of circumcision (MC)	16676.418399227226	0-4	0.007802383776656691	0.001770105889461162	0.007642723751207786	0.004512378913655668	0.011398744463793103	2	ZAF_1_EC	Eastern Cape
ZAF_2_DC42	Sedibeng DM	2019	With program data	Probability of circumcision (MC)	43906.69925986081	0-4	0.008044750915584653	0.0014716165705739184	0.007874905969854558	0.0057354105036831575	0.011420340779049642	2	ZAF_1_GT	Gauteng
ZAF_2_DC47	Sekhukhune DM	2019	With program data	Probability of circumcision (MC)	74453.21147682834	0-4	0.004358208315802296	0.0010215165866586105	0.004284369775078279	0.002884700552039661	0.006924087569761752	2	ZAF_1_LIM	Limpopo
ZAF_2_DC19	T Mofutsanyana DM	2019	With program data	Probability of circumcision (MC)	41342.44894541443	0-4	0.0036530140857730805	9.582417504515804e-4	0.0034008965114251	0.0024221044271578234	0.005855545044179476	2	ZAF_1_FS	Free State
ZAF_2_TSH	Tshwane MM	2019	With program data	Probability of circumcision (MC)	170787.4825329098	0-4	0.01013882556381914	0.0015631825699941376	0.010252535596126839	0.007320852563506199	0.013185132949596477	2	ZAF_1_GT	Gauteng
ZAF_2_DC21	Ugu DM	2019	With program data	Probability of circumcision (MC)	44092.52109005971	0-4	0.006747759521967464	0.00216516071241645	0.006513560386719885	0.003716757810595905	0.01207951140124527	2	ZAF_1_KZN	KwaZulu-Natal
ZAF_2_DC22	uMgungundlovu DM	2019	With program data	Probability of circumcision (MC)	53597.6244876197	0-4	0.00646804507810843	0.00165884757086586	0.006389258339545871	0.003839381725335901	0.009829138445753593	2	ZAF_1_KZN	KwaZulu-Natal
ZAF_2_DC27	Umkhanyakude DM	2019	With program data	Probability of circumcision (MC)	41953.615122785	0-4	0.004442511190882604	0.0017133557187137608	0.004032544454615013	0.0020033779864704424	0.008609647436132793	2	ZAF_1_KZN	KwaZulu-Natal
ZAF_2_DC24	Umzinyathi DM	2019	With program data	Probability of circumcision (MC)	35393.331586616965	0-4	0.003636060091805639	8.322627427689238e-4	0.0035973558504975253	0.0024025800711578657	0.005122050084037672	2	ZAF_1_KZN	KwaZulu-Natal
ZAF_2_DC23	Uthukela DM	2019	With program data	Probability of circumcision (MC)	40256.2338607937	0-4	0.006112443354209091	0.0012398528476567708	0.006129807365663031	0.004066737623192441	0.008457684949655903	2	ZAF_1_KZN	KwaZulu-Natal
ZAF_2_DC34	Vhembe DM	2019	With program data	Probability of circumcision (MC)	82486.40856542425	0-4	0.007950481189596232	0.0017960671996879445	0.007742898124453888	0.005001819448091308	0.011675001597596966	2	ZAF_1_LIM	Limpopo
ZAF_2_DC36	Waterberg DM	2019	With program data	Probability of circumcision (MC)	37515.402270105405	0-4	0.0063495028207759645	0.0016579451500927588	0.005968166749563327	0.003965147798184403	0.010101150609280409	2	ZAF_1_LIM	Limpopo
ZAF_2_DC1	West Coast DM	2019	With program data	Probability of circumcision (MC)	21488.16924310688	0-4	0.00912789753278005	0.0028348765782051926	0.008598748826812868	0.005421686315063418	0.016459064773357308	2	ZAF_1_WC	Western Cape
ZAF_2_DC48	West Rand DM	2019	With program data	Probability of circumcision (MC)	46343.30073639103	0-4	0.008642621309670941	0.0017402922109996152	0.008384018838607586	0.005873722014516795	0.013113973367662655	2	ZAF_1_GT	Gauteng
ZAF_2_DC16	Xhariep DM	2019	With program data	Probability of circumcision (MC)	7502.684774123849	0-4	0.004521802436137241	0.0014818360657861873	0.004320361026894916	0.0024026720570737353	0.007263642971735165	2	ZAF_1_FS	Free State
ZAF_2_DC8	ZF Mgcawu DM	2019	With program data	Probability of circumcision (MC)	12619.486233433268	0-4	0.004082630424158454	0.001144631743640734	0.00401775748972549	0.0022233342203707967	0.006621772501517947	2	ZAF_1_NC	Northern Cape
ZAF_2_DC26	Zululand DM	2019	With program data	Probability of circumcision (MC)	53229.745432038704	0-4	0.0031391480908074068	9.968359875919019e-4	0.0030092007536001875	0.0017630756874140335	0.005198837634199083	2	ZAF_1_KZN	KwaZulu-Natal
ZAF_2_DC44	A Nzo DM	2020	With program data	Probability of circumcision (MC)	46721.45459748068	0-4	0.0040525903321859515	0.0013132018451229453	0.00389810024617486	0.0019429122852895598	0.006808414629861452	2	ZAF_1_EC	Eastern Cape
ZAF_2_DC25	Amajuba DM	2020	With program data	Probability of circumcision (MC)	30236.346045767492	0-4	0.00413981136755372	0.00156216607111925	0.003943321526113882	0.002123646582917591	0.007675779383001374	2	ZAF_1_KZN	KwaZulu-Natal
ZAF_2_DC12	Amathole DM	2020	With program data	Probability of circumcision (MC)	35740.660163371955	0-4	0.005377072952433823	0.0015259507712674521	0.005031962236230398	0.0032338257890041576	0.008775584153024998	2	ZAF_1_EC	Eastern Cape
ZAF_2_DC37	Bojanala Platinum DM	2020	With program data	Probability of circumcision (MC)	84855.27229818035	0-4	0.0037789668555850164	8.248140328166936e-4	0.0036131444124649047	0.0025113198785142203	0.0055150254228742875	2	ZAF_1_NW	North West
ZAF_2_BUF	Buffalo City MM	2020	With program data	Probability of circumcision (MC)	25443.47837681979	0-4	0.0076841445315407675	0.0028743051317959376	0.006947584462824643	0.004153949036104165	0.015456253447368439	2	ZAF_1_EC	Eastern Cape
ZAF_2_DC13	C Hani DM	2020	With program data	Probability of circumcision (MC)	31545.555965085103	0-4	0.0036767135614749922	0.0011418486070273203	0.0036841731318521496	0.0016783911316879977	0.006033972401780765	2	ZAF_1_EC	Eastern Cape
ZAF_2_CPT	Cape Town MM	2020	With program data	Probability of circumcision (MC)	189337.8959265206	0-4	0.02560419051286452	0.0021544963315673973	0.02550910605747707	0.021642592625891965	0.029818936257176402	2	ZAF_1_WC	Western Cape
ZAF_2_DC2	Cape Winelands DM	2020	With program data	Probability of circumcision (MC)	42082.55612819741	0-4	0.012208155165412193	0.002727977827353335	0.011948941586831009	0.00792014378231222	0.01756338583281193	2	ZAF_1_WC	Western Cape
ZAF_2_DC35	Capricorn DM	2020	With program data	Probability of circumcision (MC)	73934.10728661681	0-4	0.005149520670290264	0.0016391591256634233	0.004905584962396025	0.0031248137100253286	0.00966506101688049	2	ZAF_1_LIM	Limpopo
ZAF_2_DC5	Central Karoo DM	2020	With program data	Probability of circumcision (MC)	3618.1222754175324	0-4	0.0077717646117780774	0.003174424258330338	0.007325520875781893	0.003300711983609432	0.014549766195219227	2	ZAF_1_WC	Western Cape
ZAF_2_DC40	Dr K Kaunda DM	2020	With program data	Probability of circumcision (MC)	36034.68554202204	0-4	0.0062949698487379455	0.0013227322071570943	0.006243821155176984	0.004217469037158139	0.008787521818783839	2	ZAF_1_NW	North West
ZAF_2_DC32	Ehlanzeni DM	2020	With program data	Probability of circumcision (MC)	108315.4068430856	0-4	0.003415914278856262	8.770982728835742e-4	0.0032252702175681576	0.002298588298198652	0.005480502524505292	2	ZAF_1_MP	Mpumalanga
ZAF_2_EKU	Ekurhuleni MM	2020	With program data	Probability of circumcision (MC)	195281.84042626526	0-4	0.00824361691704616	0.0015827772718699457	0.008085529673052438	0.005712409248830031	0.01132094844774392	2	ZAF_1_GT	Gauteng
ZAF_2_ETH	eThekwini MM	2020	With program data	Probability of circumcision (MC)	153275.57410668186	0-4	0.011911365622604659	0.0011092805536043696	0.011761157398181565	0.01007459215956526	0.014262389335036518	2	ZAF_1_KZN	KwaZulu-Natal
ZAF_2_DC20	Fezile Dabi DM	2020	With program data	Probability of circumcision (MC)	23525.07703650346	0-4	0.006408534858280007	0.0019294348509115494	0.006016922274674558	0.0035433815065679273	0.010404116485617334	2	ZAF_1_FS	Free State
ZAF_2_DC9	Frances Baard DM	2020	With program data	Probability of circumcision (MC)	20636.669371806143	0-4	0.006404270294447533	0.001377654878946639	0.006285142712827671	0.004246053655630227	0.00945409092260094	2	ZAF_1_NC	Northern Cape
ZAF_2_DC30	G Sibande DM	2020	With program data	Probability of circumcision (MC)	60888.32538935877	0-4	0.003915930379397371	7.065689337507011e-4	0.003874154101496491	0.002800043963007371	0.005363980722583806	2	ZAF_1_MP	Mpumalanga
ZAF_2_DC4	Garden Route DM	2020	With program data	Probability of circumcision (MC)	28349.012865325847	0-4	0.011595977175842079	0.0035357729996700854	0.010866141166946734	0.007073224562588265	0.019323025664712383	2	ZAF_1_WC	Western Cape
ZAF_2_DC43	Harry Gwala DM	2020	With program data	Probability of circumcision (MC)	29998.0139511737	0-4	0.005169333334682245	0.0017534015633250317	0.004837421544800428	0.0023508576390911225	0.009391739061491933	2	ZAF_1_KZN	KwaZulu-Natal
ZAF_2_DC29	iLembe DM	2020	With program data	Probability of circumcision (MC)	36497.928012426244	0-4	0.004117648659051625	0.001027404484855066	0.0040223726283626785	0.0025008894507535903	0.006380915209140056	2	ZAF_1_KZN	KwaZulu-Natal
ZAF_2_DC45	J T Gaetsewe DM	2020	With program data	Probability of circumcision (MC)	15249.185699185318	0-4	0.006571888553032148	0.002778934176619168	0.005723553187444431	0.00341773778226091	0.014533914821723042	2	ZAF_1_NC	Northern Cape
ZAF_2_DC14	Joe Gqabi DM	2020	With program data	Probability of circumcision (MC)	15905.968729129669	0-4	0.004823624354796506	0.0016798354323312031	0.0048117211174739955	0.0022132707260084806	0.00898512463627972	2	ZAF_1_EC	Eastern Cape
ZAF_2_JHB	Johannesburg MM	2020	With program data	Probability of circumcision (MC)	266491.48835895455	0-4	0.01825700591188422	0.0021780203229930717	0.0181340143971142	0.014243662605183453	0.022787166704062476	2	ZAF_1_GT	Gauteng
ZAF_2_DC28	King Cetshwayo DM	2020	With program data	Probability of circumcision (MC)	53778.32606156873	0-4	0.005246670008026526	0.0010146718131156173	0.005045747499189123	0.0037522433849025588	0.007670957449115931	2	ZAF_1_KZN	KwaZulu-Natal
ZAF_2_DC18	Lejweleputswa DM	2020	With program data	Probability of circumcision (MC)	28917.842024987574	0-4	0.004103910517436122	0.0010681529895701148	0.004061078442214445	0.0024922093830362854	0.006420046703506186	2	ZAF_1_FS	Free State
ZAF_2_MAN	Mangaung MM	2020	With program data	Probability of circumcision (MC)	41182.94640152223	0-4	0.0053768543637416795	0.0012706478240166411	0.005133690743234437	0.003380753084710641	0.00820062188101574	2	ZAF_1_FS	Free State
ZAF_2_DC33	Mopani DM	2020	With program data	Probability of circumcision (MC)	64683.51239510274	0-4	0.0059948217518067705	0.0015807145274999224	0.0058153707623542356	0.003556011601793591	0.010349904061273518	2	ZAF_1_LIM	Limpopo
ZAF_2_NMA	N Mandela Bay MM	2020	With program data	Probability of circumcision (MC)	37976.07794958819	0-4	0.015996625652961307	0.0022657393889765594	0.016038657780604676	0.012077959735094219	0.019723231097863968	2	ZAF_1_EC	Eastern Cape
ZAF_2_DC6	Namakwa DM	2020	With program data	Probability of circumcision (MC)	4535.680980739809	0-4	0.005519468441550125	0.0021349935798326385	0.005199942353306444	0.0023062317609122644	0.010576231306659132	2	ZAF_1_NC	Northern Cape
ZAF_2_DC38	Ngaka Modiri Molema DM	2020	With program data	Probability of circumcision (MC)	45469.2397341826	0-4	0.003466927519822146	9.864550120023577e-4	0.003234212918975143	0.0019388164492675618	0.005517048117487319	2	ZAF_1_NW	North West
ZAF_2_DC31	Nkangala DM	2020	With program data	Probability of circumcision (MC)	73450.76776755565	0-4	0.004035569937793812	7.760367737047288e-4	0.003990950780751014	0.0026698543530399646	0.005933217411233582	2	ZAF_1_MP	Mpumalanga
ZAF_2_DC15	O Tambo DM	2020	With program data	Probability of circumcision (MC)	85873.48724308085	0-4	0.0027670621206783963	8.060014958301886e-4	0.002648663947727784	0.0014821469088284328	0.004622654005726082	2	ZAF_1_EC	Eastern Cape
ZAF_2_DC3	Overberg DM	2020	With program data	Probability of circumcision (MC)	14187.125213320756	0-4	0.008748600878277956	0.0037707385698047	0.007615977960770065	0.00422106274538381	0.018272699965109912	2	ZAF_1_WC	Western Cape
ZAF_2_DC7	Pixley ka Seme DM	2020	With program data	Probability of circumcision (MC)	10867.757791960998	0-4	0.00459115175394758	0.0012727382265678865	0.0044097362430608866	0.0028702285507135935	0.007508635510929813	2	ZAF_1_NC	Northern Cape
ZAF_2_DC39	Ruth Segomotsi Mompati DM	2020	With program data	Probability of circumcision (MC)	25760.90242561502	0-4	0.004579093374878876	0.0014436914283980347	0.004478597625329921	0.0021327077842213174	0.007373759558483351	2	ZAF_1_NW	North West
ZAF_2_DC10	Sarah Baartman DM	2020	With program data	Probability of circumcision (MC)	16590.81697544378	0-4	0.00784092075344279	0.00177918602113679	0.0076843440445573796	0.004537780433236962	0.011467442964257911	2	ZAF_1_EC	Eastern Cape
ZAF_2_DC42	Sedibeng DM	2020	With program data	Probability of circumcision (MC)	43502.94272114806	0-4	0.008075483424271186	0.0014817708814685387	0.007903160970106394	0.005743683686171357	0.011483534703988087	2	ZAF_1_GT	Gauteng
ZAF_2_DC47	Sekhukhune DM	2020	With program data	Probability of circumcision (MC)	73330.73991360006	0-4	0.0043457477625983496	0.0010176401442737527	0.004259065965272318	0.00287859591315324	0.006904211421909331	2	ZAF_1_LIM	Limpopo
ZAF_2_DC19	T Mofutsanyana DM	2020	With program data	Probability of circumcision (MC)	41035.07713544084	0-4	0.0036528638192951227	9.585186510002658e-4	0.003400301814375342	0.002422526397983962	0.00585565435471733	2	ZAF_1_FS	Free State
ZAF_2_TSH	Tshwane MM	2020	With program data	Probability of circumcision (MC)	172489.92255510084	0-4	0.010165911045353576	0.0015695425996510907	0.010272671953891895	0.007340303980797491	0.013229989630003134	2	ZAF_1_GT	Gauteng
ZAF_2_DC21	Ugu DM	2020	With program data	Probability of circumcision (MC)	44313.83679212085	0-4	0.006758246433965572	0.0021692844323023736	0.006523102114785135	0.00371805939154741	0.012099215388836933	2	ZAF_1_KZN	KwaZulu-Natal
ZAF_2_DC22	uMgungundlovu DM	2020	With program data	Probability of circumcision (MC)	53874.96425924784	0-4	0.006481049176058589	0.0016631448679948978	0.006401243717792513	0.003842813841012653	0.009847700576186346	2	ZAF_1_KZN	KwaZulu-Natal
ZAF_2_DC27	Umkhanyakude DM	2020	With program data	Probability of circumcision (MC)	41527.71260914713	0-4	0.0044451715695376865	0.0017152422705970355	0.004036388310887536	0.0020037609531247803	0.008618064270508492	2	ZAF_1_KZN	KwaZulu-Natal
ZAF_2_DC24	Umzinyathi DM	2020	With program data	Probability of circumcision (MC)	35494.60276853067	0-4	0.0036447528964815234	8.349130271286628e-4	0.0036050398316722827	0.0024069540297257555	0.005137261782604759	2	ZAF_1_KZN	KwaZulu-Natal
ZAF_2_DC23	Uthukela DM	2020	With program data	Probability of circumcision (MC)	39755.867006684995	0-4	0.006131756709755652	0.001244369447622125	0.006149288324001804	0.0040791211192232855	0.008487435706761522	2	ZAF_1_KZN	KwaZulu-Natal
ZAF_2_DC34	Vhembe DM	2020	With program data	Probability of circumcision (MC)	81171.94381613753	0-4	0.007950355487738762	0.0017933348314882209	0.007747366874537032	0.005003039158443485	0.011670868369334914	2	ZAF_1_LIM	Limpopo
ZAF_2_DC36	Waterberg DM	2020	With program data	Probability of circumcision (MC)	37064.69658854286	0-4	0.006335177682753384	0.0016534123366552956	0.005951231055718865	0.003958212625479403	0.010079966939805543	2	ZAF_1_LIM	Limpopo
ZAF_2_DC1	West Coast DM	2020	With program data	Probability of circumcision (MC)	21236.187591217833	0-4	0.009063814990593463	0.0028070437218245888	0.008533905452584537	0.005383853142274098	0.016317062892534255	2	ZAF_1_WC	Western Cape
ZAF_2_DC48	West Rand DM	2020	With program data	Probability of circumcision (MC)	45964.805938531295	0-4	0.008622243460726826	0.0017364509546563896	0.00836944157424358	0.005860581592395231	0.01309511819018373	2	ZAF_1_GT	Gauteng
ZAF_2_DC16	Xhariep DM	2020	With program data	Probability of circumcision (MC)	7435.557401545891	0-4	0.00452233141284981	0.0014824839618970086	0.004320096060332869	0.002403147805915604	0.007265732670849459	2	ZAF_1_FS	Free State
ZAF_2_DC8	ZF Mgcawu DM	2020	With program data	Probability of circumcision (MC)	12534.006156307725	0-4	0.004078965957609633	0.0011437390821657197	0.004012927171823914	0.0022198227694893	0.006624885046509644	2	ZAF_1_NC	Northern Cape
ZAF_2_DC26	Zululand DM	2020	With program data	Probability of circumcision (MC)	52827.828386650486	0-4	0.003145878683264448	9.997765402780304e-4	0.003016031768280642	0.0017665058870858252	0.005216709801206763	2	ZAF_1_KZN	KwaZulu-Natal
ZAF_2_DC44	A Nzo DM	2021	With program data	Probability of circumcision (MC)	46687.15726871217	0-4	0.004052997847287711	0.0013129066659212205	0.0038975766517819507	0.0019434192448642355	0.0068034273275392135	2	ZAF_1_EC	Eastern Cape
ZAF_2_DC25	Amajuba DM	2021	With program data	Probability of circumcision (MC)	30257.6352835735	0-4	0.00412525965308958	0.0015571481459634414	0.003925761381787069	0.002118165533402901	0.007633973238073462	2	ZAF_1_KZN	KwaZulu-Natal
ZAF_2_DC12	Amathole DM	2021	With program data	Probability of circumcision (MC)	35003.313465417574	0-4	0.005379729899329187	0.001526831002506175	0.005035781563047665	0.0032340193916830743	0.008782601179136365	2	ZAF_1_EC	Eastern Cape
ZAF_2_DC37	Bojanala Platinum DM	2021	With program data	Probability of circumcision (MC)	85885.9428245615	0-4	0.0037740479525673765	8.235856621218634e-4	0.003604250716899728	0.0025080664802315617	0.005499103796211185	2	ZAF_1_NW	North West
ZAF_2_BUF	Buffalo City MM	2021	With program data	Probability of circumcision (MC)	25088.942043133	0-4	0.0077073920139361755	0.002887249243160664	0.006969582832161704	0.00417299764766376	0.01549004747034591	2	ZAF_1_EC	Eastern Cape
ZAF_2_DC13	C Hani DM	2021	With program data	Probability of circumcision (MC)	31115.772561820344	0-4	0.0036911444559450525	0.0011471253918732066	0.003698928374544901	0.0016845167344858086	0.006072209373228616	2	ZAF_1_EC	Eastern Cape
ZAF_2_CPT	Cape Town MM	2021	With program data	Probability of circumcision (MC)	190733.1670445979	0-4	0.025690388346603556	0.0021627868416731312	0.025590040288639947	0.021711732681732064	0.029920295231185792	2	ZAF_1_WC	Western Cape
ZAF_2_DC2	Cape Winelands DM	2021	With program data	Probability of circumcision (MC)	42402.4879440637	0-4	0.01220316595239418	0.0027273695532451553	0.011946352156231355	0.007917745114265802	0.017556972039659405	2	ZAF_1_WC	Western Cape
ZAF_2_DC35	Capricorn DM	2021	With program data	Probability of circumcision (MC)	72591.9037813824	0-4	0.0051471144547352845	0.0016371527906033699	0.0049061987951400515	0.0031222955592826755	0.009664055790249773	2	ZAF_1_LIM	Limpopo
ZAF_2_DC5	Central Karoo DM	2021	With program data	Probability of circumcision (MC)	3506.1031265294732	0-4	0.007732540746986086	0.0031526733376871724	0.007282992757835777	0.0032919384640907883	0.014422151460698921	2	ZAF_1_WC	Western Cape
ZAF_2_DC40	Dr K Kaunda DM	2021	With program data	Probability of circumcision (MC)	36133.27545935431	0-4	0.0062864730633178925	0.0013205930582193485	0.0062337928243664	0.004214642800378962	0.008771573452755869	2	ZAF_1_NW	North West
ZAF_2_DC32	Ehlanzeni DM	2021	With program data	Probability of circumcision (MC)	106996.44117638949	0-4	0.0034032308061466253	8.729389918526998e-4	0.0032185807656894307	0.0022896315221323914	0.005456799171698169	2	ZAF_1_MP	Mpumalanga
ZAF_2_EKU	Ekurhuleni MM	2021	With program data	Probability of circumcision (MC)	195933.0081924618	0-4	0.0082296551103924	0.0015789834144068176	0.008066979964870657	0.005703988109330981	0.011285253102197659	2	ZAF_1_GT	Gauteng
ZAF_2_ETH	eThekwini MM	2021	With program data	Probability of circumcision (MC)	155349.41689585906	0-4	0.011944106454864817	0.0011133216761585788	0.0117937355167595	0.010097512827249704	0.01430518677139584	2	ZAF_1_KZN	KwaZulu-Natal
ZAF_2_DC20	Fezile Dabi DM	2021	With program data	Probability of circumcision (MC)	23626.024321317876	0-4	0.006408162804070923	0.001929605013568461	0.006016430920369454	0.0035429403567907537	0.010404570026329656	2	ZAF_1_FS	Free State
ZAF_2_DC9	Frances Baard DM	2021	With program data	Probability of circumcision (MC)	20188.302394503993	0-4	0.006407380826416999	0.0013788690715216326	0.006289055104435996	0.004247340265678444	0.009461608328189534	2	ZAF_1_NC	Northern Cape
ZAF_2_DC30	G Sibande DM	2021	With program data	Probability of circumcision (MC)	62639.197282221474	0-4	0.003927842063623417	7.095472150146606e-4	0.003888621663252779	0.0028035606642735976	0.005385424075820062	2	ZAF_1_MP	Mpumalanga
ZAF_2_DC4	Garden Route DM	2021	With program data	Probability of circumcision (MC)	28389.3344943006	0-4	0.011601351204139711	0.003538431143794205	0.010871613178462644	0.0070771684115472945	0.019341614355782803	2	ZAF_1_WC	Western Cape
ZAF_2_DC43	Harry Gwala DM	2021	With program data	Probability of circumcision (MC)	29875.07031987238	0-4	0.005172586972155426	0.0017551878456326085	0.004839964952718937	0.0023516016804625314	0.009402170779666406	2	ZAF_1_KZN	KwaZulu-Natal
ZAF_2_DC29	iLembe DM	2021	With program data	Probability of circumcision (MC)	36765.70412013722	0-4	0.004115246820550857	0.0010266874632921168	0.004019369978288705	0.0024996275259597965	0.006381963779270664	2	ZAF_1_KZN	KwaZulu-Natal
ZAF_2_DC45	J T Gaetsewe DM	2021	With program data	Probability of circumcision (MC)	15041.913123324919	0-4	0.006565810612914264	0.002775066252224617	0.005712148455044576	0.003412936230692278	0.014517569644540651	2	ZAF_1_NC	Northern Cape
ZAF_2_DC14	Joe Gqabi DM	2021	With program data	Probability of circumcision (MC)	15835.140398419646	0-4	0.004829740127952259	0.001683257184947404	0.004818975841734092	0.0022167228515220638	0.008993426464479232	2	ZAF_1_EC	Eastern Cape
ZAF_2_JHB	Johannesburg MM	2021	With program data	Probability of circumcision (MC)	267969.2730873883	0-4	0.018183957416368322	0.0021695950911961265	0.018045149754588263	0.014176916432803156	0.0226860851578692	2	ZAF_1_GT	Gauteng
ZAF_2_DC28	King Cetshwayo DM	2021	With program data	Probability of circumcision (MC)	52871.14017236807	0-4	0.005224819838709727	0.0010074717025724902	0.0050133535678303	0.003738544440654781	0.00762924107611142	2	ZAF_1_KZN	KwaZulu-Natal
ZAF_2_DC18	Lejweleputswa DM	2021	With program data	Probability of circumcision (MC)	28949.35900770355	0-4	0.004104498099546293	0.001068538371764964	0.004061401216394244	0.0024923702748381286	0.006421745884207863	2	ZAF_1_FS	Free State
ZAF_2_MAN	Mangaung MM	2021	With program data	Probability of circumcision (MC)	40930.4596063104	0-4	0.005368635593473287	0.0012702624598154102	0.005124576751823052	0.003379832533556483	0.008191096944579777	2	ZAF_1_FS	Free State
ZAF_2_DC33	Mopani DM	2021	With program data	Probability of circumcision (MC)	64165.569687220675	0-4	0.005992668107636825	0.0015836671948674388	0.005797868935669361	0.0035519589829061805	0.010343935148739557	2	ZAF_1_LIM	Limpopo
ZAF_2_NMA	N Mandela Bay MM	2021	With program data	Probability of circumcision (MC)	37760.74740264256	0-4	0.016015684107960167	0.0022702976702557724	0.01606194953076988	0.012089905921324145	0.019753694219424994	2	ZAF_1_EC	Eastern Cape
ZAF_2_DC6	Namakwa DM	2021	With program data	Probability of circumcision (MC)	4524.825418165799	0-4	0.005539643721842137	0.002146633423857979	0.005213976106874703	0.002312787837173349	0.010604392959504293	2	ZAF_1_NC	Northern Cape
ZAF_2_DC38	Ngaka Modiri Molema DM	2021	With program data	Probability of circumcision (MC)	44667.55928941148	0-4	0.0034602666698235504	9.832762536243617e-4	0.0032295325898309686	0.0019355682419078875	0.005510374069038419	2	ZAF_1_NW	North West
ZAF_2_DC31	Nkangala DM	2021	With program data	Probability of circumcision (MC)	74727.26154138905	0-4	0.004036998670835878	7.767606765751933e-4	0.003991266227037555	0.002670684165466946	0.0059364969948426435	2	ZAF_1_MP	Mpumalanga
ZAF_2_DC15	O Tambo DM	2021	With program data	Probability of circumcision (MC)	86021.02480382739	0-4	0.0027658140720103006	8.047840805019814e-4	0.0026440613910459444	0.0014820985833513753	0.004620466522963621	2	ZAF_1_EC	Eastern Cape
ZAF_2_DC3	Overberg DM	2021	With program data	Probability of circumcision (MC)	14346.257044599743	0-4	0.008732214366219399	0.0037620781807606724	0.007599084468583326	0.004216132614341128	0.018222685816875223	2	ZAF_1_WC	Western Cape
ZAF_2_DC7	Pixley ka Seme DM	2021	With program data	Probability of circumcision (MC)	10801.27759150774	0-4	0.0045949351800109095	0.0012740344393841812	0.004412938992036794	0.0028723386987700335	0.0075146103874069664	2	ZAF_1_NC	Northern Cape
ZAF_2_DC39	Ruth Segomotsi Mompati DM	2021	With program data	Probability of circumcision (MC)	26196.122426672722	0-4	0.004590584435024589	0.0014497013984236399	0.00446496903098219	0.0021444390576381726	0.007383919316952698	2	ZAF_1_NW	North West
ZAF_2_DC10	Sarah Baartman DM	2021	With program data	Probability of circumcision (MC)	16577.602056027317	0-4	0.0078726135182315745	0.0017867285854567972	0.007717931190032031	0.00455879249060656	0.011523352883212946	2	ZAF_1_EC	Eastern Cape
ZAF_2_DC42	Sedibeng DM	2021	With program data	Probability of circumcision (MC)	43305.4520040031	0-4	0.008090143538448353	0.0014866947254756795	0.007913319922060374	0.005747380412599662	0.011513954587287996	2	ZAF_1_GT	Gauteng
ZAF_2_DC47	Sekhukhune DM	2021	With program data	Probability of circumcision (MC)	72075.74481132228	0-4	0.004333073973776609	0.0010136077959470432	0.00424132065929488	0.002872725434263863	0.006883752054411245	2	ZAF_1_LIM	Limpopo
ZAF_2_DC19	T Mofutsanyana DM	2021	With program data	Probability of circumcision (MC)	40717.30504523389	0-4	0.003648696398578279	9.573200823470911e-4	0.003399521716889494	0.0024216929492455698	0.005843355651576283	2	ZAF_1_FS	Free State
ZAF_2_TSH	Tshwane MM	2021	With program data	Probability of circumcision (MC)	174699.4360810077	0-4	0.010170236958373264	0.0015708394497245517	0.010276007267268267	0.0073432858696939485	0.013241996746776907	2	ZAF_1_GT	Gauteng
ZAF_2_DC21	Ugu DM	2021	With program data	Probability of circumcision (MC)	44624.98609158551	0-4	0.006757135156562507	0.0021696930857483757	0.006522885154698888	0.003720867452582881	0.012094678378755146	2	ZAF_1_KZN	KwaZulu-Natal
ZAF_2_DC22	uMgungundlovu DM	2021	With program data	Probability of circumcision (MC)	54290.87725525251	0-4	0.006481455497573608	0.0016632497943092016	0.006399680704422941	0.0038447405806163815	0.009850097361792393	2	ZAF_1_KZN	KwaZulu-Natal
ZAF_2_DC27	Umkhanyakude DM	2021	With program data	Probability of circumcision (MC)	41156.29798322216	0-4	0.004440142890962038	0.0017133543982942845	0.004027047546547048	0.002001014884928017	0.008615066243131846	2	ZAF_1_KZN	KwaZulu-Natal
ZAF_2_DC24	Umzinyathi DM	2021	With program data	Probability of circumcision (MC)	35643.437885586456	0-4	0.0036463918125060756	8.356423219240863e-4	0.003607168178710806	0.002407557784703593	0.0051404385027757835	2	ZAF_1_KZN	KwaZulu-Natal
ZAF_2_DC23	Uthukela DM	2021	With program data	Probability of circumcision (MC)	39346.12983051838	0-4	0.006138309634931846	0.0012460085663915813	0.006155387812653977	0.00408289634613382	0.0084967361776449625	2	ZAF_1_KZN	KwaZulu-Natal
ZAF_2_DC34	Vhembe DM	2021	With program data	Probability of circumcision (MC)	79754.33833273881	0-4	0.007952175503542424	0.0017906462227326124	0.007753541868353505	0.0050052208814949485	0.011667514318401458	2	ZAF_1_LIM	Limpopo
ZAF_2_DC36	Waterberg DM	2021	With program data	Probability of circumcision (MC)	36668.14338733586	0-4	0.0063247462980974825	0.0016500910113070686	0.005940092000118791	0.003952721537244823	0.010064026093568292	2	ZAF_1_LIM	Limpopo
ZAF_2_DC1	West Coast DM	2021	With program data	Probability of circumcision (MC)	20958.85034590857	0-4	0.008990336047632596	0.0027751908195876376	0.008462725690498388	0.005340433997102023	0.01615328017148015	2	ZAF_1_WC	Western Cape
ZAF_2_DC48	West Rand DM	2021	With program data	Probability of circumcision (MC)	45634.83063513911	0-4	0.008585565896569	0.0017284647569171098	0.008344037243534871	0.0058370724714381945	0.0130510633323623	2	ZAF_1_GT	Gauteng
ZAF_2_DC16	Xhariep DM	2021	With program data	Probability of circumcision (MC)	7364.652019434288	0-4	0.0045197736934105516	0.001481885124745098	0.0043198454198712126	0.002400882888509376	0.007263913809347777	2	ZAF_1_FS	Free State
ZAF_2_DC8	ZF Mgcawu DM	2021	With program data	Probability of circumcision (MC)	12453.381472497547	0-4	0.0040755636781375695	0.0011430365707865283	0.004007599635934535	0.002216122741389351	0.006630914081292851	2	ZAF_1_NC	Northern Cape
ZAF_2_DC26	Zululand DM	2021	With program data	Probability of circumcision (MC)	52451.30416202475	0-4	0.003145861731984959	0.0010000299594942015	0.0030155532673050694	0.0017661748303043462	0.005217124569623432	2	ZAF_1_KZN	KwaZulu-Natal
ZAF_2_DC44	A Nzo DM	2006	No program data	Probability of circumcision (MMC-nT)	53732.879102744264	0-4	0.003142900234285254	0.0013947379399085835	0.002941243267352598	0.0011731727075568299	0.006500534174599323	2	ZAF_1_EC	Eastern Cape
ZAF_2_DC25	Amajuba DM	2006	No program data	Probability of circumcision (MMC-nT)	26004.52491347152	0-4	0.004083791218955161	0.001468756028357095	0.0038609170670120254	0.001876159747786058	0.007737144570284113	2	ZAF_1_KZN	KwaZulu-Natal
ZAF_2_DC12	Amathole DM	2006	No program data	Probability of circumcision (MMC-nT)	49860.39151684678	0-4	0.0021823824192729337	0.0010371846770027369	0.0019633936786358393	8.58859979897302e-4	0.0045230354882533925	2	ZAF_1_EC	Eastern Cape
ZAF_2_DC37	Bojanala Platinum DM	2006	No program data	Probability of circumcision (MMC-nT)	63891.48339945507	0-4	0.0030210410216356893	6.923243905678761e-4	0.0029987052079274166	0.0019776097422651144	0.004567523388394953	2	ZAF_1_NW	North West
ZAF_2_BUF	Buffalo City MM	2006	No program data	Probability of circumcision (MMC-nT)	35561.79332514196	0-4	0.0025745378098147183	0.0013252532210568583	0.0022920356757681736	8.645648139292962e-4	0.005633690066083162	2	ZAF_1_EC	Eastern Cape
ZAF_2_DC13	C Hani DM	2006	No program data	Probability of circumcision (MMC-nT)	48512.52158534735	0-4	0.0021604220215711485	7.967781572704436e-4	0.0020352387411075434	9.785292595856857e-4	0.003857301342266815	2	ZAF_1_EC	Eastern Cape
ZAF_2_CPT	Cape Town MM	2006	No program data	Probability of circumcision (MMC-nT)	145628.32866778958	0-4	0.024567069082410433	0.002065836915915656	0.024646447275671685	0.020694249064764997	0.028686167751961082	2	ZAF_1_WC	Western Cape
ZAF_2_DC2	Cape Winelands DM	2006	No program data	Probability of circumcision (MMC-nT)	32220.122096980613	0-4	0.011768850540829875	0.002642485995256343	0.011793346335612354	0.007785930725476771	0.0179329222977456	2	ZAF_1_WC	Western Cape
ZAF_2_DC35	Capricorn DM	2006	No program data	Probability of circumcision (MMC-nT)	71361.98710503061	0-4	0.00354961232550165	9.627303535832535e-4	0.003366592596117074	0.002229107027600639	0.0060129676575227855	2	ZAF_1_LIM	Limpopo
ZAF_2_DC5	Central Karoo DM	2006	No program data	Probability of circumcision (MMC-nT)	3450.810728754539	0-4	0.007077465586780226	0.0030056436178927627	0.006249319504899134	0.0029122751307735766	0.013477077380944549	2	ZAF_1_WC	Western Cape
ZAF_2_DC40	Dr K Kaunda DM	2006	No program data	Probability of circumcision (MMC-nT)	30902.617897238473	0-4	0.005424339453388829	0.0014770628039812834	0.005257103220196852	0.00305108832575165	0.008546034720970045	2	ZAF_1_NW	North West
ZAF_2_DC32	Ehlanzeni DM	2006	No program data	Probability of circumcision (MMC-nT)	97845.70984896591	0-4	0.0030001230411543997	7.586740715478211e-4	0.0029592804232582547	0.0017280029465795905	0.004571968355226009	2	ZAF_1_MP	Mpumalanga
ZAF_2_EKU	Ekurhuleni MM	2006	No program data	Probability of circumcision (MMC-nT)	116599.45490639069	0-4	0.007452432539532254	0.0012731932788687713	0.007217514894105282	0.005477914304866504	0.009761637684043914	2	ZAF_1_GT	Gauteng
ZAF_2_ETH	eThekwini MM	2006	No program data	Probability of circumcision (MMC-nT)	142853.25744337428	0-4	0.012692433673381388	0.0013322154005636043	0.01256119081108174	0.010453742486377343	0.0156613116112244	2	ZAF_1_KZN	KwaZulu-Natal
ZAF_2_DC20	Fezile Dabi DM	2006	No program data	Probability of circumcision (MMC-nT)	22329.82387269243	0-4	0.0056431470878444264	0.0019126126009790182	0.005249294016466717	0.002586370358597211	0.009515835412009935	2	ZAF_1_FS	Free State
ZAF_2_DC9	Frances Baard DM	2006	No program data	Probability of circumcision (MMC-nT)	18914.179959009824	0-4	0.005954098022099833	0.0013154019691821014	0.005765627550530636	0.003857879030869169	0.0087017979719985	2	ZAF_1_NC	Northern Cape
ZAF_2_DC30	G Sibande DM	2006	No program data	Probability of circumcision (MMC-nT)	54173.35800004196	0-4	0.003261653223394932	7.21960479985347e-4	0.0031857291007581353	0.0020203571413870336	0.004700999755703372	2	ZAF_1_MP	Mpumalanga
ZAF_2_DC4	Garden Route DM	2006	No program data	Probability of circumcision (MMC-nT)	23963.364549282644	0-4	0.01142567249298839	0.0031025105119524615	0.011031941673512343	0.006533771698299128	0.018657076512684605	2	ZAF_1_WC	Western Cape
ZAF_2_DC43	Harry Gwala DM	2006	No program data	Probability of circumcision (MMC-nT)	29736.30668671309	0-4	0.005266581634713925	0.0022547567262054037	0.00483073553811292	0.0021870176358898723	0.011017378556602758	2	ZAF_1_KZN	KwaZulu-Natal
ZAF_2_DC29	iLembe DM	2006	No program data	Probability of circumcision (MMC-nT)	32282.797954983558	0-4	0.0037016038126339826	8.493068809282523e-4	0.003602307605048817	0.0024583646162955205	0.0056934476703383525	2	ZAF_1_KZN	KwaZulu-Natal
ZAF_2_DC45	J T Gaetsewe DM	2006	No program data	Probability of circumcision (MMC-nT)	11838.616560004406	0-4	0.005003739978023406	0.0023176142469827038	0.004240503494860624	0.0020303140640938917	0.010645295887254113	2	ZAF_1_NC	Northern Cape
ZAF_2_DC14	Joe Gqabi DM	2006	No program data	Probability of circumcision (MMC-nT)	20522.405470084363	0-4	0.0033962598766042675	0.0013752480308641052	0.0032793703184739753	0.001533135902206242	0.006483802579261927	2	ZAF_1_EC	Eastern Cape
ZAF_2_JHB	Johannesburg MM	2006	No program data	Probability of circumcision (MMC-nT)	152127.66134174747	0-4	0.01680706920737877	0.0017567539933271124	0.01693479481036159	0.013745538235210152	0.019885362226374922	2	ZAF_1_GT	Gauteng
ZAF_2_DC28	King Cetshwayo DM	2006	No program data	Probability of circumcision (MMC-nT)	53107.88650808521	0-4	0.004814353255213525	0.0010853281019382929	0.004706791470991731	0.0031811990927782547	0.007408945292605387	2	ZAF_1_KZN	KwaZulu-Natal
ZAF_2_DC18	Lejweleputswa DM	2006	No program data	Probability of circumcision (MMC-nT)	30110.265377657903	0-4	0.0036813005527529556	0.0010743626162006943	0.0035256196249706306	0.0021158965276886245	0.006233515023340887	2	ZAF_1_FS	Free State
ZAF_2_MAN	Mangaung MM	2006	No program data	Probability of circumcision (MMC-nT)	37300.878927681886	0-4	0.00476233060459793	0.0014929255236122922	0.004651461225898445	0.0025975183781357073	0.007938663192593202	2	ZAF_1_FS	Free State
ZAF_2_DC33	Mopani DM	2006	No program data	Probability of circumcision (MMC-nT)	61033.129180712785	0-4	0.004509370633563348	0.001461926800663349	0.004329002539436034	0.002283528579758197	0.0078596628982028	2	ZAF_1_LIM	Limpopo
ZAF_2_NMA	N Mandela Bay MM	2006	No program data	Probability of circumcision (MMC-nT)	47222.169968080394	0-4	0.015661756189035838	0.0025348573103265905	0.015245769331476523	0.01150994440235777	0.02086901745130231	2	ZAF_1_EC	Eastern Cape
ZAF_2_DC6	Namakwa DM	2006	No program data	Probability of circumcision (MMC-nT)	4897.7306280604	0-4	0.004988545838264341	0.0018719588200109463	0.0046636771551134635	0.00251508433145624	0.009735264294788666	2	ZAF_1_NC	Northern Cape
ZAF_2_DC38	Ngaka Modiri Molema DM	2006	No program data	Probability of circumcision (MMC-nT)	44157.88714721399	0-4	0.002984536924752864	9.604021303497344e-4	0.0029283306255925507	0.001397380374184474	0.005303210772335823	2	ZAF_1_NW	North West
ZAF_2_DC31	Nkangala DM	2006	No program data	Probability of circumcision (MMC-nT)	60960.832150992115	0-4	0.0030753876641236018	7.434611669108396e-4	0.0030455864216854325	0.0018267332148720861	0.004573763947131119	2	ZAF_1_MP	Mpumalanga
ZAF_2_DC15	O Tambo DM	2006	No program data	Probability of circumcision (MMC-nT)	96307.79200669017	0-4	0.0016315230846321936	5.950465560614807e-4	0.0015254238704235112	8.276279900634555e-4	0.0031261723265883393	2	ZAF_1_EC	Eastern Cape
ZAF_2_DC3	Overberg DM	2006	No program data	Probability of circumcision (MMC-nT)	9613.810253333775	0-4	0.008821789110298663	0.00382877424088828	0.008172716052970397	0.0036605907989925223	0.016022338160257343	2	ZAF_1_WC	Western Cape
ZAF_2_DC7	Pixley ka Seme DM	2006	No program data	Probability of circumcision (MMC-nT)	9635.219014194718	0-4	0.004283128345577141	0.0015325420118274815	0.003994669652686841	0.0022531074751073327	0.008358846207493477	2	ZAF_1_NC	Northern Cape
ZAF_2_DC39	Ruth Segomotsi Mompati DM	2006	No program data	Probability of circumcision (MMC-nT)	26810.411556092473	0-4	0.0040816095296969885	0.0015055117902462167	0.003883505843142805	0.001629147102197537	0.007257747406668758	2	ZAF_1_NW	North West
ZAF_2_DC10	Sarah Baartman DM	2006	No program data	Probability of circumcision (MMC-nT)	20679.04702506474	0-4	0.007280610082362817	0.0021513908322377375	0.0067640146805802125	0.004171833904897369	0.01197365196921465	2	ZAF_1_EC	Eastern Cape
ZAF_2_DC42	Sedibeng DM	2006	No program data	Probability of circumcision (MMC-nT)	36214.01123744312	0-4	0.006687844682009953	0.0013293453741745915	0.00670152274904837	0.004608413468614726	0.009059239686756065	2	ZAF_1_GT	Gauteng
ZAF_2_DC47	Sekhukhune DM	2006	No program data	Probability of circumcision (MMC-nT)	60596.16422402823	0-4	0.002674220819957655	7.40900466349159e-4	0.002557838688166083	0.0015404320483583577	0.004315012793813137	2	ZAF_1_LIM	Limpopo
ZAF_2_DC19	T Mofutsanyana DM	2006	No program data	Probability of circumcision (MMC-nT)	41395.435836190336	0-4	0.003134761615484273	0.0010046789874461962	0.0029571697859186435	0.0016470055524746077	0.005408465617798933	2	ZAF_1_FS	Free State
ZAF_2_TSH	Tshwane MM	2006	No program data	Probability of circumcision (MMC-nT)	106513.20946644955	0-4	0.009432230019583947	0.0016470138173639334	0.009440805239241897	0.006892307723669273	0.012541908036549011	2	ZAF_1_GT	Gauteng
ZAF_2_DC21	Ugu DM	2006	No program data	Probability of circumcision (MMC-nT)	36777.75785532344	0-4	0.007282472357349659	0.0022207955010547526	0.006793707828994126	0.0038375563537793337	0.012433045599520066	2	ZAF_1_KZN	KwaZulu-Natal
ZAF_2_DC22	uMgungundlovu DM	2006	No program data	Probability of circumcision (MMC-nT)	45776.58996264987	0-4	0.007187637522841378	0.002200510089224001	0.006658773374210938	0.004121320944728485	0.012432090527185413	2	ZAF_1_KZN	KwaZulu-Natal
ZAF_2_DC27	Umkhanyakude DM	2006	No program data	Probability of circumcision (MMC-nT)	41298.2360467085	0-4	0.0043583250401265684	0.0017578749452970253	0.003911967326366907	0.0020735960756103795	0.008919058424782366	2	ZAF_1_KZN	KwaZulu-Natal
[truncated: 272,085 more rows]
