# Supplementary material for: Substantial but spatially heterogeneous progress in male circumcision for HIV prevention in South Africa
Source: Commun Med (Lond). 2024 Jan 3;4:1. doi: 10.1038/s43856-023-00405-7 (PMC10764768; doi:10.1038/s43856-023-00405-7)
Supplement: Supplementary file 7 — Supplementary Data 5 [file 43856_2023_405_MOESM7_ESM.csv]

area_id	area_name	year	type	model	mean	sd	median	lower	upper	area_level	parent_area_id	parent_area_name
ZAF	South Africa	2006	Average age at circumcision (MC)	No program data	16.661287615457724	0.08751379210705625	16.660795526254972	16.4901985610931	16.829558690924515	0		NA
ZAF	South Africa	2006	Average age at circumcision (MC)	With program data	16.69488342205855	0.09232255800406727	16.692256509694303	16.520115821069705	16.874171211713588	0		NA
ZAF	South Africa	2006	Average age at circumcision (MMC)	No program data	15.333925139700256	0.21598539409128317	15.324999613147204	14.952165359516552	15.775727223347936	0		NA
ZAF	South Africa	2006	Average age at circumcision (MMC)	With program data	15.420941678817263	0.19779029663010567	15.433359696558895	14.976052746476727	15.737948386649926	0		NA
ZAF	South Africa	2006	Average age at circumcision (MMC-T)	No program data	NA	NA	NA	NA	NA	0		NA
ZAF	South Africa	2006	Average age at circumcision (MMC-T)	With program data	NA	NA	NA	NA	NA	0		NA
ZAF	South Africa	2006	Average age at circumcision (MMC-nT)	No program data	15.333925139700256	0.21598539409128317	15.324999613147204	14.952165359516552	15.775727223347936	0		NA
ZAF	South Africa	2006	Average age at circumcision (MMC-nTs)	With program data	15.420941678817263	0.19779029663010567	15.433359696558895	14.976052746476727	15.737948386649926	0		NA
ZAF	South Africa	2006	Average age at circumcision (TMC)	No program data	17.506669955534203	0.09429938725862157	17.50279189931993	17.344161888170625	17.72009239844462	0		NA
ZAF	South Africa	2006	Average age at circumcision (TMC)	With program data	17.537321643305518	0.09109681785957309	17.544991047510315	17.358890891545812	17.703894301673536	0		NA
ZAF	South Africa	2006	Average age at circumcision (TMIC)	No program data	17.506669955534203	0.09429938725862157	17.50279189931993	17.344161888170625	17.72009239844462	0		NA
ZAF	South Africa	2006	Average age at circumcision (TMIC)	With program data	17.537321643305518	0.09109681785957309	17.544991047510315	17.358890891545812	17.703894301673536	0		NA
ZAF	South Africa	2007	Average age at circumcision (MC)	No program data	17.094273665609087	0.1526604803491681	17.09239739898246	16.831552977555447	17.37045568547967	0		NA
ZAF	South Africa	2007	Average age at circumcision (MC)	With program data	17.25831687757722	0.2023817881249782	17.24588779562913	16.825661413149525	17.639714781171392	0		NA
ZAF	South Africa	2007	Average age at circumcision (MMC)	No program data	16.577666640932687	0.3460819124390759	16.549740368802198	15.967024635621213	17.27318891081146	0		NA
ZAF	South Africa	2007	Average age at circumcision (MMC)	With program data	16.93673541459437	0.3993734099638817	16.943180846589783	16.036448014987325	17.643182295061383	0		NA
ZAF	South Africa	2007	Average age at circumcision (MMC-T)	No program data	NA	NA	NA	NA	NA	0		NA
ZAF	South Africa	2007	Average age at circumcision (MMC-T)	With program data	NA	NA	NA	NA	NA	0		NA
ZAF	South Africa	2007	Average age at circumcision (MMC-nT)	No program data	16.577666640932687	0.3460819124390759	16.549740368802198	15.967024635621213	17.27318891081146	0		NA
ZAF	South Africa	2007	Average age at circumcision (MMC-nTs)	With program data	16.93673541459437	0.3993734099638817	16.943180846589783	16.036448014987325	17.643182295061383	0		NA
ZAF	South Africa	2007	Average age at circumcision (TMC)	No program data	17.567490581486933	0.09665917260355551	17.563198232080797	17.400893277658405	17.785632041886743	0		NA
ZAF	South Africa	2007	Average age at circumcision (TMC)	With program data	17.596706701185855	0.0935838458502415	17.60195801342813	17.412123275199853	17.77232305728571	0		NA
ZAF	South Africa	2007	Average age at circumcision (TMIC)	No program data	17.567490581486933	0.09665917260355551	17.563198232080797	17.400893277658405	17.785632041886743	0		NA
ZAF	South Africa	2007	Average age at circumcision (TMIC)	With program data	17.596706701185855	0.0935838458502415	17.60195801342813	17.412123275199853	17.77232305728571	0		NA
ZAF	South Africa	2008	Average age at circumcision (MC)	No program data	16.89376628066496	0.15631512004508363	16.90387419542422	16.57642235029663	17.156530731969085	0		NA
ZAF	South Africa	2008	Average age at circumcision (MC)	With program data	17.00554367523288	0.1979830236078013	16.986519035416197	16.67402979429669	17.430617527419763	0		NA
ZAF	South Africa	2008	Average age at circumcision (MMC)	No program data	16.096405655393603	0.34205256019338054	16.11470246509335	15.343096176850686	16.680721899359945	0		NA
ZAF	South Africa	2008	Average age at circumcision (MMC)	With program data	16.389390283645326	0.4386177400055345	16.37212724866629	15.599232038369362	17.321391976778923	0		NA
ZAF	South Africa	2008	Average age at circumcision (MMC-T)	No program data	NA	NA	NA	NA	NA	0		NA
ZAF	South Africa	2008	Average age at circumcision (MMC-T)	With program data	NA	NA	NA	NA	NA	0		NA
ZAF	South Africa	2008	Average age at circumcision (MMC-nT)	No program data	16.096405655393603	0.34205256019338054	16.11470246509335	15.343096176850686	16.680721899359945	0		NA
ZAF	South Africa	2008	Average age at circumcision (MMC-nTs)	With program data	16.389390283645326	0.4386177400055345	16.37212724866629	15.599232038369362	17.321391976778923	0		NA
ZAF	South Africa	2008	Average age at circumcision (TMC)	No program data	17.59529151925562	0.09976963326471737	17.58959234044528	17.421061002170298	17.819055264006593	0		NA
ZAF	South Africa	2008	Average age at circumcision (TMC)	With program data	17.616970201082285	0.09697847294275971	17.619129586329294	17.441055108096304	17.80378158799609	0		NA
ZAF	South Africa	2008	Average age at circumcision (TMIC)	No program data	17.59529151925562	0.09976963326471737	17.58959234044528	17.421061002170298	17.819055264006593	0		NA
ZAF	South Africa	2008	Average age at circumcision (TMIC)	With program data	17.616970201082285	0.09697847294275971	17.619129586329294	17.441055108096304	17.80378158799609	0		NA
ZAF	South Africa	2009	Average age at circumcision (MC)	No program data	17.259986988084115	0.17231570625731604	17.254339028539924	16.924534044426345	17.567528480984926	0		NA
ZAF	South Africa	2009	Average age at circumcision (MC)	With program data	17.19263605806167	0.1427243240898087	17.18630564827535	16.969169346324467	17.460388419963103	0		NA
ZAF	South Africa	2009	Average age at circumcision (MMC)	No program data	16.95985417838016	0.3291261892217853	16.952884942039177	16.17470306448926	17.569022120208132	0		NA
ZAF	South Africa	2009	Average age at circumcision (MMC)	With program data	16.847704435385392	0.25298897731352193	16.81672795783181	16.43982253674805	17.34547294859253	0		NA
ZAF	South Africa	2009	Average age at circumcision (MMC-T)	No program data	NA	NA	NA	NA	NA	0		NA
ZAF	South Africa	2009	Average age at circumcision (MMC-T)	With program data	NA	NA	NA	NA	NA	0		NA
ZAF	South Africa	2009	Average age at circumcision (MMC-nT)	No program data	16.95985417838016	0.3291261892217853	16.952884942039177	16.17470306448926	17.569022120208132	0		NA
ZAF	South Africa	2009	Average age at circumcision (MMC-nTs)	With program data	16.847704435385392	0.25298897731352193	16.81672795783181	16.43982253674805	17.34547294859253	0		NA
ZAF	South Africa	2009	Average age at circumcision (TMC)	No program data	17.611206431492242	0.10292201932511212	17.605798326639793	17.430440495659315	17.84048602362471	0		NA
ZAF	South Africa	2009	Average age at circumcision (TMC)	With program data	17.609152265605857	0.10051963333747554	17.60856183916356	17.43737481628057	17.812266802542677	0		NA
ZAF	South Africa	2009	Average age at circumcision (TMIC)	No program data	17.611206431492242	0.10292201932511212	17.605798326639793	17.430440495659315	17.84048602362471	0		NA
ZAF	South Africa	2009	Average age at circumcision (TMIC)	With program data	17.609152265605857	0.10051963333747554	17.60856183916356	17.43737481628057	17.812266802542677	0		NA
ZAF	South Africa	2010	Average age at circumcision (MC)	No program data	17.58197703408587	0.17086977644511026	17.563876466015063	17.273456187975093	17.93548904915521	0		NA
ZAF	South Africa	2010	Average age at circumcision (MC)	With program data	17.993879629896686	0.15479187419327115	17.97900852405285	17.73160000469541	18.320836527511652	0		NA
ZAF	South Africa	2010	Average age at circumcision (MMC)	No program data	17.547376918570162	0.27988556352241595	17.529649647859987	17.049727327313597	18.125761248619042	0		NA
ZAF	South Africa	2010	Average age at circumcision (MMC)	With program data	18.157731146841826	0.21357060378757117	18.15740460729653	17.822651171166598	18.604237516200477	0		NA
ZAF	South Africa	2010	Average age at circumcision (MMC-T)	No program data	NA	NA	NA	NA	NA	0		NA
ZAF	South Africa	2010	Average age at circumcision (MMC-T)	With program data	NA	NA	NA	NA	NA	0		NA
ZAF	South Africa	2010	Average age at circumcision (MMC-nT)	No program data	17.547376918570162	0.27988556352241595	17.529649647859987	17.049727327313597	18.125761248619042	0		NA
ZAF	South Africa	2010	Average age at circumcision (MMC-nTs)	With program data	18.157731146841826	0.21357060378757117	18.15740460729653	17.822651171166598	18.604237516200477	0		NA
ZAF	South Africa	2010	Average age at circumcision (TMC)	No program data	17.63044962070984	0.10688828826947762	17.622980351955967	17.442167366541575	17.872776316362895	0		NA
ZAF	South Africa	2010	Average age at circumcision (TMC)	With program data	17.55239537895807	0.10558290343394829	17.551650996876848	17.37109257675491	17.765574190880116	0		NA
ZAF	South Africa	2010	Average age at circumcision (TMIC)	No program data	17.63044962070984	0.10688828826947762	17.622980351955967	17.442167366541575	17.872776316362895	0		NA
ZAF	South Africa	2010	Average age at circumcision (TMIC)	With program data	17.55239537895807	0.10558290343394829	17.551650996876848	17.37109257675491	17.765574190880116	0		NA
ZAF	South Africa	2011	Average age at circumcision (MC)	No program data	17.783036318336887	0.18388752931364802	17.772169433420963	17.492326028251753	18.2109676840981	0		NA
ZAF	South Africa	2011	Average age at circumcision (MC)	With program data	18.454231773352273	0.1900223775095598	18.458730509782697	18.137972937914554	18.784731913412248	0		NA
ZAF	South Africa	2011	Average age at circumcision (MMC)	No program data	17.851891779982623	0.2734658136981	17.850130341051738	17.417543664108898	18.44992321296575	0		NA
ZAF	South Africa	2011	Average age at circumcision (MMC)	With program data	18.67807543116796	0.24645865215812693	18.67583256302719	18.270713761067906	19.12564891283165	0		NA
ZAF	South Africa	2011	Average age at circumcision (MMC-T)	No program data	NA	NA	NA	NA	NA	0		NA
ZAF	South Africa	2011	Average age at circumcision (MMC-T)	With program data	NA	NA	NA	NA	NA	0		NA
ZAF	South Africa	2011	Average age at circumcision (MMC-nT)	No program data	17.851891779982623	0.2734658136981	17.850130341051738	17.417543664108898	18.44992321296575	0		NA
ZAF	South Africa	2011	Average age at circumcision (MMC-nTs)	With program data	18.67807543116796	0.24645865215812693	18.67583256302719	18.270713761067906	19.12564891283165	0		NA
ZAF	South Africa	2011	Average age at circumcision (TMC)	No program data	17.64078466954666	0.1114748271479456	17.63602131578763	17.44878402943037	17.893118562833234	0		NA
ZAF	South Africa	2011	Average age at circumcision (TMC)	With program data	17.63474298437878	0.11110317885642372	17.629476923938107	17.437633986855726	17.86482698215248	0		NA
ZAF	South Africa	2011	Average age at circumcision (TMIC)	No program data	17.64078466954666	0.1114748271479456	17.63602131578763	17.44878402943037	17.893118562833234	0		NA
ZAF	South Africa	2011	Average age at circumcision (TMIC)	With program data	17.63474298437878	0.11110317885642372	17.629476923938107	17.437633986855726	17.86482698215248	0		NA
ZAF	South Africa	2012	Average age at circumcision (MC)	No program data	17.6902499844789	0.18651894757183965	17.66475149256636	17.326518873351684	18.063022796977126	0		NA
ZAF	South Africa	2012	Average age at circumcision (MC)	With program data	18.652764990056713	0.21020254501905086	18.666632721670233	18.27621041987692	19.01349056595516	0		NA
ZAF	South Africa	2012	Average age at circumcision (MMC)	No program data	17.704163089954136	0.27269788586484744	17.674586971667104	17.144697233779638	18.2067260402894	0		NA
ZAF	South Africa	2012	Average age at circumcision (MMC)	With program data	18.94105002931747	0.2742814627831855	18.933201606356505	18.450843202836694	19.39779406168632	0		NA
ZAF	South Africa	2012	Average age at circumcision (MMC-T)	No program data	NA	NA	NA	NA	NA	0		NA
ZAF	South Africa	2012	Average age at circumcision (MMC-T)	With program data	NA	NA	NA	NA	NA	0		NA
ZAF	South Africa	2012	Average age at circumcision (MMC-nT)	No program data	17.704163089954136	0.27269788586484744	17.674586971667104	17.144697233779638	18.2067260402894	0		NA
ZAF	South Africa	2012	Average age at circumcision (MMC-nTs)	With program data	18.94105002931747	0.2742814627831855	18.933201606356505	18.450843202836694	19.39779406168632	0		NA
ZAF	South Africa	2012	Average age at circumcision (TMC)	No program data	17.65504315814554	0.11809564124916373	17.649616219972117	17.453471535513515	17.926344473502173	0		NA
ZAF	South Africa	2012	Average age at circumcision (TMC)	With program data	17.65034840591591	0.12035264739601198	17.643550099181805	17.43511198592035	17.911464817619027	0		NA
ZAF	South Africa	2012	Average age at circumcision (TMIC)	No program data	17.65504315814554	0.11809564124916373	17.649616219972117	17.453471535513515	17.926344473502173	0		NA
ZAF	South Africa	2012	Average age at circumcision (TMIC)	With program data	17.65034840591591	0.12035264739601198	17.643550099181805	17.43511198592035	17.911464817619027	0		NA
ZAF	South Africa	2013	Average age at circumcision (MC)	No program data	18.14333605376002	0.2241844661073368	18.13128631645067	17.717455486319523	18.599533594423615	0		NA
ZAF	South Africa	2013	Average age at circumcision (MC)	With program data	18.522725825501656	0.1873145893236214	18.519223794491012	18.180419134696955	18.884852305432297	0		NA
ZAF	South Africa	2013	Average age at circumcision (MMC)	No program data	18.276171528664594	0.27827062248402457	18.272335665496	17.74030060077702	18.80742299883559	0		NA
ZAF	South Africa	2013	Average age at circumcision (MMC)	With program data	18.738284438608197	0.23470617991586082	18.738613516017296	18.298052837811692	19.192993403240962	0		NA
ZAF	South Africa	2013	Average age at circumcision (MMC-T)	No program data	NA	NA	NA	NA	NA	0		NA
ZAF	South Africa	2013	Average age at circumcision (MMC-T)	With program data	17.3274640481692	0.4032513031558409	17.298937238291863	16.712326754748656	18.179793974323445	0		NA
ZAF	South Africa	2013	Average age at circumcision (MMC-nT)	No program data	18.276171528664594	0.27827062248402457	18.272335665496	17.74030060077702	18.80742299883559	0		NA
ZAF	South Africa	2013	Average age at circumcision (MMC-nTs)	With program data	18.748319148072866	0.23674198524398604	18.74891130126025	18.30202977022949	19.20855225604714	0		NA
ZAF	South Africa	2013	Average age at circumcision (TMC)	No program data	17.650348653580433	0.12481097239938654	17.644630269198018	17.441382307459882	17.933337693509642	0		NA
ZAF	South Africa	2013	Average age at circumcision (TMC)	With program data	17.61185790431723	0.1223195514878429	17.60948547802764	17.395089999470265	17.85843375302489	0		NA
ZAF	South Africa	2013	Average age at circumcision (TMIC)	No program data	17.650348653580433	0.12481097239938654	17.644630269198018	17.441382307459882	17.933337693509642	0		NA
ZAF	South Africa	2013	Average age at circumcision (TMIC)	With program data	17.60363351932959	0.12389154030495622	17.597669181613334	17.38763668136545	17.866437034097892	0		NA
ZAF	South Africa	2014	Average age at circumcision (MC)	No program data	17.9762856919775	0.24670343137034056	17.982667026644048	17.512539738365508	18.51051710333273	0		NA
ZAF	South Africa	2014	Average age at circumcision (MC)	With program data	18.137471807748206	0.2041335518464138	18.156123605640538	17.712953829963322	18.499316621823482	0		NA
ZAF	South Africa	2014	Average age at circumcision (MMC)	No program data	18.05862793976195	0.309285340264884	18.06871604010768	17.524448826043187	18.68565043570259	0		NA
ZAF	South Africa	2014	Average age at circumcision (MMC)	With program data	18.266835504214235	0.2522181342975987	18.28273972532271	17.73951338901018	18.742415051619652	0		NA
ZAF	South Africa	2014	Average age at circumcision (MMC-T)	No program data	NA	NA	NA	NA	NA	0		NA
ZAF	South Africa	2014	Average age at circumcision (MMC-T)	With program data	17.14169410141342	0.5462795203315122	17.102431593555337	16.32106503230414	18.398781459171612	0		NA
ZAF	South Africa	2014	Average age at circumcision (MMC-nT)	No program data	18.05862793976195	0.309285340264884	18.06871604010768	17.524448826043187	18.68565043570259	0		NA
ZAF	South Africa	2014	Average age at circumcision (MMC-nTs)	With program data	18.27162175885568	0.25361987101692396	18.289002464286305	17.741063308870032	18.748792257386437	0		NA
ZAF	South Africa	2014	Average age at circumcision (TMC)	No program data	17.658999568466726	0.13471862421893965	17.661934020771938	17.431864354286617	17.945863378652533	0		NA
ZAF	South Africa	2014	Average age at circumcision (TMC)	With program data	17.540681450251803	0.12599398764142497	17.53611872726713	17.320003569235052	17.779619737321866	0		NA
ZAF	South Africa	2014	Average age at circumcision (TMIC)	No program data	17.658999568466726	0.13471862421893965	17.661934020771938	17.431864354286617	17.945863378652533	0		NA
ZAF	South Africa	2014	Average age at circumcision (TMIC)	With program data	17.53301219884338	0.12826055825280538	17.522552841181316	17.311570450977698	17.78996813694819	0		NA
ZAF	South Africa	2015	Average age at circumcision (MC)	No program data	18.083605002232996	0.2326442656440123	18.09454063992582	17.63496075281312	18.4635905685885	0		NA
ZAF	South Africa	2015	Average age at circumcision (MC)	With program data	17.876665204639426	0.21806706563268854	17.88502735123503	17.46512676028094	18.290513409268172	0		NA
ZAF	South Africa	2015	Average age at circumcision (MMC)	No program data	18.180123926283457	0.2760114365887898	18.17935003184349	17.670864188871008	18.628755803107758	0		NA
ZAF	South Africa	2015	Average age at circumcision (MMC)	With program data	17.89676682647763	0.26695446504807097	17.893925161340213	17.394742737960573	18.432154153484696	0		NA
ZAF	South Africa	2015	Average age at circumcision (MMC-T)	No program data	NA	NA	NA	NA	NA	0		NA
ZAF	South Africa	2015	Average age at circumcision (MMC-T)	With program data	14.35394200438214	0.2624108755419841	14.313116345289227	13.918844213120082	14.933929535777654	0		NA
ZAF	South Africa	2015	Average age at circumcision (MMC-nT)	No program data	18.180123926283457	0.2760114365887898	18.17935003184349	17.670864188871008	18.628755803107758	0		NA
ZAF	South Africa	2015	Average age at circumcision (MMC-nTs)	With program data	17.95123609021142	0.2711328338129523	17.9413510539575	17.44236630815928	18.49656383739285	0		NA
ZAF	South Africa	2015	Average age at circumcision (TMC)	No program data	17.62884551729302	0.14454212813353876	17.628168759225602	17.3774194903854	17.937737764832455	0		NA
ZAF	South Africa	2015	Average age at circumcision (TMC)	With program data	17.780826065133912	0.13624803072070052	17.76238633322412	17.52896385991428	18.04386832107572	0		NA
ZAF	South Africa	2015	Average age at circumcision (TMIC)	No program data	17.62884551729302	0.14454212813353876	17.628168759225602	17.3774194903854	17.937737764832455	0		NA
ZAF	South Africa	2015	Average age at circumcision (TMIC)	With program data	17.550186872071063	0.13589840604782366	17.52875349300386	17.310323076394262	17.817833215229918	0		NA
ZAF	South Africa	2016	Average age at circumcision (MC)	No program data	17.784258208380663	0.2445132267480057	17.805003364648606	17.313756035439113	18.18025794998455	0		NA
ZAF	South Africa	2016	Average age at circumcision (MC)	With program data	17.686149796147596	0.27127589948852515	17.681091156856496	17.228321724335792	18.204654702219436	0		NA
ZAF	South Africa	2016	Average age at circumcision (MMC)	No program data	17.823893301273376	0.29750616503854466	17.854169745087813	17.23488640075327	18.344194885788973	0		NA
ZAF	South Africa	2016	Average age at circumcision (MMC)	With program data	17.616298302898503	0.331867769679448	17.603838109970646	17.048042847518687	18.248232342064902	0		NA
ZAF	South Africa	2016	Average age at circumcision (MMC-T)	No program data	NA	NA	NA	NA	NA	0		NA
ZAF	South Africa	2016	Average age at circumcision (MMC-T)	With program data	13.731697291008135	0.25027930232186973	13.692748226042783	13.312208088235336	14.26793396722666	0		NA
ZAF	South Africa	2016	Average age at circumcision (MMC-nT)	No program data	17.823893301273376	0.29750616503854466	17.854169745087813	17.23488640075327	18.344194885788973	0		NA
ZAF	South Africa	2016	Average age at circumcision (MMC-nTs)	With program data	17.721345808819272	0.3422273886749498	17.712012871170572	17.14045488453597	18.375681922782114	0		NA
ZAF	South Africa	2016	Average age at circumcision (TMC)	No program data	17.59321443918052	0.156479480922095	17.589937229758977	17.324404738581528	17.941440035007368	0		NA
ZAF	South Africa	2016	Average age at circumcision (TMC)	With program data	18.017313537488665	0.14407782295734062	17.998229852398474	17.74565831478134	18.291024199830936	0		NA
ZAF	South Africa	2016	Average age at circumcision (TMIC)	No program data	17.59321443918052	0.156479480922095	17.589937229758977	17.324404738581528	17.941440035007368	0		NA
ZAF	South Africa	2016	Average age at circumcision (TMIC)	With program data	17.541288747191306	0.1429797288775061	17.519160386639	17.293405261289827	17.815398951590716	0		NA
ZAF	South Africa	2017	Average age at circumcision (MC)	No program data	17.90190290540372	0.4936178269753385	17.89850379421888	17.049276593538703	18.90095760882734	0		NA
ZAF	South Africa	2017	Average age at circumcision (MC)	With program data	18.148263333222413	0.3633192040995352	18.135192268990835	17.454207865192437	18.839930379369832	0		NA
ZAF	South Africa	2017	Average age at circumcision (MMC)	No program data	17.95903528130656	0.5816235689507859	17.95596364249524	16.8333572713288	19.08530799959736	0		NA
ZAF	South Africa	2017	Average age at circumcision (MMC)	With program data	18.13672951380047	0.4208572352223402	18.121855153530483	17.343892105112054	18.947561321172138	0		NA
ZAF	South Africa	2017	Average age at circumcision (MMC-T)	No program data	NA	NA	NA	NA	NA	0		NA
ZAF	South Africa	2017	Average age at circumcision (MMC-T)	With program data	13.352059525591105	0.2442123947301867	13.336832631441748	12.856596977627518	13.877334707820651	0		NA
ZAF	South Africa	2017	Average age at circumcision (MMC-nT)	No program data	17.95903528130656	0.5816235689507859	17.95596364249524	16.8333572713288	19.08530799959736	0		NA
ZAF	South Africa	2017	Average age at circumcision (MMC-nTs)	With program data	18.272129264960867	0.43310330747692505	18.26002413464741	17.458340330064896	19.100980884853662	0		NA
ZAF	South Africa	2017	Average age at circumcision (TMC)	No program data	17.527481577384094	0.16809014312525208	17.524216328505844	17.234917237077816	17.897407507992057	0		NA
ZAF	South Africa	2017	Average age at circumcision (TMC)	With program data	18.224487505978274	0.15257120267311594	18.21534744895402	17.924277887905923	18.506047245341627	0		NA
ZAF	South Africa	2017	Average age at circumcision (TMIC)	No program data	17.527481577384094	0.16809014312525208	17.524216328505844	17.234917237077816	17.897407507992057	0		NA
ZAF	South Africa	2017	Average age at circumcision (TMIC)	With program data	17.475246993132714	0.14867992946089828	17.4583437669833	17.211419877232444	17.749405133963826	0		NA
ZAF	South Africa	2018	Average age at circumcision (MC)	No program data	17.54973528760664	0.6552906575297981	17.51196594841086	16.44210062832631	18.845724451112375	0		NA
ZAF	South Africa	2018	Average age at circumcision (MC)	With program data	18.299783668288626	0.43636347889509164	18.34895443846014	17.347513385280056	19.034934549548375	0		NA
ZAF	South Africa	2018	Average age at circumcision (MMC)	No program data	17.534921182091747	0.8098399358986687	17.511244853113208	16.02415048844309	19.08797237242357	0		NA
ZAF	South Africa	2018	Average age at circumcision (MMC)	With program data	18.353328323296864	0.45985858353355574	18.398661977354855	17.351317728476566	19.1324700046898	0		NA
ZAF	South Africa	2018	Average age at circumcision (MMC-T)	No program data	NA	NA	NA	NA	NA	0		NA
ZAF	South Africa	2018	Average age at circumcision (MMC-T)	With program data	17.421702753184384	0.13116214905406381	17.416547519683967	17.177675086040473	17.618390883825846	0		NA
ZAF	South Africa	2018	Average age at circumcision (MMC-nT)	No program data	17.534921182091747	0.8098399358986687	17.511244853113208	16.02415048844309	19.08797237242357	0		NA
ZAF	South Africa	2018	Average age at circumcision (MMC-nTs)	With program data	18.448264000648923	0.5077152560459167	18.500184829429564	17.351614717235748	19.2984741934549	0		NA
ZAF	South Africa	2018	Average age at circumcision (TMC)	No program data	17.428910288237862	0.18815768916997075	17.43081557703973	17.10581235386178	17.822686724548177	0		NA
ZAF	South Africa	2018	Average age at circumcision (TMC)	With program data	17.2824452955915	0.28480137170097924	17.253369712328798	16.756847055846833	17.851861509522422	0		NA
ZAF	South Africa	2018	Average age at circumcision (TMIC)	No program data	17.428910288237862	0.18815768916997075	17.43081557703973	17.10581235386178	17.822686724548177	0		NA
ZAF	South Africa	2018	Average age at circumcision (TMIC)	With program data	17.371313096739858	0.1531465561884277	17.36362590710541	17.095725450178197	17.651522269123042	0		NA
ZAF	South Africa	2019	Average age at circumcision (MC)	No program data	17.581081914948673	0.7695165772052643	17.565251400247803	16.382789767141464	19.220056626973168	0		NA
ZAF	South Africa	2019	Average age at circumcision (MC)	With program data	17.99655516089225	0.4874426498862203	18.015797559924614	17.185866127670074	18.87953968538807	0		NA
ZAF	South Africa	2019	Average age at circumcision (MMC)	No program data	17.599308107815794	0.9034505617102706	17.58409364657948	16.029654920290564	19.494390238343556	0		NA
ZAF	South Africa	2019	Average age at circumcision (MMC)	With program data	18.031716138293987	0.5169116619740399	18.04390718198799	17.16212086056518	18.97315080540121	0		NA
ZAF	South Africa	2019	Average age at circumcision (MMC-T)	No program data	NA	NA	NA	NA	NA	0		NA
ZAF	South Africa	2019	Average age at circumcision (MMC-T)	With program data	17.28323221304267	0.13111416579501642	17.27759640613416	17.050740028117012	17.49361519211253	0		NA
ZAF	South Africa	2019	Average age at circumcision (MMC-nT)	No program data	17.599308107815794	0.9034505617102706	17.58409364657948	16.029654920290564	19.494390238343556	0		NA
ZAF	South Africa	2019	Average age at circumcision (MMC-nTs)	With program data	18.12788968700467	0.5848920075222341	18.12308118815605	17.138254743987112	19.21533099213292	0		NA
ZAF	South Africa	2019	Average age at circumcision (TMC)	No program data	17.27366940487637	0.19716423759702817	17.273882862554196	16.92037090366208	17.686965956977858	0		NA
ZAF	South Africa	2019	Average age at circumcision (TMC)	With program data	17.39345821981602	0.30946716948708825	17.3869925550108	16.827711790219425	17.987706650177714	0		NA
ZAF	South Africa	2019	Average age at circumcision (TMIC)	No program data	17.27366940487637	0.19716423759702817	17.273882862554196	16.92037090366208	17.686965956977858	0		NA
ZAF	South Africa	2019	Average age at circumcision (TMIC)	With program data	17.320818561180225	0.15811219168457233	17.3223580950895	17.023174511323198	17.60778412169813	0		NA
ZAF	South Africa	2020	Average age at circumcision (MC)	No program data	17.191502505114364	0.7973358975607341	17.075033883174747	15.973997358178718	18.948835041640542	0		NA
ZAF	South Africa	2020	Average age at circumcision (MC)	With program data	17.500240701011865	1.243059677218261	17.427745283874394	15.208185285248721	20.42246637401704	0		NA
ZAF	South Africa	2020	Average age at circumcision (MMC)	No program data	17.136454504497486	0.9991882434189677	17.077509223673417	15.462106963345231	19.156542369842622	0		NA
ZAF	South Africa	2020	Average age at circumcision (MMC)	With program data	17.44319390209009	1.591336115883992	17.506661722766594	13.908810506963432	20.648582019277526	0		NA
ZAF	South Africa	2020	Average age at circumcision (MMC-T)	No program data	NA	NA	NA	NA	NA	0		NA
ZAF	South Africa	2020	Average age at circumcision (MMC-T)	With program data	NA	NA	NA	NA	NA	0		NA
ZAF	South Africa	2020	Average age at circumcision (MMC-nT)	No program data	17.136454504497486	0.9991882434189677	17.077509223673417	15.462106963345231	19.156542369842622	0		NA
ZAF	South Africa	2020	Average age at circumcision (MMC-nTs)	With program data	17.44319390209009	1.591336115883992	17.506661722766594	13.908810506963432	20.648582019277526	0		NA
ZAF	South Africa	2020	Average age at circumcision (TMC)	No program data	17.12982798131679	0.20752436051632758	17.13027125274512	16.755787088847043	17.560035992470546	0		NA
ZAF	South Africa	2020	Average age at circumcision (TMC)	With program data	17.10173043835118	0.16267577889266713	17.10493948829302	16.781273915394557	17.40031966353018	0		NA
ZAF	South Africa	2020	Average age at circumcision (TMIC)	No program data	17.12982798131679	0.20752436051632758	17.13027125274512	16.755787088847043	17.560035992470546	0		NA
ZAF	South Africa	2020	Average age at circumcision (TMIC)	With program data	17.10173043835118	0.16267577889266713	17.10493948829302	16.781273915394557	17.40031966353018	0		NA
ZAF	South Africa	2021	Average age at circumcision (MC)	No program data	17.170849918746033	0.8848231446245202	17.067717429141236	15.6742689676792	19.10767496804844	0		NA
ZAF	South Africa	2021	Average age at circumcision (MC)	With program data	17.27395491902088	1.4897226895655122	16.91833963135674	14.753617969299725	20.774592043769598	0		NA
ZAF	South Africa	2021	Average age at circumcision (MMC)	No program data	17.138950719260205	1.0829814319822775	17.05598077763129	15.241821992172255	19.297009777059102	0		NA
ZAF	South Africa	2021	Average age at circumcision (MMC)	With program data	17.132743462574446	1.9657109488507711	16.905994169921776	12.370343291202087	21.047221524680502	0		NA
ZAF	South Africa	2021	Average age at circumcision (MMC-T)	No program data	NA	NA	NA	NA	NA	0		NA
ZAF	South Africa	2021	Average age at circumcision (MMC-T)	With program data	NA	NA	NA	NA	NA	0		NA
ZAF	South Africa	2021	Average age at circumcision (MMC-nT)	No program data	17.138950719260205	1.0829814319822775	17.05598077763129	15.241821992172255	19.297009777059102	0		NA
ZAF	South Africa	2021	Average age at circumcision (MMC-nTs)	With program data	17.132743462574446	1.9657109488507711	16.905994169921776	12.370343291202087	21.047221524680502	0		NA
ZAF	South Africa	2021	Average age at circumcision (TMC)	No program data	16.962468252891256	0.2067163210016274	16.95781080621662	16.543058025748707	17.395637835661304	0		NA
ZAF	South Africa	2021	Average age at circumcision (TMC)	With program data	16.900565174636625	0.1650618277486809	16.893189273242836	16.601134710446487	17.214834513533127	0		NA
ZAF	South Africa	2021	Average age at circumcision (TMIC)	No program data	16.962468252891256	0.2067163210016274	16.95781080621662	16.543058025748707	17.395637835661304	0		NA
ZAF	South Africa	2021	Average age at circumcision (TMIC)	With program data	16.900565174636625	0.1650618277486809	16.893189273242836	16.601134710446487	17.214834513533127	0		NA
ZAF_1_EC	Eastern Cape	2006	Average age at circumcision (MC)	No program data	18.430017636842802	0.1193996519820518	18.42123144707372	18.175314164607062	18.655137329876993	1	ZAF	South Africa
ZAF_1_EC	Eastern Cape	2006	Average age at circumcision (MC)	With program data	18.447581299569787	0.11908976114513883	18.43938723869337	18.269535416280036	18.699486489219673	1	ZAF	South Africa
ZAF_1_EC	Eastern Cape	2006	Average age at circumcision (MMC)	No program data	12.892504499188213	0.5493599802359647	12.85541431476014	11.911663366084657	13.829215358671153	1	ZAF	South Africa
ZAF_1_EC	Eastern Cape	2006	Average age at circumcision (MMC)	With program data	13.874297541508339	0.590256725464754	13.892510699397736	12.702153334587123	14.88138939999644	1	ZAF	South Africa
ZAF_1_EC	Eastern Cape	2006	Average age at circumcision (MMC-T)	No program data	NA	NA	NA	NA	NA	1	ZAF	South Africa
ZAF_1_EC	Eastern Cape	2006	Average age at circumcision (MMC-T)	With program data	NA	NA	NA	NA	NA	1	ZAF	South Africa
ZAF_1_EC	Eastern Cape	2006	Average age at circumcision (MMC-nT)	No program data	12.892504499188213	0.5493599802359647	12.85541431476014	11.911663366084657	13.829215358671153	1	ZAF	South Africa
ZAF_1_EC	Eastern Cape	2006	Average age at circumcision (MMC-nTs)	With program data	13.874297541508339	0.590256725464754	13.892510699397736	12.702153334587123	14.88138939999644	1	ZAF	South Africa
ZAF_1_EC	Eastern Cape	2006	Average age at circumcision (TMC)	No program data	19.02896289086946	0.10487208959468212	19.028394716846197	18.82409772950031	19.241142761541017	1	ZAF	South Africa
ZAF_1_EC	Eastern Cape	2006	Average age at circumcision (TMC)	With program data	19.06881988510267	0.10369451857159506	19.05122237324139	18.877921995377655	19.29314706498031	1	ZAF	South Africa
ZAF_1_EC	Eastern Cape	2006	Average age at circumcision (TMIC)	No program data	19.02896289086946	0.10487208959468212	19.028394716846197	18.82409772950031	19.241142761541017	1	ZAF	South Africa
ZAF_1_EC	Eastern Cape	2006	Average age at circumcision (TMIC)	With program data	19.06881988510267	0.10369451857159506	19.05122237324139	18.877921995377655	19.29314706498031	1	ZAF	South Africa
ZAF_1_EC	Eastern Cape	2007	Average age at circumcision (MC)	No program data	18.446554598714734	0.11989709610624796	18.44223758107149	18.20085493346781	18.675985100174422	1	ZAF	South Africa
ZAF_1_EC	Eastern Cape	2007	Average age at circumcision (MC)	With program data	18.401272170424846	0.17547592106148582	18.392936675695836	18.137989026814118	18.693360271883563	1	ZAF	South Africa
ZAF_1_EC	Eastern Cape	2007	Average age at circumcision (MMC)	No program data	13.663781341352044	0.67078914534637335	13.691331344160734	12.415693595168912	15.051553715113915	1	ZAF	South Africa
ZAF_1_EC	Eastern Cape	2007	Average age at circumcision (MMC)	With program data	15.70908977288182	1.0132844915968162	15.758274249923007	13.751690351087367	17.28233073404286	1	ZAF	South Africa
ZAF_1_EC	Eastern Cape	2007	Average age at circumcision (MMC-T)	No program data	NA	NA	NA	NA	NA	1	ZAF	South Africa
ZAF_1_EC	Eastern Cape	2007	Average age at circumcision (MMC-T)	With program data	NA	NA	NA	NA	NA	1	ZAF	South Africa
ZAF_1_EC	Eastern Cape	2007	Average age at circumcision (MMC-nT)	No program data	13.663781341352044	0.67078914534637335	13.691331344160734	12.415693595168912	15.051553715113915	1	ZAF	South Africa
ZAF_1_EC	Eastern Cape	2007	Average age at circumcision (MMC-nTs)	With program data	15.70908977288182	1.0132844915968162	15.758274249923007	13.751690351087367	17.28233073404286	1	ZAF	South Africa
ZAF_1_EC	Eastern Cape	2007	Average age at circumcision (TMC)	No program data	19.06716030151683	0.10746232263216844	19.06582100438807	18.856660714545292	19.282848785182495	1	ZAF	South Africa
ZAF_1_EC	Eastern Cape	2007	Average age at circumcision (TMC)	With program data	19.108342558939206	0.1057711062518102	19.091143862808693	18.915351599342575	19.33388276790273	1	ZAF	South Africa
ZAF_1_EC	Eastern Cape	2007	Average age at circumcision (TMIC)	No program data	19.06716030151683	0.10746232263216844	19.06582100438807	18.856660714545292	19.282848785182495	1	ZAF	South Africa
ZAF_1_EC	Eastern Cape	2007	Average age at circumcision (TMIC)	With program data	19.108342558939206	0.1057711062518102	19.091143862808693	18.915351599342575	19.33388276790273	1	ZAF	South Africa
ZAF_1_EC	Eastern Cape	2008	Average age at circumcision (MC)	No program data	18.444698586168965	0.12252620716530756	18.42881536307202	18.19830981198926	18.68042712064309	1	ZAF	South Africa
ZAF_1_EC	Eastern Cape	2008	Average age at circumcision (MC)	With program data	18.283644342765072	0.20979237540659465	18.31318128244309	17.78116771836188	18.643618671262786	1	ZAF	South Africa
ZAF_1_EC	Eastern Cape	2008	Average age at circumcision (MMC)	No program data	14.033627519436422	0.5559905792875512	14.03391398363505	13.059463939583193	15.153519771441431	1	ZAF	South Africa
ZAF_1_EC	Eastern Cape	2008	Average age at circumcision (MMC)	With program data	16.333291008911388	0.6164988914229977	16.317074857509258	15.313067777729653	17.620267649857112	1	ZAF	South Africa
ZAF_1_EC	Eastern Cape	2008	Average age at circumcision (MMC-T)	No program data	NA	NA	NA	NA	NA	1	ZAF	South Africa
ZAF_1_EC	Eastern Cape	2008	Average age at circumcision (MMC-T)	With program data	NA	NA	NA	NA	NA	1	ZAF	South Africa
ZAF_1_EC	Eastern Cape	2008	Average age at circumcision (MMC-nT)	No program data	14.033627519436422	0.5559905792875512	14.03391398363505	13.059463939583193	15.153519771441431	1	ZAF	South Africa
ZAF_1_EC	Eastern Cape	2008	Average age at circumcision (MMC-nTs)	With program data	16.333291008911388	0.6164988914229977	16.317074857509258	15.313067777729653	17.620267649857112	1	ZAF	South Africa
ZAF_1_EC	Eastern Cape	2008	Average age at circumcision (TMC)	No program data	19.079549441868448	0.11025351202701414	19.078529116477434	18.865161132258848	19.299793157234426	1	ZAF	South Africa
ZAF_1_EC	Eastern Cape	2008	Average age at circumcision (TMC)	With program data	19.106973722228997	0.11049504781111373	19.09178281326044	18.902891642786297	19.34119676474682	1	ZAF	South Africa
ZAF_1_EC	Eastern Cape	2008	Average age at circumcision (TMIC)	No program data	19.079549441868448	0.11025351202701414	19.078529116477434	18.865161132258848	19.299793157234426	1	ZAF	South Africa
ZAF_1_EC	Eastern Cape	2008	Average age at circumcision (TMIC)	With program data	19.106973722228997	0.11049504781111373	19.09178281326044	18.902891642786297	19.34119676474682	1	ZAF	South Africa
ZAF_1_EC	Eastern Cape	2009	Average age at circumcision (MC)	No program data	18.43664328801416	0.1215434960136055	18.43231599934026	18.220225537861573	18.67587427607893	1	ZAF	South Africa
ZAF_1_EC	Eastern Cape	2009	Average age at circumcision (MC)	With program data	18.595636038362198	0.21505791323144152	18.573386451506302	18.212608318592203	19.008476207939598	1	ZAF	South Africa
ZAF_1_EC	Eastern Cape	2009	Average age at circumcision (MMC)	No program data	14.449139346540846	0.5934182028112952	14.403613681559449	13.521681013231083	15.502081437535647	1	ZAF	South Africa
ZAF_1_EC	Eastern Cape	2009	Average age at circumcision (MMC)	With program data	18.289044306285408	0.330950065901587	18.25497190531496	17.707967033387902	18.936359499847036	1	ZAF	South Africa
ZAF_1_EC	Eastern Cape	2009	Average age at circumcision (MMC-T)	No program data	NA	NA	NA	NA	NA	1	ZAF	South Africa
ZAF_1_EC	Eastern Cape	2009	Average age at circumcision (MMC-T)	With program data	NA	NA	NA	NA	NA	1	ZAF	South Africa
ZAF_1_EC	Eastern Cape	2009	Average age at circumcision (MMC-nT)	No program data	14.449139346540846	0.5934182028112952	14.403613681559449	13.521681013231083	15.502081437535647	1	ZAF	South Africa
ZAF_1_EC	Eastern Cape	2009	Average age at circumcision (MMC-nTs)	With program data	18.289044306285408	0.330950065901587	18.25497190531496	17.707967033387902	18.936359499847036	1	ZAF	South Africa
ZAF_1_EC	Eastern Cape	2009	Average age at circumcision (TMC)	No program data	19.088961819486933	0.11241464407109363	19.08691397875812	18.87147525884616	19.309906199828227	1	ZAF	South Africa
ZAF_1_EC	Eastern Cape	2009	Average age at circumcision (TMC)	With program data	19.097506990507046	0.11412527768483664	19.085128066176665	18.899285947847723	19.33919797043554	1	ZAF	South Africa
ZAF_1_EC	Eastern Cape	2009	Average age at circumcision (TMIC)	No program data	19.088961819486933	0.11241464407109363	19.08691397875812	18.87147525884616	19.309906199828227	1	ZAF	South Africa
ZAF_1_EC	Eastern Cape	2009	Average age at circumcision (TMIC)	With program data	19.097506990507046	0.11412527768483664	19.085128066176665	18.899285947847723	19.33919797043554	1	ZAF	South Africa
ZAF_1_EC	Eastern Cape	2010	Average age at circumcision (MC)	No program data	18.448833896049628	0.12239784381261247	18.444935930500407	18.204322796333084	18.669319876652786	1	ZAF	South Africa
ZAF_1_EC	Eastern Cape	2010	Average age at circumcision (MC)	With program data	18.41415582331854	0.16884332883327277	18.40032707863775	18.12034016552422	18.74478896579865	1	ZAF	South Africa
ZAF_1_EC	Eastern Cape	2010	Average age at circumcision (MMC)	No program data	15.936063031351676	0.42130954817722455	15.922861935024187	15.168632915025498	16.7002186859759	1	ZAF	South Africa
ZAF_1_EC	Eastern Cape	2010	Average age at circumcision (MMC)	With program data	17.637797139645855	0.3184079595706483	17.6077641157286	17.015019102649973	18.23771889036868	1	ZAF	South Africa
ZAF_1_EC	Eastern Cape	2010	Average age at circumcision (MMC-T)	No program data	NA	NA	NA	NA	NA	1	ZAF	South Africa
ZAF_1_EC	Eastern Cape	2010	Average age at circumcision (MMC-T)	With program data	NA	NA	NA	NA	NA	1	ZAF	South Africa
ZAF_1_EC	Eastern Cape	2010	Average age at circumcision (MMC-nT)	No program data	15.936063031351676	0.42130954817722455	15.922861935024187	15.168632915025498	16.7002186859759	1	ZAF	South Africa
ZAF_1_EC	Eastern Cape	2010	Average age at circumcision (MMC-nTs)	With program data	17.637797139645855	0.3184079595706483	17.6077641157286	17.015019102649973	18.23771889036868	1	ZAF	South Africa
ZAF_1_EC	Eastern Cape	2010	Average age at circumcision (TMC)	No program data	19.097469824654553	0.11426229139958023	19.092512249603956	18.87826682105549	19.3189324358541	1	ZAF	South Africa
ZAF_1_EC	Eastern Cape	2010	Average age at circumcision (TMC)	With program data	19.08064378886999	0.12278265982503535	19.06164223246623	18.87321289494919	19.328003528477723	1	ZAF	South Africa
ZAF_1_EC	Eastern Cape	2010	Average age at circumcision (TMIC)	No program data	19.097469824654553	0.11426229139958023	19.092512249603956	18.87826682105549	19.3189324358541	1	ZAF	South Africa
ZAF_1_EC	Eastern Cape	2010	Average age at circumcision (TMIC)	With program data	19.08064378886999	0.12278265982503535	19.06164223246623	18.87321289494919	19.328003528477723	1	ZAF	South Africa
ZAF_1_EC	Eastern Cape	2011	Average age at circumcision (MC)	No program data	18.41209645957605	0.1206397569416043	18.40485999901621	18.18946325223294	18.63045109738151	1	ZAF	South Africa
ZAF_1_EC	Eastern Cape	2011	Average age at circumcision (MC)	With program data	18.28730889229276	0.2103459928737215	18.262227471801545	17.905190790415087	18.69573701831572	1	ZAF	South Africa
ZAF_1_EC	Eastern Cape	2011	Average age at circumcision (MMC)	No program data	15.846121842442527	0.4183468617853061	15.832589372856667	15.10449477300937	16.624439492039038	1	ZAF	South Africa
ZAF_1_EC	Eastern Cape	2011	Average age at circumcision (MMC)	With program data	17.74825073498548	0.3422360470656768	17.74801104950629	17.12063627978221	18.37596958109598	1	ZAF	South Africa
ZAF_1_EC	Eastern Cape	2011	Average age at circumcision (MMC-T)	No program data	NA	NA	NA	NA	NA	1	ZAF	South Africa
ZAF_1_EC	Eastern Cape	2011	Average age at circumcision (MMC-T)	With program data	NA	NA	NA	NA	NA	1	ZAF	South Africa
ZAF_1_EC	Eastern Cape	2011	Average age at circumcision (MMC-nT)	No program data	15.846121842442527	0.4183468617853061	15.832589372856667	15.10449477300937	16.624439492039038	1	ZAF	South Africa
ZAF_1_EC	Eastern Cape	2011	Average age at circumcision (MMC-nTs)	With program data	17.74825073498548	0.3422360470656768	17.74801104950629	17.12063627978221	18.37596958109598	1	ZAF	South Africa
ZAF_1_EC	Eastern Cape	2011	Average age at circumcision (TMC)	No program data	19.10127869376326	0.11650098856871714	19.09593063688766	18.8802784954218	19.325842435775428	1	ZAF	South Africa
ZAF_1_EC	Eastern Cape	2011	Average age at circumcision (TMC)	With program data	19.055186238025367	0.12425662770018675	19.02972821222133	18.846847402989564	19.3000783470008	1	ZAF	South Africa
ZAF_1_EC	Eastern Cape	2011	Average age at circumcision (TMIC)	No program data	19.10127869376326	0.11650098856871714	19.09593063688766	18.8802784954218	19.325842435775428	1	ZAF	South Africa
ZAF_1_EC	Eastern Cape	2011	Average age at circumcision (TMIC)	With program data	19.055186238025367	0.12425662770018675	19.02972821222133	18.846847402989564	19.3000783470008	1	ZAF	South Africa
ZAF_1_EC	Eastern Cape	2012	Average age at circumcision (MC)	No program data	18.398372093147124	0.12417267761866527	18.404624805066543	18.144268614884474	18.60190573174197	1	ZAF	South Africa
ZAF_1_EC	Eastern Cape	2012	Average age at circumcision (MC)	With program data	18.207843935152624	0.13942903758488656	18.19321646616762	18.00464877422525	18.48980902084473	1	ZAF	South Africa
ZAF_1_EC	Eastern Cape	2012	Average age at circumcision (MMC)	No program data	16.271438510828563	0.3415944591953506	16.328874393957264	15.650664933313019	16.85776384631479	1	ZAF	South Africa
ZAF_1_EC	Eastern Cape	2012	Average age at circumcision (MMC)	With program data	14.182778058262434	0.42777860770809367	14.144632943793141	13.390623663990429	14.966490285790687	1	ZAF	South Africa
ZAF_1_EC	Eastern Cape	2012	Average age at circumcision (MMC-T)	No program data	NA	NA	NA	NA	NA	1	ZAF	South Africa
ZAF_1_EC	Eastern Cape	2012	Average age at circumcision (MMC-T)	With program data	NA	NA	NA	NA	NA	1	ZAF	South Africa
ZAF_1_EC	Eastern Cape	2012	Average age at circumcision (MMC-nT)	No program data	16.271438510828563	0.3415944591953506	16.328874393957264	15.650664933313019	16.85776384631479	1	ZAF	South Africa
ZAF_1_EC	Eastern Cape	2012	Average age at circumcision (MMC-nTs)	With program data	14.182778058262434	0.42777860770809367	14.144632943793141	13.390623663990429	14.966490285790687	1	ZAF	South Africa
ZAF_1_EC	Eastern Cape	2012	Average age at circumcision (TMC)	No program data	19.111810175456583	0.11815100928198459	19.109030565121653	18.889134751184827	19.339870633520057	1	ZAF	South Africa
ZAF_1_EC	Eastern Cape	2012	Average age at circumcision (TMC)	With program data	19.054030006046858	0.12819123400743634	19.02558902883208	18.845969695201283	19.29385023167186	1	ZAF	South Africa
ZAF_1_EC	Eastern Cape	2012	Average age at circumcision (TMIC)	No program data	19.111810175456583	0.11815100928198459	19.109030565121653	18.889134751184827	19.339870633520057	1	ZAF	South Africa
ZAF_1_EC	Eastern Cape	2012	Average age at circumcision (TMIC)	With program data	19.054030006046858	0.12819123400743634	19.02558902883208	18.845969695201283	19.29385023167186	1	ZAF	South Africa
ZAF_1_EC	Eastern Cape	2013	Average age at circumcision (MC)	No program data	18.266354263296364	0.12878079931875341	18.25058894659482	18.006263403760062	18.513616597810255	1	ZAF	South Africa
ZAF_1_EC	Eastern Cape	2013	Average age at circumcision (MC)	With program data	18.160532573578514	0.13133302127485333	18.156326483607813	17.961943532650047	18.44435767771592	1	ZAF	South Africa
ZAF_1_EC	Eastern Cape	2013	Average age at circumcision (MMC)	No program data	16.538062305155503	0.3299114312739854	16.53148971809755	15.890268546061701	17.12587047024061	1	ZAF	South Africa
ZAF_1_EC	Eastern Cape	2013	Average age at circumcision (MMC)	With program data	14.485226468795	0.3854021464118547	14.463173732543003	13.81330361037587	15.224967598235317	1	ZAF	South Africa
ZAF_1_EC	Eastern Cape	2013	Average age at circumcision (MMC-T)	No program data	NA	NA	NA	NA	NA	1	ZAF	South Africa
ZAF_1_EC	Eastern Cape	2013	Average age at circumcision (MMC-T)	With program data	NA	NA	NA	NA	NA	1	ZAF	South Africa
ZAF_1_EC	Eastern Cape	2013	Average age at circumcision (MMC-nT)	No program data	16.538062305155503	0.3299114312739854	16.53148971809755	15.890268546061701	17.12587047024061	1	ZAF	South Africa
ZAF_1_EC	Eastern Cape	2013	Average age at circumcision (MMC-nTs)	With program data	14.485226468795	0.3854021464118547	14.463173732543003	13.81330361037587	15.224967598235317	1	ZAF	South Africa
ZAF_1_EC	Eastern Cape	2013	Average age at circumcision (TMC)	No program data	19.1218450037916	0.11953975624763438	19.119036219725647	18.896056394339887	19.353331005105147	1	ZAF	South Africa
ZAF_1_EC	Eastern Cape	2013	Average age at circumcision (TMC)	With program data	19.042607912719756	0.12396840759918751	19.01325795991375	18.837855311558076	19.27761791465183	1	ZAF	South Africa
ZAF_1_EC	Eastern Cape	2013	Average age at circumcision (TMIC)	No program data	19.1218450037916	0.11953975624763438	19.119036219725647	18.896056394339887	19.353331005105147	1	ZAF	South Africa
ZAF_1_EC	Eastern Cape	2013	Average age at circumcision (TMIC)	With program data	19.042607912719756	0.12396840759918751	19.01325795991375	18.837855311558076	19.27761791465183	1	ZAF	South Africa
ZAF_1_EC	Eastern Cape	2014	Average age at circumcision (MC)	No program data	18.179446459679216	0.14372828433319437	18.197591257466755	17.898095055543735	18.42343457884587	1	ZAF	South Africa
ZAF_1_EC	Eastern Cape	2014	Average age at circumcision (MC)	With program data	18.12963591677031	0.13132499399822575	18.1143293540962	17.92758493646533	18.37058838384211	1	ZAF	South Africa
ZAF_1_EC	Eastern Cape	2014	Average age at circumcision (MMC)	No program data	16.608435400936635	0.33553952346885685	16.629263130513444	16.00588367295081	17.25036327039244	1	ZAF	South Africa
ZAF_1_EC	Eastern Cape	2014	Average age at circumcision (MMC)	With program data	14.870820410303415	0.4102248079671287	14.830444961327498	14.130231812491854	15.629878035159827	1	ZAF	South Africa
ZAF_1_EC	Eastern Cape	2014	Average age at circumcision (MMC-T)	No program data	NA	NA	NA	NA	NA	1	ZAF	South Africa
ZAF_1_EC	Eastern Cape	2014	Average age at circumcision (MMC-T)	With program data	NA	NA	NA	NA	NA	1	ZAF	South Africa
ZAF_1_EC	Eastern Cape	2014	Average age at circumcision (MMC-nT)	No program data	16.608435400936635	0.33553952346885685	16.629263130513444	16.00588367295081	17.25036327039244	1	ZAF	South Africa
ZAF_1_EC	Eastern Cape	2014	Average age at circumcision (MMC-nTs)	With program data	14.870820410303415	0.4102248079671287	14.830444961327498	14.130231812491854	15.629878035159827	1	ZAF	South Africa
ZAF_1_EC	Eastern Cape	2014	Average age at circumcision (TMC)	No program data	19.136643488962992	0.12236669522639126	19.132882960849777	18.907229694882286	19.377811922442596	1	ZAF	South Africa
ZAF_1_EC	Eastern Cape	2014	Average age at circumcision (TMC)	With program data	19.0536257540946	0.12086718237189828	19.026208249607656	18.848510323473562	19.289179741728034	1	ZAF	South Africa
ZAF_1_EC	Eastern Cape	2014	Average age at circumcision (TMIC)	No program data	19.136643488962992	0.12236669522639126	19.132882960849777	18.907229694882286	19.377811922442596	1	ZAF	South Africa
ZAF_1_EC	Eastern Cape	2014	Average age at circumcision (TMIC)	With program data	19.0536257540946	0.12086718237189828	19.026208249607656	18.848510323473562	19.289179741728034	1	ZAF	South Africa
ZAF_1_EC	Eastern Cape	2015	Average age at circumcision (MC)	No program data	18.01557285008984	0.15540238509439683	18.017291688562878	17.694799825711343	18.3032375037603	1	ZAF	South Africa
ZAF_1_EC	Eastern Cape	2015	Average age at circumcision (MC)	With program data	18.04220108262211	0.1362606982897764	18.022569222286833	17.816621682319035	18.304605331455072	1	ZAF	South Africa
ZAF_1_EC	Eastern Cape	2015	Average age at circumcision (MMC)	No program data	16.269157981669988	0.30797726105140716	16.29622755722145	15.72524640125216	16.902814076724674	1	ZAF	South Africa
ZAF_1_EC	Eastern Cape	2015	Average age at circumcision (MMC)	With program data	14.896644459623523	0.39787816097208595	14.889790206976286	14.162402709966216	15.610656079686734	1	ZAF	South Africa
ZAF_1_EC	Eastern Cape	2015	Average age at circumcision (MMC-T)	No program data	NA	NA	NA	NA	NA	1	ZAF	South Africa
ZAF_1_EC	Eastern Cape	2015	Average age at circumcision (MMC-T)	With program data	NA	NA	NA	NA	NA	1	ZAF	South Africa
ZAF_1_EC	Eastern Cape	2015	Average age at circumcision (MMC-nT)	No program data	16.269157981669988	0.30797726105140716	16.29622755722145	15.72524640125216	16.902814076724674	1	ZAF	South Africa
ZAF_1_EC	Eastern Cape	2015	Average age at circumcision (MMC-nTs)	With program data	14.896644459623523	0.39787816097208595	14.889790206976286	14.162402709966216	15.610656079686734	1	ZAF	South Africa
ZAF_1_EC	Eastern Cape	2015	Average age at circumcision (TMC)	No program data	19.151879090737165	0.12620286847707035	19.143875594391695	18.914162650110107	19.40366805434263	1	ZAF	South Africa
ZAF_1_EC	Eastern Cape	2015	Average age at circumcision (TMC)	With program data	19.07415033954383	0.1193991717589707	19.048380519547525	18.862439203477905	19.315673833481895	1	ZAF	South Africa
ZAF_1_EC	Eastern Cape	2015	Average age at circumcision (TMIC)	No program data	19.151879090737165	0.12620286847707035	19.143875594391695	18.914162650110107	19.40366805434263	1	ZAF	South Africa
ZAF_1_EC	Eastern Cape	2015	Average age at circumcision (TMIC)	With program data	19.07415033954383	0.1193991717589707	19.048380519547525	18.862439203477905	19.315673833481895	1	ZAF	South Africa
ZAF_1_EC	Eastern Cape	2016	Average age at circumcision (MC)	No program data	17.83445701601876	0.18333307277705116	17.8340467163444	17.499417021868226	18.112874296402907	1	ZAF	South Africa
ZAF_1_EC	Eastern Cape	2016	Average age at circumcision (MC)	With program data	17.94802326535245	0.14499678002078056	17.942101019069284	17.73391869842533	18.256800820948634	1	ZAF	South Africa
ZAF_1_EC	Eastern Cape	2016	Average age at circumcision (MMC)	No program data	16.160905404225186	0.3276371715712141	16.18003884185687	15.566788402275286	16.76023088871804	1	ZAF	South Africa
ZAF_1_EC	Eastern Cape	2016	Average age at circumcision (MMC)	With program data	14.953502693724042	0.42463327878386237	14.94758923633934	14.169294667493471	15.733192406487877	1	ZAF	South Africa
ZAF_1_EC	Eastern Cape	2016	Average age at circumcision (MMC-T)	No program data	NA	NA	NA	NA	NA	1	ZAF	South Africa
ZAF_1_EC	Eastern Cape	2016	Average age at circumcision (MMC-T)	With program data	NA	NA	NA	NA	NA	1	ZAF	South Africa
ZAF_1_EC	Eastern Cape	2016	Average age at circumcision (MMC-nT)	No program data	16.160905404225186	0.3276371715712141	16.18003884185687	15.566788402275286	16.76023088871804	1	ZAF	South Africa
ZAF_1_EC	Eastern Cape	2016	Average age at circumcision (MMC-nTs)	With program data	14.953502693724042	0.42463327878386237	14.94758923633934	14.169294667493471	15.733192406487877	1	ZAF	South Africa
ZAF_1_EC	Eastern Cape	2016	Average age at circumcision (TMC)	No program data	19.164322947049236	0.131285370382088	19.167413948995623	18.919029679995027	19.43127654357057	1	ZAF	South Africa
ZAF_1_EC	Eastern Cape	2016	Average age at circumcision (TMC)	With program data	19.093273067294923	0.11912363907463244	19.068852700264742	18.871558519815157	19.33784403107319	1	ZAF	South Africa
ZAF_1_EC	Eastern Cape	2016	Average age at circumcision (TMIC)	No program data	19.164322947049236	0.131285370382088	19.167413948995623	18.919029679995027	19.43127654357057	1	ZAF	South Africa
ZAF_1_EC	Eastern Cape	2016	Average age at circumcision (TMIC)	With program data	19.093273067294923	0.11912363907463244	19.068852700264742	18.871558519815157	19.33784403107319	1	ZAF	South Africa
ZAF_1_EC	Eastern Cape	2017	Average age at circumcision (MC)	No program data	17.754891926122156	0.24878149890967483	17.772607867876008	17.297513529113665	18.198535668748406	1	ZAF	South Africa
ZAF_1_EC	Eastern Cape	2017	Average age at circumcision (MC)	With program data	18.004135773228608	0.13705273418882266	17.992101464559	17.79917210405134	18.280640423200918	1	ZAF	South Africa
ZAF_1_EC	Eastern Cape	2017	Average age at circumcision (MMC)	No program data	15.865224501276616	0.41250811982912144	15.882876833026451	15.121538747197654	16.601954134161005	1	ZAF	South Africa
ZAF_1_EC	Eastern Cape	2017	Average age at circumcision (MMC)	With program data	14.404320850678461	0.42566490938722057	14.391563030835421	13.619253446960794	15.172142694176943	1	ZAF	South Africa
ZAF_1_EC	Eastern Cape	2017	Average age at circumcision (MMC-T)	No program data	NA	NA	NA	NA	NA	1	ZAF	South Africa
ZAF_1_EC	Eastern Cape	2017	Average age at circumcision (MMC-T)	With program data	NA	NA	NA	NA	NA	1	ZAF	South Africa
ZAF_1_EC	Eastern Cape	2017	Average age at circumcision (MMC-nT)	No program data	15.865224501276616	0.41250811982912144	15.882876833026451	15.121538747197654	16.601954134161005	1	ZAF	South Africa
ZAF_1_EC	Eastern Cape	2017	Average age at circumcision (MMC-nTs)	With program data	14.404320850678461	0.42566490938722057	14.391563030835421	13.619253446960794	15.172142694176943	1	ZAF	South Africa
ZAF_1_EC	Eastern Cape	2017	Average age at circumcision (TMC)	No program data	19.165162670745218	0.13771443278689394	19.1723144950342	18.90227548775495	19.445113695788557	1	ZAF	South Africa
ZAF_1_EC	Eastern Cape	2017	Average age at circumcision (TMC)	With program data	19.101795900051393	0.11967688820753632	19.074251316290706	18.874210521747003	19.351061542401396	1	ZAF	South Africa
ZAF_1_EC	Eastern Cape	2017	Average age at circumcision (TMIC)	No program data	19.165162670745218	0.13771443278689394	19.1723144950342	18.90227548775495	19.445113695788557	1	ZAF	South Africa
ZAF_1_EC	Eastern Cape	2017	Average age at circumcision (TMIC)	With program data	19.101795900051393	0.11967688820753632	19.074251316290706	18.874210521747003	19.351061542401396	1	ZAF	South Africa
ZAF_1_EC	Eastern Cape	2018	Average age at circumcision (MC)	No program data	17.695452996189463	0.2845267618022857	17.742374684052173	17.14934516511339	18.14200281129179	1	ZAF	South Africa
ZAF_1_EC	Eastern Cape	2018	Average age at circumcision (MC)	With program data	18.134643743567846	0.19725071104395372	18.117276407426196	17.78117140864397	18.554823255423575	1	ZAF	South Africa
ZAF_1_EC	Eastern Cape	2018	Average age at circumcision (MMC)	No program data	15.871437744511423	0.5346101529387408	15.879248535560627	14.747983774147423	16.745888222744625	1	ZAF	South Africa
ZAF_1_EC	Eastern Cape	2018	Average age at circumcision (MMC)	With program data	18.12762510766467	0.19832739240384883	18.111166382737952	17.772763302510157	18.551322639722162	1	ZAF	South Africa
ZAF_1_EC	Eastern Cape	2018	Average age at circumcision (MMC-T)	No program data	NA	NA	NA	NA	NA	1	ZAF	South Africa
ZAF_1_EC	Eastern Cape	2018	Average age at circumcision (MMC-T)	With program data	19.075499654486865	0.12025239979714135	19.048430460799523	18.839145601229546	19.331512365710495	1	ZAF	South Africa
ZAF_1_EC	Eastern Cape	2018	Average age at circumcision (MMC-nT)	No program data	15.871437744511423	0.5346101529387408	15.879248535560627	14.747983774147423	16.745888222744625	1	ZAF	South Africa
ZAF_1_EC	Eastern Cape	2018	Average age at circumcision (MMC-nTs)	With program data	15.691124006227527	0.610001191533463	15.657230197256355	14.570194145608728	16.98121744340401	1	ZAF	South Africa
ZAF_1_EC	Eastern Cape	2018	Average age at circumcision (TMC)	No program data	19.12702627138445	0.1450373000787254	19.132025408580798	18.85632123640639	19.420134344247884	1	ZAF	South Africa
ZAF_1_EC	Eastern Cape	2018	Average age at circumcision (TMC)	With program data	19.077947004304196	0.13832763896454717	19.07680108797273	18.82897687743077	19.34666621887275	1	ZAF	South Africa
ZAF_1_EC	Eastern Cape	2018	Average age at circumcision (TMIC)	No program data	19.12702627138445	0.1450373000787254	19.132025408580798	18.85632123640639	19.420134344247884	1	ZAF	South Africa
ZAF_1_EC	Eastern Cape	2018	Average age at circumcision (TMIC)	With program data	19.075514213662974	0.12025043509963614	19.04867782462495	18.84000730024404	19.33190643741409	1	ZAF	South Africa
ZAF_1_EC	Eastern Cape	2019	Average age at circumcision (MC)	No program data	17.58734311982544	0.33260216583920277	17.624743006694473	16.946021142146584	18.153601185226343	1	ZAF	South Africa
ZAF_1_EC	Eastern Cape	2019	Average age at circumcision (MC)	With program data	17.634623398340445	0.33143233418541007	17.642159333218075	17.023908024674334	18.29580881401811	1	ZAF	South Africa
ZAF_1_EC	Eastern Cape	2019	Average age at circumcision (MMC)	No program data	15.645544442292938	0.5654183940394409	15.687251221208093	14.556822305388717	16.764133314031227	1	ZAF	South Africa
ZAF_1_EC	Eastern Cape	2019	Average age at circumcision (MMC)	With program data	17.628340666088913	0.3328531587463918	17.636063666489477	17.015466271293334	18.292623453906888	1	ZAF	South Africa
ZAF_1_EC	Eastern Cape	2019	Average age at circumcision (MMC-T)	No program data	NA	NA	NA	NA	NA	1	ZAF	South Africa
ZAF_1_EC	Eastern Cape	2019	Average age at circumcision (MMC-T)	With program data	19.018538010447436	0.12058813109383054	18.989789645049548	18.7843369698234	19.28508885192845	1	ZAF	South Africa
ZAF_1_EC	Eastern Cape	2019	Average age at circumcision (MMC-nT)	No program data	15.645544442292938	0.5654183940394409	15.687251221208093	14.556822305388717	16.764133314031227	1	ZAF	South Africa
ZAF_1_EC	Eastern Cape	2019	Average age at circumcision (MMC-nTs)	With program data	16.510423128073544	0.5951966650168621	16.517211756784242	15.53171591141858	17.69653513626036	1	ZAF	South Africa
ZAF_1_EC	Eastern Cape	2019	Average age at circumcision (TMC)	No program data	19.046755204150124	0.1527658561986111	19.052711956215035	18.771156055735055	19.364955605716254	1	ZAF	South Africa
ZAF_1_EC	Eastern Cape	2019	Average age at circumcision (TMC)	With program data	19.020195398039668	0.14424766525045538	18.99701624924625	18.73596402944294	19.32868580412081	1	ZAF	South Africa
ZAF_1_EC	Eastern Cape	2019	Average age at circumcision (TMIC)	No program data	19.046755204150124	0.1527658561986111	19.052711956215035	18.771156055735055	19.364955605716254	1	ZAF	South Africa
ZAF_1_EC	Eastern Cape	2019	Average age at circumcision (TMIC)	With program data	19.018547219873785	0.12065441992934282	18.991018623944413	18.78383180921481	19.28544265961822	1	ZAF	South Africa
ZAF_1_EC	Eastern Cape	2020	Average age at circumcision (MC)	No program data	17.55891622434403	0.34361611948455817	17.638096293994504	16.831633120241325	18.069669915033167	1	ZAF	South Africa
ZAF_1_EC	Eastern Cape	2020	Average age at circumcision (MC)	With program data	17.726757235025477	0.4906440594618379	17.84213688909857	16.72510439157491	18.725994630986506	1	ZAF	South Africa
ZAF_1_EC	Eastern Cape	2020	Average age at circumcision (MMC)	No program data	15.776533853068512	0.5898756738985665	15.803372791028348	14.547560418135605	16.71632116674267	1	ZAF	South Africa
ZAF_1_EC	Eastern Cape	2020	Average age at circumcision (MMC)	With program data	16.035314731075324	1.238367249589081	15.804043948521349	14.017806708888795	18.659862489501965	1	ZAF	South Africa
ZAF_1_EC	Eastern Cape	2020	Average age at circumcision (MMC-T)	No program data	NA	NA	NA	NA	NA	1	ZAF	South Africa
ZAF_1_EC	Eastern Cape	2020	Average age at circumcision (MMC-T)	With program data	NA	NA	NA	NA	NA	1	ZAF	South Africa
ZAF_1_EC	Eastern Cape	2020	Average age at circumcision (MMC-nT)	No program data	15.776533853068512	0.5898756738985665	15.803372791028348	14.547560418135605	16.71632116674267	1	ZAF	South Africa
ZAF_1_EC	Eastern Cape	2020	Average age at circumcision (MMC-nTs)	With program data	16.035314731075324	1.238367249589081	15.804043948521349	14.017806708888795	18.659862489501965	1	ZAF	South Africa
ZAF_1_EC	Eastern Cape	2020	Average age at circumcision (TMC)	No program data	18.94352444446561	0.15895540333551803	18.942172553902623	18.663670194325007	19.28120070324909	1	ZAF	South Africa
ZAF_1_EC	Eastern Cape	2020	Average age at circumcision (TMC)	With program data	18.931021276143863	0.1260203256763317	18.909071699563547	18.702825111279033	19.200203998701056	1	ZAF	South Africa
ZAF_1_EC	Eastern Cape	2020	Average age at circumcision (TMIC)	No program data	18.94352444446561	0.15895540333551803	18.942172553902623	18.663670194325007	19.28120070324909	1	ZAF	South Africa
ZAF_1_EC	Eastern Cape	2020	Average age at circumcision (TMIC)	With program data	18.931021276143863	0.1260203256763317	18.909071699563547	18.702825111279033	19.200203998701056	1	ZAF	South Africa
ZAF_1_EC	Eastern Cape	2021	Average age at circumcision (MC)	No program data	17.484870066030762	0.37076149847446166	17.55062586577256	16.701734769263346	18.106890904891962	1	ZAF	South Africa
ZAF_1_EC	Eastern Cape	2021	Average age at circumcision (MC)	With program data	17.692549732620805	0.5070099450020972	17.697906328819897	16.65241384398932	18.545788743618033	1	ZAF	South Africa
ZAF_1_EC	Eastern Cape	2021	Average age at circumcision (MMC)	No program data	15.580744816108261	0.6996502543643867	15.641265590365446	13.712284193832488	16.676905307304054	1	ZAF	South Africa
ZAF_1_EC	Eastern Cape	2021	Average age at circumcision (MMC)	With program data	15.728155892738148	1.893619182690443	15.88389927757093	10.728065785528223	18.399334763206618	1	ZAF	South Africa
ZAF_1_EC	Eastern Cape	2021	Average age at circumcision (MMC-T)	No program data	NA	NA	NA	NA	NA	1	ZAF	South Africa
ZAF_1_EC	Eastern Cape	2021	Average age at circumcision (MMC-T)	With program data	NA	NA	NA	NA	NA	1	ZAF	South Africa
ZAF_1_EC	Eastern Cape	2021	Average age at circumcision (MMC-nT)	No program data	15.580744816108261	0.6996502543643867	15.641265590365446	13.712284193832488	16.676905307304054	1	ZAF	South Africa
ZAF_1_EC	Eastern Cape	2021	Average age at circumcision (MMC-nTs)	With program data	15.728155892738148	1.893619182690443	15.88389927757093	10.728065785528223	18.399334763206618	1	ZAF	South Africa
ZAF_1_EC	Eastern Cape	2021	Average age at circumcision (TMC)	No program data	18.83706674361768	0.1636107732999061	18.84158621445607	18.54451482733974	19.191640124401154	1	ZAF	South Africa
ZAF_1_EC	Eastern Cape	2021	Average age at circumcision (TMC)	With program data	18.852031078663945	0.12949156162146172	18.833314676231254	18.6275585054752	19.13092970734725	1	ZAF	South Africa
ZAF_1_EC	Eastern Cape	2021	Average age at circumcision (TMIC)	No program data	18.83706674361768	0.1636107732999061	18.84158621445607	18.54451482733974	19.191640124401154	1	ZAF	South Africa
ZAF_1_EC	Eastern Cape	2021	Average age at circumcision (TMIC)	With program data	18.852031078663945	0.12949156162146172	18.833314676231254	18.6275585054752	19.13092970734725	1	ZAF	South Africa
ZAF_1_FS	Free State	2006	Average age at circumcision (MC)	No program data	18.547229209555987	0.25392535068750566	18.570833721940552	18.096483536627908	18.95161960763722	1	ZAF	South Africa
ZAF_1_FS	Free State	2006	Average age at circumcision (MC)	With program data	18.5663596715377	0.23432962693091738	18.58687077775909	18.023666049543465	18.97374049688706	1	ZAF	South Africa
ZAF_1_FS	Free State	2006	Average age at circumcision (MMC)	No program data	18.240178073853045	0.48830705186449797	18.212197947860346	17.397068314798993	19.172568644133317	1	ZAF	South Africa
ZAF_1_FS	Free State	2006	Average age at circumcision (MMC)	With program data	18.204167139617873	0.44430660217071	18.223927415490856	17.19293079998846	18.907721920983082	1	ZAF	South Africa
ZAF_1_FS	Free State	2006	Average age at circumcision (MMC-T)	No program data	NA	NA	NA	NA	NA	1	ZAF	South Africa
ZAF_1_FS	Free State	2006	Average age at circumcision (MMC-T)	With program data	NA	NA	NA	NA	NA	1	ZAF	South Africa
ZAF_1_FS	Free State	2006	Average age at circumcision (MMC-nT)	No program data	18.240178073853045	0.48830705186449797	18.212197947860346	17.397068314798993	19.172568644133317	1	ZAF	South Africa
ZAF_1_FS	Free State	2006	Average age at circumcision (MMC-nTs)	With program data	18.204167139617873	0.44430660217071	18.223927415490856	17.19293079998846	18.907721920983082	1	ZAF	South Africa
ZAF_1_FS	Free State	2006	Average age at circumcision (TMC)	No program data	18.844074976742334	0.2610285927295605	18.84370899200119	18.41434509582385	19.31733607086781	1	ZAF	South Africa
ZAF_1_FS	Free State	2006	Average age at circumcision (TMC)	With program data	18.89700735026263	0.2961875334709537	18.899133810994634	18.37783029029216	19.519932979612932	1	ZAF	South Africa
ZAF_1_FS	Free State	2006	Average age at circumcision (TMIC)	No program data	18.844074976742334	0.2610285927295605	18.84370899200119	18.41434509582385	19.31733607086781	1	ZAF	South Africa
ZAF_1_FS	Free State	2006	Average age at circumcision (TMIC)	With program data	18.89700735026263	0.2961875334709537	18.899133810994634	18.37783029029216	19.519932979612932	1	ZAF	South Africa
ZAF_1_FS	Free State	2007	Average age at circumcision (MC)	No program data	18.872082820523975	0.29518670710520817	18.85632985972329	18.38543292366473	19.40592585893142	1	ZAF	South Africa
ZAF_1_FS	Free State	2007	Average age at circumcision (MC)	With program data	18.91291737520294	0.3838759386488211	18.903820711861208	18.119638858129115	19.72612944818396	1	ZAF	South Africa
ZAF_1_FS	Free State	2007	Average age at circumcision (MMC)	No program data	18.85218393210024	0.5180089859490122	18.80292251013855	17.84376233645792	19.856710950349914	1	ZAF	South Africa
ZAF_1_FS	Free State	2007	Average age at circumcision (MMC)	With program data	18.85326032125763	0.6407417856354536	18.867400735260482	17.214836922044324	19.963394334798586	1	ZAF	South Africa
ZAF_1_FS	Free State	2007	Average age at circumcision (MMC-T)	No program data	NA	NA	NA	NA	NA	1	ZAF	South Africa
ZAF_1_FS	Free State	2007	Average age at circumcision (MMC-T)	With program data	NA	NA	NA	NA	NA	1	ZAF	South Africa
ZAF_1_FS	Free State	2007	Average age at circumcision (MMC-nT)	No program data	18.85218393210024	0.5180089859490122	18.80292251013855	17.84376233645792	19.856710950349914	1	ZAF	South Africa
ZAF_1_FS	Free State	2007	Average age at circumcision (MMC-nTs)	With program data	18.85326032125763	0.6407417856354536	18.867400735260482	17.214836922044324	19.963394334798586	1	ZAF	South Africa
ZAF_1_FS	Free State	2007	Average age at circumcision (TMC)	No program data	18.877727764124486	0.2623729051934899	18.878772294652897	18.45049816966764	19.360033000473617	1	ZAF	South Africa
ZAF_1_FS	Free State	2007	Average age at circumcision (TMC)	With program data	18.928321432822628	0.2972727209880248	18.93202069493474	18.41266265917697	19.551625998153195	1	ZAF	South Africa
ZAF_1_FS	Free State	2007	Average age at circumcision (TMIC)	No program data	18.877727764124486	0.2623729051934899	18.878772294652897	18.45049816966764	19.360033000473617	1	ZAF	South Africa
ZAF_1_FS	Free State	2007	Average age at circumcision (TMIC)	With program data	18.928321432822628	0.2972727209880248	18.93202069493474	18.41266265917697	19.551625998153195	1	ZAF	South Africa
ZAF_1_FS	Free State	2008	Average age at circumcision (MC)	No program data	18.649761489640557	0.2805372293009541	18.654677516482906	18.15968008860849	19.203379342980156	1	ZAF	South Africa
ZAF_1_FS	Free State	2008	Average age at circumcision (MC)	With program data	18.795934425192137	0.36561124787891763	18.785348345658285	18.12212877721336	19.536018491391822	1	ZAF	South Africa
ZAF_1_FS	Free State	2008	Average age at circumcision (MMC)	No program data	18.447098998503606	0.48368674346667284	18.456661518383445	17.431797357508565	19.406525772848575	1	ZAF	South Africa
ZAF_1_FS	Free State	2008	Average age at circumcision (MMC)	With program data	18.63175594439677	0.6046641843772635	18.622965238154542	17.39208390063687	19.6970151067747	1	ZAF	South Africa
ZAF_1_FS	Free State	2008	Average age at circumcision (MMC-T)	No program data	NA	NA	NA	NA	NA	1	ZAF	South Africa
ZAF_1_FS	Free State	2008	Average age at circumcision (MMC-T)	With program data	NA	NA	NA	NA	NA	1	ZAF	South Africa
ZAF_1_FS	Free State	2008	Average age at circumcision (MMC-nT)	No program data	18.447098998503606	0.48368674346667284	18.456661518383445	17.431797357508565	19.406525772848575	1	ZAF	South Africa
ZAF_1_FS	Free State	2008	Average age at circumcision (MMC-nTs)	With program data	18.63175594439677	0.6046641843772635	18.622965238154542	17.39208390063687	19.6970151067747	1	ZAF	South Africa
ZAF_1_FS	Free State	2008	Average age at circumcision (TMC)	No program data	18.91495068508219	0.2667675527028652	18.912627116232514	18.481643721725924	19.41222940322708	1	ZAF	South Africa
ZAF_1_FS	Free State	2008	Average age at circumcision (TMC)	With program data	18.96317215300295	0.3013809342993703	18.96914214532095	18.438944932603814	19.58758452060337	1	ZAF	South Africa
ZAF_1_FS	Free State	2008	Average age at circumcision (TMIC)	No program data	18.91495068508219	0.2667675527028652	18.912627116232514	18.481643721725924	19.41222940322708	1	ZAF	South Africa
ZAF_1_FS	Free State	2008	Average age at circumcision (TMIC)	With program data	18.96317215300295	0.3013809342993703	18.96914214532095	18.438944932603814	19.58758452060337	1	ZAF	South Africa
ZAF_1_FS	Free State	2009	Average age at circumcision (MC)	No program data	18.88724776131322	0.29914809472459764	18.898564672666296	18.334869297953816	19.440777007936273	1	ZAF	South Africa
ZAF_1_FS	Free State	2009	Average age at circumcision (MC)	With program data	18.40148058926654	0.25033967408262603	18.43099935015578	17.89810071833429	18.819909782360266	1	ZAF	South Africa
ZAF_1_FS	Free State	2009	Average age at circumcision (MMC)	No program data	18.844610229423655	0.45940150282499886	18.867150027561053	17.96939240375488	19.683428460647143	1	ZAF	South Africa
ZAF_1_FS	Free State	2009	Average age at circumcision (MMC)	With program data	17.818251365171307	0.4035189836069517	17.84427396730183	17.054676152565207	18.45850576067295	1	ZAF	South Africa
ZAF_1_FS	Free State	2009	Average age at circumcision (MMC-T)	No program data	NA	NA	NA	NA	NA	1	ZAF	South Africa
ZAF_1_FS	Free State	2009	Average age at circumcision (MMC-T)	With program data	NA	NA	NA	NA	NA	1	ZAF	South Africa
ZAF_1_FS	Free State	2009	Average age at circumcision (MMC-nT)	No program data	18.844610229423655	0.45940150282499886	18.867150027561053	17.96939240375488	19.683428460647143	1	ZAF	South Africa
ZAF_1_FS	Free State	2009	Average age at circumcision (MMC-nTs)	With program data	17.818251365171307	0.4035189836069517	17.84427396730183	17.054676152565207	18.45850576067295	1	ZAF	South Africa
ZAF_1_FS	Free State	2009	Average age at circumcision (TMC)	No program data	18.954589424330578	0.2726103992020744	18.954241451319188	18.507207426349645	19.467247861179985	1	ZAF	South Africa
ZAF_1_FS	Free State	2009	Average age at circumcision (TMC)	With program data	18.99971859384361	0.30608075690306685	19.0095925046942	18.47034599084696	19.628813391102476	1	ZAF	South Africa
ZAF_1_FS	Free State	2009	Average age at circumcision (TMIC)	No program data	18.954589424330578	0.2726103992020744	18.954241451319188	18.507207426349645	19.467247861179985	1	ZAF	South Africa
ZAF_1_FS	Free State	2009	Average age at circumcision (TMIC)	With program data	18.99971859384361	0.30608075690306685	19.0095925046942	18.47034599084696	19.628813391102476	1	ZAF	South Africa
ZAF_1_FS	Free State	2010	Average age at circumcision (MC)	No program data	19.110458970989875	0.2898565813592856	19.066518519481995	18.611527077137367	19.615861498271308	1	ZAF	South Africa
ZAF_1_FS	Free State	2010	Average age at circumcision (MC)	With program data	19.94230945207792	0.2757587985285789	19.960312028154558	19.410075131187476	20.431193376380044	1	ZAF	South Africa
ZAF_1_FS	Free State	2010	Average age at circumcision (MMC)	No program data	19.149273752288373	0.3939752426385367	19.098130291724388	18.44247214006151	19.920653863717	1	ZAF	South Africa
ZAF_1_FS	Free State	2010	Average age at circumcision (MMC)	With program data	20.098087385473807	0.32322041764619486	20.118148018936935	19.46208337035573	20.69182068761146	1	ZAF	South Africa
ZAF_1_FS	Free State	2010	Average age at circumcision (MMC-T)	No program data	NA	NA	NA	NA	NA	1	ZAF	South Africa
ZAF_1_FS	Free State	2010	Average age at circumcision (MMC-T)	With program data	NA	NA	NA	NA	NA	1	ZAF	South Africa
ZAF_1_FS	Free State	2010	Average age at circumcision (MMC-nT)	No program data	19.149273752288373	0.3939752426385367	19.098130291724388	18.44247214006151	19.920653863717	1	ZAF	South Africa
ZAF_1_FS	Free State	2010	Average age at circumcision (MMC-nTs)	With program data	20.098087385473807	0.32322041764619486	20.118148018936935	19.46208337035573	20.69182068761146	1	ZAF	South Africa
ZAF_1_FS	Free State	2010	Average age at circumcision (TMC)	No program data	18.995918474140662	0.2810699845616582	18.99893304481433	18.52978258609256	19.528121785650505	1	ZAF	South Africa
ZAF_1_FS	Free State	2010	Average age at circumcision (TMC)	With program data	19.035303997791846	0.3108497357716843	19.04423448914313	18.49623034478489	19.67244565167875	1	ZAF	South Africa
ZAF_1_FS	Free State	2010	Average age at circumcision (TMIC)	No program data	18.995918474140662	0.2810699845616582	18.99893304481433	18.52978258609256	19.528121785650505	1	ZAF	South Africa
ZAF_1_FS	Free State	2010	Average age at circumcision (TMIC)	With program data	19.035303997791846	0.3108497357716843	19.04423448914313	18.49623034478489	19.67244565167875	1	ZAF	South Africa
ZAF_1_FS	Free State	2011	Average age at circumcision (MC)	No program data	19.159832586702574	0.3128523131475104	19.12583601209179	18.614335045629517	19.796611900077778	1	ZAF	South Africa
ZAF_1_FS	Free State	2011	Average age at circumcision (MC)	With program data	19.987618548659334	0.3127146273057702	19.99926287714886	19.38773302349687	20.504669419452313	1	ZAF	South Africa
ZAF_1_FS	Free State	2011	Average age at circumcision (MMC)	No program data	19.19346563106809	0.4149733331633699	19.128245322246663	18.4180993540016	20.011152533150337	1	ZAF	South Africa
ZAF_1_FS	Free State	2011	Average age at circumcision (MMC)	With program data	20.106298100859362	0.3576241723629137	20.115845786757273	19.42942674014632	20.723310237875644	1	ZAF	South Africa
ZAF_1_FS	Free State	2011	Average age at circumcision (MMC-T)	No program data	NA	NA	NA	NA	NA	1	ZAF	South Africa
ZAF_1_FS	Free State	2011	Average age at circumcision (MMC-T)	With program data	NA	NA	NA	NA	NA	1	ZAF	South Africa
ZAF_1_FS	Free State	2011	Average age at circumcision (MMC-nT)	No program data	19.19346563106809	0.4149733331633699	19.128245322246663	18.4180993540016	20.011152533150337	1	ZAF	South Africa
ZAF_1_FS	Free State	2011	Average age at circumcision (MMC-nTs)	With program data	20.106298100859362	0.3576241723629137	20.115845786757273	19.42942674014632	20.723310237875644	1	ZAF	South Africa
ZAF_1_FS	Free State	2011	Average age at circumcision (TMC)	No program data	19.03236136625444	0.29230829740396963	19.030743728585193	18.540678082904844	19.588709310424683	1	ZAF	South Africa
ZAF_1_FS	Free State	2011	Average age at circumcision (TMC)	With program data	19.083263609165527	0.3300612791851646	19.096305532789785	18.496884714873723	19.75629629833862	1	ZAF	South Africa
ZAF_1_FS	Free State	2011	Average age at circumcision (TMIC)	No program data	19.03236136625444	0.29230829740396963	19.030743728585193	18.540678082904844	19.588709310424683	1	ZAF	South Africa
ZAF_1_FS	Free State	2011	Average age at circumcision (TMIC)	With program data	19.083263609165527	0.3300612791851646	19.096305532789785	18.496884714873723	19.75629629833862	1	ZAF	South Africa
ZAF_1_FS	Free State	2012	Average age at circumcision (MC)	No program data	19.080168885604426	0.29909426345621454	19.076643874968077	18.55873829186656	19.634109174280177	1	ZAF	South Africa
ZAF_1_FS	Free State	2012	Average age at circumcision (MC)	With program data	19.515082664748338	0.3280333376523636	19.531104483638828	18.877168491992165	20.091315558843075	1	ZAF	South Africa
ZAF_1_FS	Free State	2012	Average age at circumcision (MMC)	No program data	19.080027072433772	0.38340375232323326	19.04462032004767	18.42179794568326	19.80114502812757	1	ZAF	South Africa
ZAF_1_FS	Free State	2012	Average age at circumcision (MMC)	With program data	19.602750285074983	0.407806650861451	19.609889938387013	18.82831679803158	20.319004031379272	1	ZAF	South Africa
ZAF_1_FS	Free State	2012	Average age at circumcision (MMC-T)	No program data	NA	NA	NA	NA	NA	1	ZAF	South Africa
ZAF_1_FS	Free State	2012	Average age at circumcision (MMC-T)	With program data	NA	NA	NA	NA	NA	1	ZAF	South Africa
ZAF_1_FS	Free State	2012	Average age at circumcision (MMC-nT)	No program data	19.080027072433772	0.38340375232323326	19.04462032004767	18.42179794568326	19.80114502812757	1	ZAF	South Africa
ZAF_1_FS	Free State	2012	Average age at circumcision (MMC-nTs)	With program data	19.602750285074983	0.407806650861451	19.609889938387013	18.82831679803158	20.319004031379272	1	ZAF	South Africa
ZAF_1_FS	Free State	2012	Average age at circumcision (TMC)	No program data	19.072076876249753	0.30750558480093115	19.076643499618108	18.548331349486336	19.66288120638349	1	ZAF	South Africa
ZAF_1_FS	Free State	2012	Average age at circumcision (TMC)	With program data	19.12727006088482	0.3575536188371859	19.12989018490504	18.472570793115658	19.868526548580803	1	ZAF	South Africa
ZAF_1_FS	Free State	2012	Average age at circumcision (TMIC)	No program data	19.072076876249753	0.30750558480093115	19.076643499618108	18.548331349486336	19.66288120638349	1	ZAF	South Africa
ZAF_1_FS	Free State	2012	Average age at circumcision (TMIC)	With program data	19.12727006088482	0.3575536188371859	19.12989018490504	18.472570793115658	19.868526548580803	1	ZAF	South Africa
ZAF_1_FS	Free State	2013	Average age at circumcision (MC)	No program data	19.196064686713367	0.30496035425001145	19.21846305408515	18.666574887096356	19.80367555754736	1	ZAF	South Africa
ZAF_1_FS	Free State	2013	Average age at circumcision (MC)	With program data	19.1746171661357	0.30945610048281896	19.161612564908204	18.61616391362604	19.744225944904876	1	ZAF	South Africa
ZAF_1_FS	Free State	2013	Average age at circumcision (MMC)	No program data	19.210160707213504	0.35539300506660215	19.23228146963494	18.59777777580178	19.89689632726015	1	ZAF	South Africa
ZAF_1_FS	Free State	2013	Average age at circumcision (MMC)	With program data	19.18437751889256	0.36672010741400185	19.162933932582515	18.52587062551047	19.883309365443775	1	ZAF	South Africa
ZAF_1_FS	Free State	2013	Average age at circumcision (MMC-T)	No program data	NA	NA	NA	NA	NA	1	ZAF	South Africa
ZAF_1_FS	Free State	2013	Average age at circumcision (MMC-T)	With program data	NA	NA	NA	NA	NA	1	ZAF	South Africa
ZAF_1_FS	Free State	2013	Average age at circumcision (MMC-nT)	No program data	19.210160707213504	0.35539300506660215	19.23228146963494	18.59777777580178	19.89689632726015	1	ZAF	South Africa
ZAF_1_FS	Free State	2013	Average age at circumcision (MMC-nTs)	With program data	19.18437751889256	0.36672010741400185	19.162933932582515	18.52587062551047	19.883309365443775	1	ZAF	South Africa
ZAF_1_FS	Free State	2013	Average age at circumcision (TMC)	No program data	19.097567910818974	0.324188121213324	19.1085568575674	18.548034125333256	19.72297358778345	1	ZAF	South Africa
ZAF_1_FS	Free State	2013	Average age at circumcision (TMC)	With program data	19.11349166741344	0.3727380896660725	19.111313093052264	18.42997850205261	19.89009224664573	1	ZAF	South Africa
ZAF_1_FS	Free State	2013	Average age at circumcision (TMIC)	No program data	19.097567910818974	0.324188121213324	19.1085568575674	18.548034125333256	19.72297358778345	1	ZAF	South Africa
ZAF_1_FS	Free State	2013	Average age at circumcision (TMIC)	With program data	19.11349166741344	0.3727380896660725	19.111313093052264	18.42997850205261	19.89009224664573	1	ZAF	South Africa
ZAF_1_FS	Free State	2014	Average age at circumcision (MC)	No program data	19.012180217553095	0.3148773336151802	18.998079801797495	18.46782747083101	19.655987004042743	1	ZAF	South Africa
ZAF_1_FS	Free State	2014	Average age at circumcision (MC)	With program data	19.12474200010346	0.33336944004039293	19.131532054150462	18.53394280002607	19.764386312270805	1	ZAF	South Africa
ZAF_1_FS	Free State	2014	Average age at circumcision (MMC)	No program data	18.992436266539592	0.3625680051734434	18.976154206779768	18.375381883694708	19.72687537281102	1	ZAF	South Africa
ZAF_1_FS	Free State	2014	Average age at circumcision (MMC)	With program data	19.12825134003513	0.38097865746284565	19.121598755758924	18.46891054005578	19.834535653823423	1	ZAF	South Africa
ZAF_1_FS	Free State	2014	Average age at circumcision (MMC-T)	No program data	NA	NA	NA	NA	NA	1	ZAF	South Africa
ZAF_1_FS	Free State	2014	Average age at circumcision (MMC-T)	With program data	NA	NA	NA	NA	NA	1	ZAF	South Africa
ZAF_1_FS	Free State	2014	Average age at circumcision (MMC-nT)	No program data	18.992436266539592	0.3625680051734434	18.976154206779768	18.375381883694708	19.72687537281102	1	ZAF	South Africa
ZAF_1_FS	Free State	2014	Average age at circumcision (MMC-nTs)	With program data	19.12825134003513	0.38097865746284565	19.121598755758924	18.46891054005578	19.834535653823423	1	ZAF	South Africa
ZAF_1_FS	Free State	2014	Average age at circumcision (TMC)	No program data	19.13371117499837	0.349960236777693	19.13259213854158	18.54777859414363	19.818262612958826	1	ZAF	South Africa
ZAF_1_FS	Free State	2014	Average age at circumcision (TMC)	With program data	19.093986819317166	0.3908964845470813	19.086718120239212	18.383087882259375	19.91934540360555	1	ZAF	South Africa
ZAF_1_FS	Free State	2014	Average age at circumcision (TMIC)	No program data	19.13371117499837	0.349960236777693	19.13259213854158	18.54777859414363	19.818262612958826	1	ZAF	South Africa
ZAF_1_FS	Free State	2014	Average age at circumcision (TMIC)	With program data	19.093986819317166	0.3908964845470813	19.086718120239212	18.383087882259375	19.91934540360555	1	ZAF	South Africa
ZAF_1_FS	Free State	2015	Average age at circumcision (MC)	No program data	18.881288217913273	0.29873853163740127	18.864730082630835	18.359658956051653	19.480322545629996	1	ZAF	South Africa
ZAF_1_FS	Free State	2015	Average age at circumcision (MC)	With program data	19.196738250974178	0.3530708480555726	19.2220900263969	18.479205127548955	19.784019023621312	1	ZAF	South Africa
ZAF_1_FS	Free State	2015	Average age at circumcision (MMC)	No program data	18.85043378294911	0.33629850677286227	18.824423430046476	18.22872807191326	19.524343689718688	1	ZAF	South Africa
ZAF_1_FS	Free State	2015	Average age at circumcision (MMC)	With program data	19.207422517441255	0.3822729115785569	19.204827159185733	18.438457851297812	19.82500945848223	1	ZAF	South Africa
ZAF_1_FS	Free State	2015	Average age at circumcision (MMC-T)	No program data	NA	NA	NA	NA	NA	1	ZAF	South Africa
ZAF_1_FS	Free State	2015	Average age at circumcision (MMC-T)	With program data	NA	NA	NA	NA	NA	1	ZAF	South Africa
ZAF_1_FS	Free State	2015	Average age at circumcision (MMC-nT)	No program data	18.85043378294911	0.33629850677286227	18.824423430046476	18.22872807191326	19.524343689718688	1	ZAF	South Africa
ZAF_1_FS	Free State	2015	Average age at circumcision (MMC-nTs)	With program data	19.207422517441255	0.3822729115785569	19.204827159185733	18.438457851297812	19.82500945848223	1	ZAF	South Africa
ZAF_1_FS	Free State	2015	Average age at circumcision (TMC)	No program data	19.132041292021032	0.3777143446822939	19.159323970000507	18.49368226171027	19.87928679503878	1	ZAF	South Africa
ZAF_1_FS	Free State	2015	Average age at circumcision (TMC)	With program data	19.06122491919099	0.41300039335948124	19.075182715646413	18.31639812464286	19.953550290333368	1	ZAF	South Africa
ZAF_1_FS	Free State	2015	Average age at circumcision (TMIC)	No program data	19.132041292021032	0.3777143446822939	19.159323970000507	18.49368226171027	19.87928679503878	1	ZAF	South Africa
ZAF_1_FS	Free State	2015	Average age at circumcision (TMIC)	With program data	19.06122491919099	0.41300039335948124	19.075182715646413	18.31639812464286	19.953550290333368	1	ZAF	South Africa
ZAF_1_FS	Free State	2016	Average age at circumcision (MC)	No program data	18.577914807282006	0.35560293000895343	18.530456188215393	17.934590208013276	19.29789837683987	1	ZAF	South Africa
ZAF_1_FS	Free State	2016	Average age at circumcision (MC)	With program data	18.6636688811471	0.4085299376388233	18.70110362470733	17.814918997699067	19.423355849004494	1	ZAF	South Africa
ZAF_1_FS	Free State	2016	Average age at circumcision (MMC)	No program data	18.516530720726923	0.3963051827648949	18.452941415499687	17.877678565169916	19.31378304922297	1	ZAF	South Africa
ZAF_1_FS	Free State	2016	Average age at circumcision (MMC)	With program data	18.623908674995487	0.45525209303957564	18.648726707979804	17.69840499607922	19.46546271954491	1	ZAF	South Africa
ZAF_1_FS	Free State	2016	Average age at circumcision (MMC-T)	No program data	NA	NA	NA	NA	NA	1	ZAF	South Africa
ZAF_1_FS	Free State	2016	Average age at circumcision (MMC-T)	With program data	NA	NA	NA	NA	NA	1	ZAF	South Africa
ZAF_1_FS	Free State	2016	Average age at circumcision (MMC-nT)	No program data	18.516530720726923	0.3963051827648949	18.452941415499687	17.877678565169916	19.31378304922297	1	ZAF	South Africa
ZAF_1_FS	Free State	2016	Average age at circumcision (MMC-nTs)	With program data	18.623908674995487	0.45525209303957564	18.648726707979804	17.69840499607922	19.46546271954491	1	ZAF	South Africa
ZAF_1_FS	Free State	2016	Average age at circumcision (TMC)	No program data	19.112960241500673	0.4102851923930558	19.158346304762226	18.427671140521056	19.95074959741211	1	ZAF	South Africa
ZAF_1_FS	Free State	2016	Average age at circumcision (TMC)	With program data	19.051946127926964	0.44938883173743743	19.035422103228996	18.256092474191988	20.04139222713644	1	ZAF	South Africa
ZAF_1_FS	Free State	2016	Average age at circumcision (TMIC)	No program data	19.112960241500673	0.4102851923930558	19.158346304762226	18.427671140521056	19.95074959741211	1	ZAF	South Africa
ZAF_1_FS	Free State	2016	Average age at circumcision (TMIC)	With program data	19.051946127926964	0.44938883173743743	19.035422103228996	18.256092474191988	20.04139222713644	1	ZAF	South Africa
ZAF_1_FS	Free State	2017	Average age at circumcision (MC)	No program data	18.53210945389812	0.4672859444515772	18.50750710757759	17.680992982455905	19.40405925329916	1	ZAF	South Africa
ZAF_1_FS	Free State	2017	Average age at circumcision (MC)	With program data	18.79767258478681	0.4640544594101204	18.82716938868826	17.802264612572227	19.592336591900807	1	ZAF	South Africa
ZAF_1_FS	Free State	2017	Average age at circumcision (MMC)	No program data	18.47237691286801	0.5246926249990868	18.418099377681024	17.46137207262385	19.48717717616843	1	ZAF	South Africa
ZAF_1_FS	Free State	2017	Average age at circumcision (MMC)	With program data	18.785482521386662	0.5060834357849228	18.79614808281204	17.75725133883961	19.672564200046644	1	ZAF	South Africa
ZAF_1_FS	Free State	2017	Average age at circumcision (MMC-T)	No program data	NA	NA	NA	NA	NA	1	ZAF	South Africa
ZAF_1_FS	Free State	2017	Average age at circumcision (MMC-T)	With program data	NA	NA	NA	NA	NA	1	ZAF	South Africa
ZAF_1_FS	Free State	2017	Average age at circumcision (MMC-nT)	No program data	18.47237691286801	0.5246926249990868	18.418099377681024	17.46137207262385	19.48717717616843	1	ZAF	South Africa
ZAF_1_FS	Free State	2017	Average age at circumcision (MMC-nTs)	With program data	18.785482521386662	0.5060834357849228	18.79614808281204	17.75725133883961	19.672564200046644	1	ZAF	South Africa
ZAF_1_FS	Free State	2017	Average age at circumcision (TMC)	No program data	19.049481208088654	0.43575162559197633	19.067219556521643	18.314335805580846	19.92223557880861	1	ZAF	South Africa
ZAF_1_FS	Free State	2017	Average age at circumcision (TMC)	With program data	18.950284091537775	0.4766962673134855	18.94246166955621	18.115059704107438	19.996628456140144	1	ZAF	South Africa
ZAF_1_FS	Free State	2017	Average age at circumcision (TMIC)	No program data	19.049481208088654	0.43575162559197633	19.067219556521643	18.314335805580846	19.92223557880861	1	ZAF	South Africa
ZAF_1_FS	Free State	2017	Average age at circumcision (TMIC)	With program data	18.950284091537775	0.4766962673134855	18.94246166955621	18.115059704107438	19.996628456140144	1	ZAF	South Africa
ZAF_1_FS	Free State	2018	Average age at circumcision (MC)	No program data	18.2826640795548	0.5844758885038742	18.186169396693785	17.341343888037287	19.601419737688307	1	ZAF	South Africa
ZAF_1_FS	Free State	2018	Average age at circumcision (MC)	With program data	18.877475100630985	0.5598358800343008	18.924448349724	17.66263726420592	19.930033276554607	1	ZAF	South Africa
ZAF_1_FS	Free State	2018	Average age at circumcision (MMC)	No program data	18.19156974387984	0.6640546086443444	18.126837058325364	17.173956599277652	19.649425089679863	1	ZAF	South Africa
ZAF_1_FS	Free State	2018	Average age at circumcision (MMC)	With program data	18.88246455378282	0.6063694743646443	18.912486784818405	17.653565092747428	20.017521523096775	1	ZAF	South Africa
ZAF_1_FS	Free State	2018	Average age at circumcision (MMC-T)	No program data	NA	NA	NA	NA	NA	1	ZAF	South Africa
ZAF_1_FS	Free State	2018	Average age at circumcision (MMC-T)	With program data	NA	NA	NA	NA	NA	1	ZAF	South Africa
ZAF_1_FS	Free State	2018	Average age at circumcision (MMC-nT)	No program data	18.19156974387984	0.6640546086443444	18.126837058325364	17.173956599277652	19.649425089679863	1	ZAF	South Africa
ZAF_1_FS	Free State	2018	Average age at circumcision (MMC-nTs)	With program data	18.88246455378282	0.6063694743646443	18.912486784818405	17.653565092747428	20.017521523096775	1	ZAF	South Africa
ZAF_1_FS	Free State	2018	Average age at circumcision (TMC)	No program data	18.95063198493725	0.4666959025419046	18.929262484065482	18.14674070082011	19.947521352917487	1	ZAF	South Africa
ZAF_1_FS	Free State	2018	Average age at circumcision (TMC)	With program data	18.819920445444307	0.5135435518670812	18.809117658814166	17.955842244617088	19.98614675081903	1	ZAF	South Africa
ZAF_1_FS	Free State	2018	Average age at circumcision (TMIC)	No program data	18.95063198493725	0.4666959025419046	18.929262484065482	18.14674070082011	19.947521352917487	1	ZAF	South Africa
ZAF_1_FS	Free State	2018	Average age at circumcision (TMIC)	With program data	18.819920445444307	0.5135435518670812	18.809117658814166	17.955842244617088	19.98614675081903	1	ZAF	South Africa
ZAF_1_FS	Free State	2019	Average age at circumcision (MC)	No program data	18.179509877459818	0.6350790070306058	18.08710660212326	17.14717750161897	19.785575051773577	1	ZAF	South Africa
ZAF_1_FS	Free State	2019	Average age at circumcision (MC)	With program data	18.236643399824217	0.6160436757096348	18.192192761898937	17.228751759359277	19.501925935979145	1	ZAF	South Africa
ZAF_1_FS	Free State	2019	Average age at circumcision (MMC)	No program data	18.101712477166707	0.7116410754423735	18.049893676312784	16.96035470576721	19.875573089020858	1	ZAF	South Africa
ZAF_1_FS	Free State	2019	Average age at circumcision (MMC)	With program data	18.195824586207852	0.686055080417221	18.123438106837185	17.10924182649793	19.63529713075237	1	ZAF	South Africa
ZAF_1_FS	Free State	2019	Average age at circumcision (MMC-T)	No program data	NA	NA	NA	NA	NA	1	ZAF	South Africa
ZAF_1_FS	Free State	2019	Average age at circumcision (MMC-T)	With program data	NA	NA	NA	NA	NA	1	ZAF	South Africa
ZAF_1_FS	Free State	2019	Average age at circumcision (MMC-nT)	No program data	18.101712477166707	0.7116410754423735	18.049893676312784	16.96035470576721	19.875573089020858	1	ZAF	South Africa
ZAF_1_FS	Free State	2019	Average age at circumcision (MMC-nTs)	With program data	18.195824586207852	0.686055080417221	18.123438106837185	17.10924182649793	19.63529713075237	1	ZAF	South Africa
ZAF_1_FS	Free State	2019	Average age at circumcision (TMC)	No program data	18.78580725791754	0.4916805567351309	18.746362049656014	17.932063840600126	19.900157750652237	1	ZAF	South Africa
ZAF_1_FS	Free State	2019	Average age at circumcision (TMC)	With program data	18.6210282163093	0.5348897339624891	18.62771661911929	17.748608106288764	19.845912731426708	1	ZAF	South Africa
ZAF_1_FS	Free State	2019	Average age at circumcision (TMIC)	No program data	18.78580725791754	0.4916805567351309	18.746362049656014	17.932063840600126	19.900157750652237	1	ZAF	South Africa
ZAF_1_FS	Free State	2019	Average age at circumcision (TMIC)	With program data	18.6210282163093	0.5348897339624891	18.62771661911929	17.748608106288764	19.845912731426708	1	ZAF	South Africa
ZAF_1_FS	Free State	2020	Average age at circumcision (MC)	No program data	17.92296433567822	0.6466388361813474	17.849209643264363	16.746269906420103	19.357833864580815	1	ZAF	South Africa
ZAF_1_FS	Free State	2020	Average age at circumcision (MC)	With program data	17.69595911499446	0.9469941491115816	17.695868362579258	15.787328597013492	19.75441786079849	1	ZAF	South Africa
ZAF_1_FS	Free State	2020	Average age at circumcision (MMC)	No program data	17.81640705618219	0.7560983688755484	17.756929017103296	16.285456988545036	19.45297956778552	1	ZAF	South Africa
ZAF_1_FS	Free State	2020	Average age at circumcision (MMC)	With program data	17.485684818766057	1.2537780197823005	17.614287738010304	14.431116255991338	19.805232975223408	1	ZAF	South Africa
ZAF_1_FS	Free State	2020	Average age at circumcision (MMC-T)	No program data	NA	NA	NA	NA	NA	1	ZAF	South Africa
ZAF_1_FS	Free State	2020	Average age at circumcision (MMC-T)	With program data	NA	NA	NA	NA	NA	1	ZAF	South Africa
ZAF_1_FS	Free State	2020	Average age at circumcision (MMC-nT)	No program data	17.81640705618219	0.7560983688755484	17.756929017103296	16.285456988545036	19.45297956778552	1	ZAF	South Africa
ZAF_1_FS	Free State	2020	Average age at circumcision (MMC-nTs)	With program data	17.485684818766057	1.2537780197823005	17.614287738010304	14.431116255991338	19.805232975223408	1	ZAF	South Africa
ZAF_1_FS	Free State	2020	Average age at circumcision (TMC)	No program data	18.609232221250984	0.513596590346934	18.566138648174235	17.73166063898887	19.727499874216647	1	ZAF	South Africa
ZAF_1_FS	Free State	2020	Average age at circumcision (TMC)	With program data	18.362258608618305	0.5293174083003112	18.3541065008118	17.52368542498	19.559712340141097	1	ZAF	South Africa
ZAF_1_FS	Free State	2020	Average age at circumcision (TMIC)	No program data	18.609232221250984	0.513596590346934	18.566138648174235	17.73166063898887	19.727499874216647	1	ZAF	South Africa
ZAF_1_FS	Free State	2020	Average age at circumcision (TMIC)	With program data	18.362258608618305	0.5293174083003112	18.3541065008118	17.52368542498	19.559712340141097	1	ZAF	South Africa
ZAF_1_FS	Free State	2021	Average age at circumcision (MC)	No program data	17.77634125984391	0.7021565283432235	17.687930711798877	16.657906344373615	19.293289822455073	1	ZAF	South Africa
ZAF_1_FS	Free State	2021	Average age at circumcision (MC)	With program data	17.598186012101433	1.1277105759388175	17.327563795188233	15.612869827402081	19.791048977124913	1	ZAF	South Africa
ZAF_1_FS	Free State	2021	Average age at circumcision (MMC)	No program data	17.682492312595397	0.8079713901429307	17.610470372634207	16.2205299030949	19.378115481546978	1	ZAF	South Africa
ZAF_1_FS	Free State	2021	Average age at circumcision (MMC)	With program data	17.36908651758563	1.4953262691151434	17.272748843901397	13.776405572934962	19.83705958010156	1	ZAF	South Africa
ZAF_1_FS	Free State	2021	Average age at circumcision (MMC-T)	No program data	NA	NA	NA	NA	NA	1	ZAF	South Africa
ZAF_1_FS	Free State	2021	Average age at circumcision (MMC-T)	With program data	NA	NA	NA	NA	NA	1	ZAF	South Africa
ZAF_1_FS	Free State	2021	Average age at circumcision (MMC-nT)	No program data	17.682492312595397	0.8079713901429307	17.610470372634207	16.2205299030949	19.378115481546978	1	ZAF	South Africa
ZAF_1_FS	Free State	2021	Average age at circumcision (MMC-nTs)	With program data	17.36908651758563	1.4953262691151434	17.272748843901397	13.776405572934962	19.83705958010156	1	ZAF	South Africa
ZAF_1_FS	Free State	2021	Average age at circumcision (TMC)	No program data	18.39059292943443	0.5131270211545894	18.35592153401126	17.49906996548266	19.48535547733696	1	ZAF	South Africa
ZAF_1_FS	Free State	2021	Average age at circumcision (TMC)	With program data	18.114180525581517	0.5262488038673221	18.07547788910933	17.321584310459315	19.474359362908345	1	ZAF	South Africa
ZAF_1_FS	Free State	2021	Average age at circumcision (TMIC)	No program data	18.39059292943443	0.5131270211545894	18.35592153401126	17.49906996548266	19.48535547733696	1	ZAF	South Africa
ZAF_1_FS	Free State	2021	Average age at circumcision (TMIC)	With program data	18.114180525581517	0.5262488038673221	18.07547788910933	17.321584310459315	19.474359362908345	1	ZAF	South Africa
ZAF_1_GT	Gauteng	2006	Average age at circumcision (MC)	No program data	17.08667392948978	0.2787553526839919	17.071952544367214	16.54235552672571	17.670525108454527	1	ZAF	South Africa
ZAF_1_GT	Gauteng	2006	Average age at circumcision (MC)	With program data	17.02919438616286	0.28088325458041147	17.05366705401771	16.464725404354603	17.566311706915766	1	ZAF	South Africa
ZAF_1_GT	Gauteng	2006	Average age at circumcision (MMC)	No program data	16.78974030151996	0.43561191400178273	16.81289561454374	15.957699635252705	17.662712396874298	1	ZAF	South Africa
ZAF_1_GT	Gauteng	2006	Average age at circumcision (MMC)	With program data	16.73069735073875	0.4689774107696904	16.799317708117485	15.643558093272123	17.49043490815762	1	ZAF	South Africa
ZAF_1_GT	Gauteng	2006	Average age at circumcision (MMC-T)	No program data	NA	NA	NA	NA	NA	1	ZAF	South Africa
ZAF_1_GT	Gauteng	2006	Average age at circumcision (MMC-T)	With program data	NA	NA	NA	NA	NA	1	ZAF	South Africa
ZAF_1_GT	Gauteng	2006	Average age at circumcision (MMC-nT)	No program data	16.78974030151996	0.43561191400178273	16.81289561454374	15.957699635252705	17.662712396874298	1	ZAF	South Africa
ZAF_1_GT	Gauteng	2006	Average age at circumcision (MMC-nTs)	With program data	16.73069735073875	0.4689774107696904	16.799317708117485	15.643558093272123	17.49043490815762	1	ZAF	South Africa
ZAF_1_GT	Gauteng	2006	Average age at circumcision (TMC)	No program data	17.506424875852563	0.34529072763340235	17.442824479733503	16.975120423397513	18.08956971082644	1	ZAF	South Africa
ZAF_1_GT	Gauteng	2006	Average age at circumcision (TMC)	With program data	17.446313102882304	0.2965003228760172	17.44737908745727	16.907127824936644	17.950724432158744	1	ZAF	South Africa
ZAF_1_GT	Gauteng	2006	Average age at circumcision (TMIC)	No program data	17.506424875852563	0.34529072763340235	17.442824479733503	16.975120423397513	18.08956971082644	1	ZAF	South Africa
ZAF_1_GT	Gauteng	2006	Average age at circumcision (TMIC)	With program data	17.446313102882304	0.2965003228760172	17.44737908745727	16.907127824936644	17.950724432158744	1	ZAF	South Africa
ZAF_1_GT	Gauteng	2007	Average age at circumcision (MC)	No program data	17.965439306556565	0.3634163913136921	17.973292488725583	17.277392550274513	18.619110625519593	1	ZAF	South Africa
ZAF_1_GT	Gauteng	2007	Average age at circumcision (MC)	With program data	18.35822305071775	0.49850650822799125	18.323257467795493	17.525047941045663	19.451253271941347	1	ZAF	South Africa
ZAF_1_GT	Gauteng	2007	Average age at circumcision (MMC)	No program data	18.168398297944208	0.501162544386283	18.185635998495265	17.203965753135957	19.148629381897038	1	ZAF	South Africa
ZAF_1_GT	Gauteng	2007	Average age at circumcision (MMC)	With program data	18.69920651920743	0.6612583277069786	18.731487644150157	17.47267333865372	20.036686146032725	1	ZAF	South Africa
ZAF_1_GT	Gauteng	2007	Average age at circumcision (MMC-T)	No program data	NA	NA	NA	NA	NA	1	ZAF	South Africa
ZAF_1_GT	Gauteng	2007	Average age at circumcision (MMC-T)	With program data	NA	NA	NA	NA	NA	1	ZAF	South Africa
ZAF_1_GT	Gauteng	2007	Average age at circumcision (MMC-nT)	No program data	18.168398297944208	0.501162544386283	18.185635998495265	17.203965753135957	19.148629381897038	1	ZAF	South Africa
ZAF_1_GT	Gauteng	2007	Average age at circumcision (MMC-nTs)	With program data	18.69920651920743	0.6612583277069786	18.731487644150157	17.47267333865372	20.036686146032725	1	ZAF	South Africa
ZAF_1_GT	Gauteng	2007	Average age at circumcision (TMC)	No program data	17.514089340005427	0.3418417468832245	17.450078721699608	16.991628598270047	18.099632482115616	1	ZAF	South Africa
ZAF_1_GT	Gauteng	2007	Average age at circumcision (TMC)	With program data	17.45412175801209	0.29564975130541093	17.44700772080934	16.91892766606482	17.961001022526382	1	ZAF	South Africa
ZAF_1_GT	Gauteng	2007	Average age at circumcision (TMIC)	No program data	17.514089340005427	0.3418417468832245	17.450078721699608	16.991628598270047	18.099632482115616	1	ZAF	South Africa
ZAF_1_GT	Gauteng	2007	Average age at circumcision (TMIC)	With program data	17.45412175801209	0.29564975130541093	17.44700772080934	16.91892766606482	17.961001022526382	1	ZAF	South Africa
ZAF_1_GT	Gauteng	2008	Average age at circumcision (MC)	No program data	17.546839231039748	0.36929096061247296	17.561932107062823	16.90550496741664	18.230985193069934	1	ZAF	South Africa
ZAF_1_GT	Gauteng	2008	Average age at circumcision (MC)	With program data	17.149314524210507	0.6415140183138551	17.14756629875471	15.905022230950117	18.546445670426273	1	ZAF	South Africa
ZAF_1_GT	Gauteng	2008	Average age at circumcision (MMC)	No program data	17.522697186027642	0.4948250940028473	17.532696067859074	16.60336953482043	18.414038273548307	1	ZAF	South Africa
ZAF_1_GT	Gauteng	2008	Average age at circumcision (MMC)	With program data	16.84346515535649	1.0751665948700253	16.91298878273234	14.76430848905963	18.954470051250247	1	ZAF	South Africa
ZAF_1_GT	Gauteng	2008	Average age at circumcision (MMC-T)	No program data	NA	NA	NA	NA	NA	1	ZAF	South Africa
ZAF_1_GT	Gauteng	2008	Average age at circumcision (MMC-T)	With program data	NA	NA	NA	NA	NA	1	ZAF	South Africa
ZAF_1_GT	Gauteng	2008	Average age at circumcision (MMC-nT)	No program data	17.522697186027642	0.4948250940028473	17.532696067859074	16.60336953482043	18.414038273548307	1	ZAF	South Africa
ZAF_1_GT	Gauteng	2008	Average age at circumcision (MMC-nTs)	With program data	16.84346515535649	1.0751665948700253	16.91298878273234	14.76430848905963	18.954470051250247	1	ZAF	South Africa
ZAF_1_GT	Gauteng	2008	Average age at circumcision (TMC)	No program data	17.58305047878522	0.34907208029405834	17.514205872746594	17.040728830273405	18.182753127902426	1	ZAF	South Africa
ZAF_1_GT	Gauteng	2008	Average age at circumcision (TMC)	With program data	17.517591538832704	0.3029128964910847	17.504320982209073	16.972630880710742	18.03518358271252	1	ZAF	South Africa
ZAF_1_GT	Gauteng	2008	Average age at circumcision (TMIC)	No program data	17.58305047878522	0.34907208029405834	17.514205872746594	17.040728830273405	18.182753127902426	1	ZAF	South Africa
ZAF_1_GT	Gauteng	2008	Average age at circumcision (TMIC)	With program data	17.517591538832704	0.3029128964910847	17.504320982209073	16.972630880710742	18.03518358271252	1	ZAF	South Africa
ZAF_1_GT	Gauteng	2009	Average age at circumcision (MC)	No program data	18.324920025325085	0.35248052896717214	18.355710337709844	17.550113042357673	18.97964617116049	1	ZAF	South Africa
ZAF_1_GT	Gauteng	2009	Average age at circumcision (MC)	With program data	16.287774509251413	0.2658925146155603	16.27843233272265	15.80381815687727	16.848388951729266	1	ZAF	South Africa
ZAF_1_GT	Gauteng	2009	Average age at circumcision (MMC)	No program data	18.570382755747683	0.45975807569646626	18.63838103927806	17.538482050252206	19.34947794021506	1	ZAF	South Africa
ZAF_1_GT	Gauteng	2009	Average age at circumcision (MMC)	With program data	15.213225235134054	0.42068810290536823	15.265908616467556	14.196914607173074	15.976810047442761	1	ZAF	South Africa
ZAF_1_GT	Gauteng	2009	Average age at circumcision (MMC-T)	No program data	NA	NA	NA	NA	NA	1	ZAF	South Africa
ZAF_1_GT	Gauteng	2009	Average age at circumcision (MMC-T)	With program data	NA	NA	NA	NA	NA	1	ZAF	South Africa
ZAF_1_GT	Gauteng	2009	Average age at circumcision (MMC-nT)	No program data	18.570382755747683	0.45975807569646626	18.63838103927806	17.538482050252206	19.34947794021506	1	ZAF	South Africa
ZAF_1_GT	Gauteng	2009	Average age at circumcision (MMC-nTs)	With program data	15.213225235134054	0.42068810290536823	15.265908616467556	14.196914607173074	15.976810047442761	1	ZAF	South Africa
ZAF_1_GT	Gauteng	2009	Average age at circumcision (TMC)	No program data	17.64511475284716	0.3565246339587451	17.572868160106154	17.08498881152135	18.25833172267326	1	ZAF	South Africa
ZAF_1_GT	Gauteng	2009	Average age at circumcision (TMC)	With program data	17.575862301934897	0.3089364545755751	17.565940202951673	17.01126379284814	18.09711310472587	1	ZAF	South Africa
ZAF_1_GT	Gauteng	2009	Average age at circumcision (TMIC)	No program data	17.64511475284716	0.3565246339587451	17.572868160106154	17.08498881152135	18.25833172267326	1	ZAF	South Africa
ZAF_1_GT	Gauteng	2009	Average age at circumcision (TMIC)	With program data	17.575862301934897	0.3089364545755751	17.565940202951673	17.01126379284814	18.09711310472587	1	ZAF	South Africa
ZAF_1_GT	Gauteng	2010	Average age at circumcision (MC)	No program data	18.77118978754984	0.31789598224507376	18.725710643782946	18.119981404755457	19.312871537503597	1	ZAF	South Africa
ZAF_1_GT	Gauteng	2010	Average age at circumcision (MC)	With program data	18.422769198204715	0.271434916150063	18.410629261150966	17.9503569570996	18.997115082758317	1	ZAF	South Africa
ZAF_1_GT	Gauteng	2010	Average age at circumcision (MMC)	No program data	19.07689437936527	0.40094114051056473	19.051596326881445	18.267556819819404	19.750245693196344	1	ZAF	South Africa
ZAF_1_GT	Gauteng	2010	Average age at circumcision (MMC)	With program data	18.708969162050167	0.3709065711668173	18.740941180973422	18.000929994034756	19.468147493890584	1	ZAF	South Africa
ZAF_1_GT	Gauteng	2010	Average age at circumcision (MMC-T)	No program data	NA	NA	NA	NA	NA	1	ZAF	South Africa
ZAF_1_GT	Gauteng	2010	Average age at circumcision (MMC-T)	With program data	NA	NA	NA	NA	NA	1	ZAF	South Africa
ZAF_1_GT	Gauteng	2010	Average age at circumcision (MMC-nT)	No program data	19.07689437936527	0.40094114051056473	19.051596326881445	18.267556819819404	19.750245693196344	1	ZAF	South Africa
ZAF_1_GT	Gauteng	2010	Average age at circumcision (MMC-nTs)	With program data	18.708969162050167	0.3709065711668173	18.740941180973422	18.000929994034756	19.468147493890584	1	ZAF	South Africa
ZAF_1_GT	Gauteng	2010	Average age at circumcision (TMC)	No program data	17.690773443622252	0.36809628677079953	17.61480312823643	17.097229956699728	18.32468685145322	1	ZAF	South Africa
ZAF_1_GT	Gauteng	2010	Average age at circumcision (TMC)	With program data	17.62779235904374	0.31339720771256896	17.623419749023462	17.045697958168354	18.15072381238884	1	ZAF	South Africa
ZAF_1_GT	Gauteng	2010	Average age at circumcision (TMIC)	No program data	17.690773443622252	0.36809628677079953	17.61480312823643	17.097229956699728	18.32468685145322	1	ZAF	South Africa
ZAF_1_GT	Gauteng	2010	Average age at circumcision (TMIC)	With program data	17.62779235904374	0.31339720771256896	17.623419749023462	17.045697958168354	18.15072381238884	1	ZAF	South Africa
ZAF_1_GT	Gauteng	2011	Average age at circumcision (MC)	No program data	19.15469248364759	0.3263789746809392	19.176185356009917	18.462622108947357	19.776295956172802	1	ZAF	South Africa
ZAF_1_GT	Gauteng	2011	Average age at circumcision (MC)	With program data	19.439443970207037	0.33061767437020345	19.40455883297124	18.810724818305566	20.051330769666755	1	ZAF	South Africa
ZAF_1_GT	Gauteng	2011	Average age at circumcision (MMC)	No program data	19.472561495874654	0.3871154175560986	19.50690651542292	18.71563208978268	20.213948128916442	1	ZAF	South Africa
ZAF_1_GT	Gauteng	2011	Average age at circumcision (MMC)	With program data	19.797977344582414	0.3965308342890256	19.790601955668286	19.048527762337912	20.46977204809288	1	ZAF	South Africa
ZAF_1_GT	Gauteng	2011	Average age at circumcision (MMC-T)	No program data	NA	NA	NA	NA	NA	1	ZAF	South Africa
ZAF_1_GT	Gauteng	2011	Average age at circumcision (MMC-T)	With program data	NA	NA	NA	NA	NA	1	ZAF	South Africa
ZAF_1_GT	Gauteng	2011	Average age at circumcision (MMC-nT)	No program data	19.472561495874654	0.3871154175560986	19.50690651542292	18.71563208978268	20.213948128916442	1	ZAF	South Africa
ZAF_1_GT	Gauteng	2011	Average age at circumcision (MMC-nTs)	With program data	19.797977344582414	0.3965308342890256	19.790601955668286	19.048527762337912	20.46977204809288	1	ZAF	South Africa
ZAF_1_GT	Gauteng	2011	Average age at circumcision (TMC)	No program data	17.708103689290617	0.38397749073461424	17.63240088613747	17.076881830135406	18.368899536838	1	ZAF	South Africa
ZAF_1_GT	Gauteng	2011	Average age at circumcision (TMC)	With program data	17.657164236458218	0.3244876225324896	17.64978729201657	17.05117474127163	18.196208556865205	1	ZAF	South Africa
ZAF_1_GT	Gauteng	2011	Average age at circumcision (TMIC)	No program data	17.708103689290617	0.38397749073461424	17.63240088613747	17.076881830135406	18.368899536838	1	ZAF	South Africa
ZAF_1_GT	Gauteng	2011	Average age at circumcision (TMIC)	With program data	17.657164236458218	0.3244876225324896	17.64978729201657	17.05117474127163	18.196208556865205	1	ZAF	South Africa
ZAF_1_GT	Gauteng	2012	Average age at circumcision (MC)	No program data	18.953590712051405	0.3457843485281124	18.945233888634277	18.323128033927475	19.593409746896523	1	ZAF	South Africa
ZAF_1_GT	Gauteng	2012	Average age at circumcision (MC)	With program data	19.734778089090693	0.3661973931004427	19.754294557540504	19.110355116919123	20.353083545590522	1	ZAF	South Africa
ZAF_1_GT	Gauteng	2012	Average age at circumcision (MMC)	No program data	19.22998381988871	0.41472473798374065	19.23441445075219	18.4257084326033	19.98643485008661	1	ZAF	South Africa
ZAF_1_GT	Gauteng	2012	Average age at circumcision (MMC)	With program data	20.07069212958598	0.4271389726802875	20.08639039686189	19.37220321522038	20.79616928589339	1	ZAF	South Africa
ZAF_1_GT	Gauteng	2012	Average age at circumcision (MMC-T)	No program data	NA	NA	NA	NA	NA	1	ZAF	South Africa
ZAF_1_GT	Gauteng	2012	Average age at circumcision (MMC-T)	With program data	NA	NA	NA	NA	NA	1	ZAF	South Africa
ZAF_1_GT	Gauteng	2012	Average age at circumcision (MMC-nT)	No program data	19.22998381988871	0.41472473798374065	19.23441445075219	18.4257084326033	19.98643485008661	1	ZAF	South Africa
ZAF_1_GT	Gauteng	2012	Average age at circumcision (MMC-nTs)	With program data	20.07069212958598	0.4271389726802875	20.08639039686189	19.37220321522038	20.79616928589339	1	ZAF	South Africa
ZAF_1_GT	Gauteng	2012	Average age at circumcision (TMC)	No program data	17.67122873755605	0.40738295741776404	17.596302509227193	16.978941074900305	18.36720229736955	1	ZAF	South Africa
ZAF_1_GT	Gauteng	2012	Average age at circumcision (TMC)	With program data	17.632191855199927	0.3461641567379338	17.6177822254512	16.979418668126172	18.208611390940096	1	ZAF	South Africa
ZAF_1_GT	Gauteng	2012	Average age at circumcision (TMIC)	No program data	17.67122873755605	0.40738295741776404	17.596302509227193	16.978941074900305	18.36720229736955	1	ZAF	South Africa
ZAF_1_GT	Gauteng	2012	Average age at circumcision (TMIC)	With program data	17.632191855199927	0.3461641567379338	17.6177822254512	16.979418668126172	18.208611390940096	1	ZAF	South Africa
ZAF_1_GT	Gauteng	2013	Average age at circumcision (MC)	No program data	19.65510527693539	0.38015941899039773	19.652478947020523	18.928008070994387	20.36610233840673	1	ZAF	South Africa
ZAF_1_GT	Gauteng	2013	Average age at circumcision (MC)	With program data	19.474389651704545	0.29317268635394667	19.43620337875881	18.918275948269518	20.000245521516646	1	ZAF	South Africa
ZAF_1_GT	Gauteng	2013	Average age at circumcision (MMC)	No program data	19.902753264583758	0.4176735608030297	19.920852385766963	19.091740915832702	20.67055072717065	1	ZAF	South Africa
ZAF_1_GT	Gauteng	2013	Average age at circumcision (MMC)	With program data	19.735930331140377	0.3347518955868561	19.714769136629393	19.078697823149334	20.366046219291512	1	ZAF	South Africa
ZAF_1_GT	Gauteng	2013	Average age at circumcision (MMC-T)	No program data	NA	NA	NA	NA	NA	1	ZAF	South Africa
ZAF_1_GT	Gauteng	2013	Average age at circumcision (MMC-T)	With program data	NA	NA	NA	NA	NA	1	ZAF	South Africa
ZAF_1_GT	Gauteng	2013	Average age at circumcision (MMC-nT)	No program data	19.902753264583758	0.4176735608030297	19.920852385766963	19.091740915832702	20.67055072717065	1	ZAF	South Africa
ZAF_1_GT	Gauteng	2013	Average age at circumcision (MMC-nTs)	With program data	19.735930331140377	0.3347518955868561	19.714769136629393	19.078697823149334	20.366046219291512	1	ZAF	South Africa
ZAF_1_GT	Gauteng	2013	Average age at circumcision (TMC)	No program data	17.600754198111837	0.4307221863809365	17.524702560274108	16.851736816010856	18.347678777800073	1	ZAF	South Africa
ZAF_1_GT	Gauteng	2013	Average age at circumcision (TMC)	With program data	17.56290687767547	0.37047175578672575	17.558937856947423	16.860671766033285	18.188007356740563	1	ZAF	South Africa
ZAF_1_GT	Gauteng	2013	Average age at circumcision (TMIC)	No program data	17.600754198111837	0.4307221863809365	17.524702560274108	16.851736816010856	18.347678777800073	1	ZAF	South Africa
ZAF_1_GT	Gauteng	2013	Average age at circumcision (TMIC)	With program data	17.56290687767547	0.37047175578672575	17.558937856947423	16.860671766033285	18.188007356740563	1	ZAF	South Africa
ZAF_1_GT	Gauteng	2014	Average age at circumcision (MC)	No program data	19.447512907422237	0.42489885359254914	19.444280668999852	18.62591900216507	20.23851209436447	1	ZAF	South Africa
ZAF_1_GT	Gauteng	2014	Average age at circumcision (MC)	With program data	19.50784272932234	0.32745442609489955	19.542267629483106	18.79258360450969	20.09834589927363	1	ZAF	South Africa
ZAF_1_GT	Gauteng	2014	Average age at circumcision (MMC)	No program data	19.6852197712794	0.4712293060523781	19.681969842775064	18.802356367761934	20.550125441915725	1	ZAF	South Africa
ZAF_1_GT	Gauteng	2014	Average age at circumcision (MMC)	With program data	19.7592996458349	0.37213149753228303	19.81387639333505	18.94601653499693	20.489470322774032	1	ZAF	South Africa
ZAF_1_GT	Gauteng	2014	Average age at circumcision (MMC-T)	No program data	NA	NA	NA	NA	NA	1	ZAF	South Africa
ZAF_1_GT	Gauteng	2014	Average age at circumcision (MMC-T)	With program data	NA	NA	NA	NA	NA	1	ZAF	South Africa
ZAF_1_GT	Gauteng	2014	Average age at circumcision (MMC-nT)	No program data	19.6852197712794	0.4712293060523781	19.681969842775064	18.802356367761934	20.550125441915725	1	ZAF	South Africa
ZAF_1_GT	Gauteng	2014	Average age at circumcision (MMC-nTs)	With program data	19.7592996458349	0.37213149753228303	19.81387639333505	18.94601653499693	20.489470322774032	1	ZAF	South Africa
ZAF_1_GT	Gauteng	2014	Average age at circumcision (TMC)	No program data	17.505958190888574	0.4721989285252253	17.424714074282388	16.675555574187452	18.331009037248684	1	ZAF	South Africa
ZAF_1_GT	Gauteng	2014	Average age at circumcision (TMC)	With program data	17.46518528130619	0.40270729971923963	17.47327662677648	16.698314293099934	18.16548316702574	1	ZAF	South Africa
ZAF_1_GT	Gauteng	2014	Average age at circumcision (TMIC)	No program data	17.505958190888574	0.4721989285252253	17.424714074282388	16.675555574187452	18.331009037248684	1	ZAF	South Africa
ZAF_1_GT	Gauteng	2014	Average age at circumcision (TMIC)	With program data	17.46518528130619	0.40270729971923963	17.47327662677648	16.698314293099934	18.16548316702574	1	ZAF	South Africa
ZAF_1_GT	Gauteng	2015	Average age at circumcision (MC)	No program data	19.74349766565041	0.40747595551585913	19.75522019306306	18.983297960013683	20.448505213359038	1	ZAF	South Africa
ZAF_1_GT	Gauteng	2015	Average age at circumcision (MC)	With program data	19.07046391408689	0.3351019951921315	19.052021323001043	18.435831327972	19.662469002885334	1	ZAF	South Africa
ZAF_1_GT	Gauteng	2015	Average age at circumcision (MMC)	No program data	19.967121108999464	0.43354640429900365	19.97988150327551	19.172935074578437	20.727088016782126	1	ZAF	South Africa
ZAF_1_GT	Gauteng	2015	Average age at circumcision (MMC)	With program data	19.3058293472949	0.38395060388988683	19.269614925557697	18.57248591810628	19.976638194302815	1	ZAF	South Africa
ZAF_1_GT	Gauteng	2015	Average age at circumcision (MMC-T)	No program data	NA	NA	NA	NA	NA	1	ZAF	South Africa
ZAF_1_GT	Gauteng	2015	Average age at circumcision (MMC-T)	With program data	NA	NA	NA	NA	NA	1	ZAF	South Africa
ZAF_1_GT	Gauteng	2015	Average age at circumcision (MMC-nT)	No program data	19.967121108999464	0.43354640429900365	19.97988150327551	19.172935074578437	20.727088016782126	1	ZAF	South Africa
ZAF_1_GT	Gauteng	2015	Average age at circumcision (MMC-nTs)	With program data	19.3058293472949	0.38395060388988683	19.269614925557697	18.57248591810628	19.976638194302815	1	ZAF	South Africa
ZAF_1_GT	Gauteng	2015	Average age at circumcision (TMC)	No program data	17.36823890909382	0.5152046862449724	17.263337712833824	16.46490317994661	18.29626408500544	1	ZAF	South Africa
ZAF_1_GT	Gauteng	2015	Average age at circumcision (TMC)	With program data	17.319703762282604	0.4376329284261714	17.3372832507303	16.48141943316158	18.0915647203254	1	ZAF	South Africa
ZAF_1_GT	Gauteng	2015	Average age at circumcision (TMIC)	No program data	17.36823890909382	0.5152046862449724	17.263337712833824	16.46490317994661	18.29626408500544	1	ZAF	South Africa
ZAF_1_GT	Gauteng	2015	Average age at circumcision (TMIC)	With program data	17.319703762282604	0.4376329284261714	17.3372832507303	16.48141943316158	18.0915647203254	1	ZAF	South Africa
ZAF_1_GT	Gauteng	2016	Average age at circumcision (MC)	No program data	19.410521490874356	0.4031304749507707	19.442289268536612	18.57667816355886	20.15089629264915	1	ZAF	South Africa
ZAF_1_GT	Gauteng	2016	Average age at circumcision (MC)	With program data	19.037134328995005	0.399617533248932	18.989552226615388	18.37328389707323	19.812644219062328	1	ZAF	South Africa
ZAF_1_GT	Gauteng	2016	Average age at circumcision (MMC)	No program data	19.625585922661642	0.4431964555698411	19.625333005171825	18.741593571963577	20.40823475357186	1	ZAF	South Africa
ZAF_1_GT	Gauteng	2016	Average age at circumcision (MMC)	With program data	19.27719110808884	0.45278453250923145	19.24162230950796	18.518266511868944	20.159519756306327	1	ZAF	South Africa
ZAF_1_GT	Gauteng	2016	Average age at circumcision (MMC-T)	No program data	NA	NA	NA	NA	NA	1	ZAF	South Africa
ZAF_1_GT	Gauteng	2016	Average age at circumcision (MMC-T)	With program data	NA	NA	NA	NA	NA	1	ZAF	South Africa
ZAF_1_GT	Gauteng	2016	Average age at circumcision (MMC-nT)	No program data	19.625585922661642	0.4431964555698411	19.625333005171825	18.741593571963577	20.40823475357186	1	ZAF	South Africa
ZAF_1_GT	Gauteng	2016	Average age at circumcision (MMC-nTs)	With program data	19.27719110808884	0.45278453250923145	19.24162230950796	18.518266511868944	20.159519756306327	1	ZAF	South Africa
ZAF_1_GT	Gauteng	2016	Average age at circumcision (TMC)	No program data	17.19822736982067	0.5692235992092984	17.114332309207704	16.203835654533652	18.28231921101394	1	ZAF	South Africa
ZAF_1_GT	Gauteng	2016	Average age at circumcision (TMC)	With program data	17.13643147773122	0.468524519095984	17.130065238389932	16.241051762001575	17.96489023565662	1	ZAF	South Africa
ZAF_1_GT	Gauteng	2016	Average age at circumcision (TMIC)	No program data	17.19822736982067	0.5692235992092984	17.114332309207704	16.203835654533652	18.28231921101394	1	ZAF	South Africa
ZAF_1_GT	Gauteng	2016	Average age at circumcision (TMIC)	With program data	17.13643147773122	0.468524519095984	17.130065238389932	16.241051762001575	17.96489023565662	1	ZAF	South Africa
ZAF_1_GT	Gauteng	2017	Average age at circumcision (MC)	No program data	19.63310403397725	0.7771461007133432	19.67044666896772	18.19840436211403	21.26960374730234	1	ZAF	South Africa
ZAF_1_GT	Gauteng	2017	Average age at circumcision (MC)	With program data	19.054413183678534	0.49253906847455053	19.04863980185482	18.192372759002684	20.06472440180395	1	ZAF	South Africa
ZAF_1_GT	Gauteng	2017	Average age at circumcision (MMC)	No program data	19.851317778613282	0.8009206325146736	19.884845061871285	18.28970162448998	21.50524610071335	1	ZAF	South Africa
ZAF_1_GT	Gauteng	2017	Average age at circumcision (MMC)	With program data	19.31223902733766	0.557474737992803	19.294467130657267	18.364276527116083	20.412109663674052	1	ZAF	South Africa
ZAF_1_GT	Gauteng	2017	Average age at circumcision (MMC-T)	No program data	NA	NA	NA	NA	NA	1	ZAF	South Africa
ZAF_1_GT	Gauteng	2017	Average age at circumcision (MMC-T)	With program data	NA	NA	NA	NA	NA	1	ZAF	South Africa
ZAF_1_GT	Gauteng	2017	Average age at circumcision (MMC-nT)	No program data	19.851317778613282	0.8009206325146736	19.884845061871285	18.28970162448998	21.50524610071335	1	ZAF	South Africa
ZAF_1_GT	Gauteng	2017	Average age at circumcision (MMC-nTs)	With program data	19.31223902733766	0.557474737992803	19.294467130657267	18.364276527116083	20.412109663674052	1	ZAF	South Africa
ZAF_1_GT	Gauteng	2017	Average age at circumcision (TMC)	No program data	16.97781529901755	0.6143778249997388	16.875605802063244	15.927766932986342	18.180279489987917	1	ZAF	South Africa
ZAF_1_GT	Gauteng	2017	Average age at circumcision (TMC)	With program data	16.919700253133087	0.4944845906332341	16.90108279323563	15.958760588597713	17.806526587313968	1	ZAF	South Africa
ZAF_1_GT	Gauteng	2017	Average age at circumcision (TMIC)	No program data	16.97781529901755	0.6143778249997388	16.875605802063244	15.927766932986342	18.180279489987917	1	ZAF	South Africa
ZAF_1_GT	Gauteng	2017	Average age at circumcision (TMIC)	With program data	16.919700253133087	0.4944845906332341	16.90108279323563	15.958760588597713	17.806526587313968	1	ZAF	South Africa
ZAF_1_GT	Gauteng	2018	Average age at circumcision (MC)	No program data	19.068786304555992	1.049270797238352	19.06122787688877	17.356697021870442	21.081215683077655	1	ZAF	South Africa
ZAF_1_GT	Gauteng	2018	Average age at circumcision (MC)	With program data	18.960624195725934	0.5649848111095458	18.99712454622677	17.78965266064585	20.020365461280537	1	ZAF	South Africa
ZAF_1_GT	Gauteng	2018	Average age at circumcision (MMC)	No program data	19.286100318464396	1.0941711920955097	19.290410462526907	17.333980593040906	21.37793624179215	1	ZAF	South Africa
ZAF_1_GT	Gauteng	2018	Average age at circumcision (MMC)	With program data	19.23781540099878	0.6405163798051141	19.280293217631776	17.92982111055543	20.452432054814782	1	ZAF	South Africa
ZAF_1_GT	Gauteng	2018	Average age at circumcision (MMC-T)	No program data	NA	NA	NA	NA	NA	1	ZAF	South Africa
ZAF_1_GT	Gauteng	2018	Average age at circumcision (MMC-T)	With program data	NA	NA	NA	NA	NA	1	ZAF	South Africa
ZAF_1_GT	Gauteng	2018	Average age at circumcision (MMC-nT)	No program data	19.286100318464396	1.0941711920955097	19.290410462526907	17.333980593040906	21.37793624179215	1	ZAF	South Africa
ZAF_1_GT	Gauteng	2018	Average age at circumcision (MMC-nTs)	With program data	19.23781540099878	0.6405163798051141	19.280293217631776	17.92982111055543	20.452432054814782	1	ZAF	South Africa
ZAF_1_GT	Gauteng	2018	Average age at circumcision (TMC)	No program data	16.69006541311185	0.668960797569587	16.576560370667387	15.544455653531257	18.022397255821012	1	ZAF	South Africa
ZAF_1_GT	Gauteng	2018	Average age at circumcision (TMC)	With program data	16.651497039515775	0.5146406055586	16.63031961847463	15.650809654734216	17.582550043102316	1	ZAF	South Africa
ZAF_1_GT	Gauteng	2018	Average age at circumcision (TMIC)	No program data	16.69006541311185	0.668960797569587	16.576560370667387	15.544455653531257	18.022397255821012	1	ZAF	South Africa
ZAF_1_GT	Gauteng	2018	Average age at circumcision (TMIC)	With program data	16.651497039515775	0.5146406055586	16.63031961847463	15.650809654734216	17.582550043102316	1	ZAF	South Africa
ZAF_1_GT	Gauteng	2019	Average age at circumcision (MC)	No program data	19.20212136135009	1.2338833236670312	19.265864038218616	17.149807557568536	21.730506631012	1	ZAF	South Africa
ZAF_1_GT	Gauteng	2019	Average age at circumcision (MC)	With program data	18.259339998906807	0.6300405506801824	18.25635589523431	17.053245925866722	19.447733893799033	1	ZAF	South Africa
ZAF_1_GT	Gauteng	2019	Average age at circumcision (MMC)	No program data	19.42954298445543	1.2584591267122365	19.51211073049801	17.32367309365972	22.027234765308812	1	ZAF	South Africa
ZAF_1_GT	Gauteng	2019	Average age at circumcision (MMC)	With program data	18.534974917798518	0.7266624493009549	18.552535600706044	17.11744474804826	19.896883935458327	1	ZAF	South Africa
ZAF_1_GT	Gauteng	2019	Average age at circumcision (MMC-T)	No program data	NA	NA	NA	NA	NA	1	ZAF	South Africa
ZAF_1_GT	Gauteng	2019	Average age at circumcision (MMC-T)	With program data	NA	NA	NA	NA	NA	1	ZAF	South Africa
ZAF_1_GT	Gauteng	2019	Average age at circumcision (MMC-nT)	No program data	19.42954298445543	1.2584591267122365	19.51211073049801	17.32367309365972	22.027234765308812	1	ZAF	South Africa
ZAF_1_GT	Gauteng	2019	Average age at circumcision (MMC-nTs)	With program data	18.534974917798518	0.7266624493009549	18.552535600706044	17.11744474804826	19.896883935458327	1	ZAF	South Africa
ZAF_1_GT	Gauteng	2019	Average age at circumcision (TMC)	No program data	16.339136689002885	0.6939824463466816	16.247725449883184	15.093562373413898	17.71064413879565	1	ZAF	South Africa
ZAF_1_GT	Gauteng	2019	Average age at circumcision (TMC)	With program data	16.354669591298823	0.525355143655483	16.353624090399908	15.338051107257789	17.324353743881673	1	ZAF	South Africa
ZAF_1_GT	Gauteng	2019	Average age at circumcision (TMIC)	No program data	16.339136689002885	0.6939824463466816	16.247725449883184	15.093562373413898	17.71064413879565	1	ZAF	South Africa
ZAF_1_GT	Gauteng	2019	Average age at circumcision (TMIC)	With program data	16.354669591298823	0.525355143655483	16.353624090399908	15.338051107257789	17.324353743881673	1	ZAF	South Africa
ZAF_1_GT	Gauteng	2020	Average age at circumcision (MC)	No program data	18.503553917189063	1.3441095526123936	18.377698254629927	16.380775094125987	21.287021813046906	1	ZAF	South Africa
ZAF_1_GT	Gauteng	2020	Average age at circumcision (MC)	With program data	17.500471416565066	2.288333101519967	17.51251884869364	13.207649152055094	22.54878946572535	1	ZAF	South Africa
ZAF_1_GT	Gauteng	2020	Average age at circumcision (MMC)	No program data	18.727888268660823	1.3999499541101348	18.627452677829268	16.372332037062318	21.546208268108664	1	ZAF	South Africa
ZAF_1_GT	Gauteng	2020	Average age at circumcision (MMC)	With program data	17.487016809363332	2.7295829172678996	17.75136444586292	11.400263179170313	22.806393971088127	1	ZAF	South Africa
ZAF_1_GT	Gauteng	2020	Average age at circumcision (MMC-T)	No program data	NA	NA	NA	NA	NA	1	ZAF	South Africa
ZAF_1_GT	Gauteng	2020	Average age at circumcision (MMC-T)	With program data	NA	NA	NA	NA	NA	1	ZAF	South Africa
ZAF_1_GT	Gauteng	2020	Average age at circumcision (MMC-nT)	No program data	18.727888268660823	1.3999499541101348	18.627452677829268	16.372332037062318	21.546208268108664	1	ZAF	South Africa
ZAF_1_GT	Gauteng	2020	Average age at circumcision (MMC-nTs)	With program data	17.487016809363332	2.7295829172678996	17.75136444586292	11.400263179170313	22.806393971088127	1	ZAF	South Africa
ZAF_1_GT	Gauteng	2020	Average age at circumcision (TMC)	No program data	15.968172209792252	0.7289624370454142	15.911875389877677	14.701025661810291	17.416358089738665	1	ZAF	South Africa
ZAF_1_GT	Gauteng	2020	Average age at circumcision (TMC)	With program data	16.062680060381194	0.5217672856486797	16.057957353317917	15.059428428383715	17.05418636544413	1	ZAF	South Africa
ZAF_1_GT	Gauteng	2020	Average age at circumcision (TMIC)	No program data	15.968172209792252	0.7289624370454142	15.911875389877677	14.701025661810291	17.416358089738665	1	ZAF	South Africa
ZAF_1_GT	Gauteng	2020	Average age at circumcision (TMIC)	With program data	16.062680060381194	0.5217672856486797	16.057957353317917	15.059428428383715	17.05418636544413	1	ZAF	South Africa
ZAF_1_GT	Gauteng	2021	Average age at circumcision (MC)	No program data	18.523589365353015	1.4563272018693865	18.54239641625503	16.01195333489238	21.473697556758104	1	ZAF	South Africa
ZAF_1_GT	Gauteng	2021	Average age at circumcision (MC)	With program data	17.239550900557624	2.408687783301112	17.089950066875964	12.596373141585563	21.200821163955894	1	ZAF	South Africa
ZAF_1_GT	Gauteng	2021	Average age at circumcision (MMC)	No program data	18.749130412540104	1.5043248420778277	18.704019154187822	16.124974413200462	21.722315265250842	1	ZAF	South Africa
ZAF_1_GT	Gauteng	2021	Average age at circumcision (MMC)	With program data	17.212149374230837	2.840057246283224	17.408634012539828	10.90117831949393	21.472794249714383	1	ZAF	South Africa
ZAF_1_GT	Gauteng	2021	Average age at circumcision (MMC-T)	No program data	NA	NA	NA	NA	NA	1	ZAF	South Africa
ZAF_1_GT	Gauteng	2021	Average age at circumcision (MMC-T)	With program data	NA	NA	NA	NA	NA	1	ZAF	South Africa
ZAF_1_GT	Gauteng	2021	Average age at circumcision (MMC-nT)	No program data	18.749130412540104	1.5043248420778277	18.704019154187822	16.124974413200462	21.722315265250842	1	ZAF	South Africa
ZAF_1_GT	Gauteng	2021	Average age at circumcision (MMC-nTs)	With program data	17.212149374230837	2.840057246283224	17.408634012539828	10.90117831949393	21.472794249714383	1	ZAF	South Africa
ZAF_1_GT	Gauteng	2021	Average age at circumcision (TMC)	No program data	15.587395631069484	0.7521877630444754	15.543004866378238	14.277888708490508	17.000832499543975	1	ZAF	South Africa
ZAF_1_GT	Gauteng	2021	Average age at circumcision (TMC)	With program data	15.781162850217031	0.5327210443891807	15.794929402404325	14.768985242928935	16.80901384056976	1	ZAF	South Africa
ZAF_1_GT	Gauteng	2021	Average age at circumcision (TMIC)	No program data	15.587395631069484	0.7521877630444754	15.543004866378238	14.277888708490508	17.000832499543975	1	ZAF	South Africa
ZAF_1_GT	Gauteng	2021	Average age at circumcision (TMIC)	With program data	15.781162850217031	0.5327210443891807	15.794929402404325	14.768985242928935	16.80901384056976	1	ZAF	South Africa
ZAF_1_KZN	KwaZulu-Natal	2006	Average age at circumcision (MC)	No program data	16.379681103636326	0.2545359745940932	16.35862420619662	15.923866800133974	16.857850888715504	1	ZAF	South Africa
ZAF_1_KZN	KwaZulu-Natal	2006	Average age at circumcision (MC)	With program data	16.344075147904807	0.2852982154050834	16.345616488912718	15.762165381885335	16.89007520323177	1	ZAF	South Africa
ZAF_1_KZN	KwaZulu-Natal	2006	Average age at circumcision (MMC)	No program data	15.664079631115069	0.343546363977685	15.649188773004528	15.076084428873063	16.305299163397848	1	ZAF	South Africa
ZAF_1_KZN	KwaZulu-Natal	2006	Average age at circumcision (MMC)	With program data	15.479199611082587	0.3956376038335086	15.471823910001858	14.75123517082907	16.286447010635193	1	ZAF	South Africa
ZAF_1_KZN	KwaZulu-Natal	2006	Average age at circumcision (MMC-T)	No program data	NA	NA	NA	NA	NA	1	ZAF	South Africa
ZAF_1_KZN	KwaZulu-Natal	2006	Average age at circumcision (MMC-T)	With program data	NA	NA	NA	NA	NA	1	ZAF	South Africa
ZAF_1_KZN	KwaZulu-Natal	2006	Average age at circumcision (MMC-nT)	No program data	15.664079631115069	0.343546363977685	15.649188773004528	15.076084428873063	16.305299163397848	1	ZAF	South Africa
ZAF_1_KZN	KwaZulu-Natal	2006	Average age at circumcision (MMC-nTs)	With program data	15.479199611082587	0.3956376038335086	15.471823910001858	14.75123517082907	16.286447010635193	1	ZAF	South Africa
ZAF_1_KZN	KwaZulu-Natal	2006	Average age at circumcision (TMC)	No program data	18.1916114812797	0.34783078579564547	18.157118642270248	17.62893834751125	18.914439535436806	1	ZAF	South Africa
ZAF_1_KZN	KwaZulu-Natal	2006	Average age at circumcision (TMC)	With program data	18.274921868942368	0.379370478191264	18.24622352812046	17.539574451812058	19.114206666939147	1	ZAF	South Africa
ZAF_1_KZN	KwaZulu-Natal	2006	Average age at circumcision (TMIC)	No program data	18.1916114812797	0.34783078579564547	18.157118642270248	17.62893834751125	18.914439535436806	1	ZAF	South Africa
ZAF_1_KZN	KwaZulu-Natal	2006	Average age at circumcision (TMIC)	With program data	18.274921868942368	0.379370478191264	18.24622352812046	17.539574451812058	19.114206666939147	1	ZAF	South Africa
ZAF_1_KZN	KwaZulu-Natal	2007	Average age at circumcision (MC)	No program data	17.12135708560924	0.2752396785415625	17.094444729009737	16.682372199317516	17.735494373117156	1	ZAF	South Africa
ZAF_1_KZN	KwaZulu-Natal	2007	Average age at circumcision (MC)	With program data	17.10640121863152	0.48806938457465504	17.133006470559298	16.186931995262185	18.075639761854717	1	ZAF	South Africa
ZAF_1_KZN	KwaZulu-Natal	2007	Average age at circumcision (MMC)	No program data	16.826093955676967	0.36332080901684427	16.785857334467977	16.212282317372896	17.594421250817227	1	ZAF	South Africa
ZAF_1_KZN	KwaZulu-Natal	2007	Average age at circumcision (MMC)	With program data	16.732175048550076	0.6831695491277746	16.791036660414342	15.556330622588344	18.05122250020443	1	ZAF	South Africa
ZAF_1_KZN	KwaZulu-Natal	2007	Average age at circumcision (MMC-T)	No program data	NA	NA	NA	NA	NA	1	ZAF	South Africa
ZAF_1_KZN	KwaZulu-Natal	2007	Average age at circumcision (MMC-T)	With program data	NA	NA	NA	NA	NA	1	ZAF	South Africa
ZAF_1_KZN	KwaZulu-Natal	2007	Average age at circumcision (MMC-nT)	No program data	16.826093955676967	0.36332080901684427	16.785857334467977	16.212282317372896	17.594421250817227	1	ZAF	South Africa
ZAF_1_KZN	KwaZulu-Natal	2007	Average age at circumcision (MMC-nTs)	With program data	16.732175048550076	0.6831695491277746	16.791036660414342	15.556330622588344	18.05122250020443	1	ZAF	South Africa
ZAF_1_KZN	KwaZulu-Natal	2007	Average age at circumcision (TMC)	No program data	18.204308908373317	0.3498408406384903	18.174957046681612	17.633126181655832	18.937346352519917	1	ZAF	South Africa
ZAF_1_KZN	KwaZulu-Natal	2007	Average age at circumcision (TMC)	With program data	18.289618956120002	0.38214052978663593	18.254506649473168	17.547362893056913	19.149826131674455	1	ZAF	South Africa
ZAF_1_KZN	KwaZulu-Natal	2007	Average age at circumcision (TMIC)	No program data	18.204308908373317	0.3498408406384903	18.174957046681612	17.633126181655832	18.937346352519917	1	ZAF	South Africa
ZAF_1_KZN	KwaZulu-Natal	2007	Average age at circumcision (TMIC)	With program data	18.289618956120002	0.38214052978663593	18.254506649473168	17.547362893056913	19.149826131674455	1	ZAF	South Africa
ZAF_1_KZN	KwaZulu-Natal	2008	Average age at circumcision (MC)	No program data	16.74791089009349	0.2937970482729788	16.73373511220813	16.217791058107505	17.350815616355575	1	ZAF	South Africa
ZAF_1_KZN	KwaZulu-Natal	2008	Average age at circumcision (MC)	With program data	17.613914150300495	0.4144253809995365	17.62162270242494	16.81228511441101	18.38354617965674	1	ZAF	South Africa
ZAF_1_KZN	KwaZulu-Natal	2008	Average age at circumcision (MMC)	No program data	16.307700829270807	0.38246414691491726	16.279869533754713	15.6006848985764	17.019934359959052	1	ZAF	South Africa
ZAF_1_KZN	KwaZulu-Natal	2008	Average age at circumcision (MMC)	With program data	17.437358396053245	0.5260135098616262	17.45847659084894	16.48502672414926	18.335280052532323	1	ZAF	South Africa
ZAF_1_KZN	KwaZulu-Natal	2008	Average age at circumcision (MMC-T)	No program data	NA	NA	NA	NA	NA	1	ZAF	South Africa
ZAF_1_KZN	KwaZulu-Natal	2008	Average age at circumcision (MMC-T)	With program data	NA	NA	NA	NA	NA	1	ZAF	South Africa
ZAF_1_KZN	KwaZulu-Natal	2008	Average age at circumcision (MMC-nT)	No program data	16.307700829270807	0.38246414691491726	16.279869533754713	15.6006848985764	17.019934359959052	1	ZAF	South Africa
ZAF_1_KZN	KwaZulu-Natal	2008	Average age at circumcision (MMC-nTs)	With program data	17.437358396053245	0.5260135098616262	17.45847659084894	16.48502672414926	18.335280052532323	1	ZAF	South Africa
ZAF_1_KZN	KwaZulu-Natal	2008	Average age at circumcision (TMC)	No program data	18.262818147255135	0.3547617933600056	18.235468796511412	17.68379651748584	19.012935863171542	1	ZAF	South Africa
ZAF_1_KZN	KwaZulu-Natal	2008	Average age at circumcision (TMC)	With program data	18.35125482248285	0.3886574661439655	18.31522419594407	17.593200988035917	19.237922052129708	1	ZAF	South Africa
ZAF_1_KZN	KwaZulu-Natal	2008	Average age at circumcision (TMIC)	No program data	18.262818147255135	0.3547617933600056	18.235468796511412	17.68379651748584	19.012935863171542	1	ZAF	South Africa
ZAF_1_KZN	KwaZulu-Natal	2008	Average age at circumcision (TMIC)	With program data	18.35125482248285	0.3886574661439655	18.31522419594407	17.593200988035917	19.237922052129708	1	ZAF	South Africa
ZAF_1_KZN	KwaZulu-Natal	2009	Average age at circumcision (MC)	No program data	17.360133965745963	0.3109986617561788	17.385486275054536	16.76093010543411	17.935452831074038	1	ZAF	South Africa
ZAF_1_KZN	KwaZulu-Natal	2009	Average age at circumcision (MC)	With program data	18.235319917421926	0.2833962069571524	18.190703214287176	17.78866435428679	18.80788431969809	1	ZAF	South Africa
ZAF_1_KZN	KwaZulu-Natal	2009	Average age at circumcision (MMC)	No program data	17.155697718678322	0.38165313227600617	17.160655262427344	16.415896313920044	17.87657285424993	1	ZAF	South Africa
ZAF_1_KZN	KwaZulu-Natal	2009	Average age at circumcision (MMC)	With program data	18.19941688495963	0.33767274113774	18.12304462518502	17.661605099046554	18.94381240230419	1	ZAF	South Africa
ZAF_1_KZN	KwaZulu-Natal	2009	Average age at circumcision (MMC-T)	No program data	NA	NA	NA	NA	NA	1	ZAF	South Africa
ZAF_1_KZN	KwaZulu-Natal	2009	Average age at circumcision (MMC-T)	With program data	NA	NA	NA	NA	NA	1	ZAF	South Africa
ZAF_1_KZN	KwaZulu-Natal	2009	Average age at circumcision (MMC-nT)	No program data	17.155697718678322	0.38165313227600617	17.160655262427344	16.415896313920044	17.87657285424993	1	ZAF	South Africa
ZAF_1_KZN	KwaZulu-Natal	2009	Average age at circumcision (MMC-nTs)	With program data	18.19941688495963	0.33767274113774	18.12304462518502	17.661605099046554	18.94381240230419	1	ZAF	South Africa
ZAF_1_KZN	KwaZulu-Natal	2009	Average age at circumcision (TMC)	No program data	18.326318961174348	0.35973552536053444	18.29318410747636	17.736259246815486	19.08696784859709	1	ZAF	South Africa
ZAF_1_KZN	KwaZulu-Natal	2009	Average age at circumcision (TMC)	With program data	18.41820029941989	0.3970662524909403	18.38022744839112	17.640123580418624	19.331314809649044	1	ZAF	South Africa
ZAF_1_KZN	KwaZulu-Natal	2009	Average age at circumcision (TMIC)	No program data	18.326318961174348	0.35973552536053444	18.29318410747636	17.736259246815486	19.08696784859709	1	ZAF	South Africa
ZAF_1_KZN	KwaZulu-Natal	2009	Average age at circumcision (TMIC)	With program data	18.41820029941989	0.3970662524909403	18.38022744839112	17.640123580418624	19.331314809649044	1	ZAF	South Africa
ZAF_1_KZN	KwaZulu-Natal	2010	Average age at circumcision (MC)	No program data	17.757463919760866	0.26557761218095344	17.765134852031867	17.286629071223715	18.248504094132187	1	ZAF	South Africa
ZAF_1_KZN	KwaZulu-Natal	2010	Average age at circumcision (MC)	With program data	19.77974984001303	0.2865046858973026	19.796367166413518	19.191600121150586	20.312385312925052	1	ZAF	South Africa
ZAF_1_KZN	KwaZulu-Natal	2010	Average age at circumcision (MMC)	No program data	17.655402276392397	0.3191968071321139	17.660671131213547	17.075654852837783	18.27044401053916	1	ZAF	South Africa
ZAF_1_KZN	KwaZulu-Natal	2010	Average age at circumcision (MMC)	With program data	19.855721254055478	0.3067235529788063	19.871379683480328	19.237287022204992	20.422715262686594	1	ZAF	South Africa
ZAF_1_KZN	KwaZulu-Natal	2010	Average age at circumcision (MMC-T)	No program data	NA	NA	NA	NA	NA	1	ZAF	South Africa
ZAF_1_KZN	KwaZulu-Natal	2010	Average age at circumcision (MMC-T)	With program data	NA	NA	NA	NA	NA	1	ZAF	South Africa
ZAF_1_KZN	KwaZulu-Natal	2010	Average age at circumcision (MMC-nT)	No program data	17.655402276392397	0.3191968071321139	17.660671131213547	17.075654852837783	18.27044401053916	1	ZAF	South Africa
ZAF_1_KZN	KwaZulu-Natal	2010	Average age at circumcision (MMC-nTs)	With program data	19.855721254055478	0.3067235529788063	19.871379683480328	19.237287022204992	20.422715262686594	1	ZAF	South Africa
ZAF_1_KZN	KwaZulu-Natal	2010	Average age at circumcision (TMC)	No program data	18.394809910724682	0.36696777799303565	18.357475989082868	17.79671640079112	19.159157864746447	1	ZAF	South Africa
ZAF_1_KZN	KwaZulu-Natal	2010	Average age at circumcision (TMC)	With program data	18.483145333861575	0.4060919129110596	18.443189754952172	17.682142387144154	19.415861332222686	1	ZAF	South Africa
ZAF_1_KZN	KwaZulu-Natal	2010	Average age at circumcision (TMIC)	No program data	18.394809910724682	0.36696777799303565	18.357475989082868	17.79671640079112	19.159157864746447	1	ZAF	South Africa
ZAF_1_KZN	KwaZulu-Natal	2010	Average age at circumcision (TMIC)	With program data	18.483145333861575	0.4060919129110596	18.443189754952172	17.682142387144154	19.415861332222686	1	ZAF	South Africa
ZAF_1_KZN	KwaZulu-Natal	2011	Average age at circumcision (MC)	No program data	18.022389468032646	0.2821361671146474	18.03613419814267	17.43187736220503	18.613555670807838	1	ZAF	South Africa
ZAF_1_KZN	KwaZulu-Natal	2011	Average age at circumcision (MC)	With program data	19.704566594494374	0.29853082063894415	19.653668557345174	19.213747361122547	20.29545903598965	1	ZAF	South Africa
ZAF_1_KZN	KwaZulu-Natal	2011	Average age at circumcision (MMC)	No program data	17.966922931818956	0.3184382295432109	17.980723417280835	17.33287763811242	18.654237430897844	1	ZAF	South Africa
ZAF_1_KZN	KwaZulu-Natal	2011	Average age at circumcision (MMC)	With program data	19.768852063461303	0.3197538301794961	19.71221237683588	19.221428225887227	20.386476333792444	1	ZAF	South Africa
ZAF_1_KZN	KwaZulu-Natal	2011	Average age at circumcision (MMC-T)	No program data	NA	NA	NA	NA	NA	1	ZAF	South Africa
ZAF_1_KZN	KwaZulu-Natal	2011	Average age at circumcision (MMC-T)	With program data	NA	NA	NA	NA	NA	1	ZAF	South Africa
ZAF_1_KZN	KwaZulu-Natal	2011	Average age at circumcision (MMC-nT)	No program data	17.966922931818956	0.3184382295432109	17.980723417280835	17.33287763811242	18.654237430897844	1	ZAF	South Africa
ZAF_1_KZN	KwaZulu-Natal	2011	Average age at circumcision (MMC-nTs)	With program data	19.768852063461303	0.3197538301794961	19.71221237683588	19.221428225887227	20.386476333792444	1	ZAF	South Africa
ZAF_1_KZN	KwaZulu-Natal	2011	Average age at circumcision (TMC)	No program data	18.46595541236035	0.3774481248251825	18.430576169006876	17.864630082157625	19.24023498623132	1	ZAF	South Africa
ZAF_1_KZN	KwaZulu-Natal	2011	Average age at circumcision (TMC)	With program data	18.551344568052013	0.42861988874764134	18.513717275033926	17.696455145096962	19.523912189066113	1	ZAF	South Africa
ZAF_1_KZN	KwaZulu-Natal	2011	Average age at circumcision (TMIC)	No program data	18.46595541236035	0.3774481248251825	18.430576169006876	17.864630082157625	19.24023498623132	1	ZAF	South Africa
ZAF_1_KZN	KwaZulu-Natal	2011	Average age at circumcision (TMIC)	With program data	18.551344568052013	0.42861988874764134	18.513717275033926	17.696455145096962	19.523912189066113	1	ZAF	South Africa
ZAF_1_KZN	KwaZulu-Natal	2012	Average age at circumcision (MC)	No program data	17.935288941618357	0.2543174669657918	17.928743782512562	17.431643625161648	18.44024477824133	1	ZAF	South Africa
ZAF_1_KZN	KwaZulu-Natal	2012	Average age at circumcision (MC)	With program data	19.56949068037492	0.3003494529558023	19.51992054763059	19.06519022395634	20.17114248212517	1	ZAF	South Africa
ZAF_1_KZN	KwaZulu-Natal	2012	Average age at circumcision (MMC)	No program data	17.862231024747878	0.2896315652723102	17.853652688755624	17.280619755764697	18.424819678028744	1	ZAF	South Africa
ZAF_1_KZN	KwaZulu-Natal	2012	Average age at circumcision (MMC)	With program data	19.61788300731117	0.3176151345853147	19.55414573452973	19.10538067633982	20.244431229931518	1	ZAF	South Africa
ZAF_1_KZN	KwaZulu-Natal	2012	Average age at circumcision (MMC-T)	No program data	NA	NA	NA	NA	NA	1	ZAF	South Africa
ZAF_1_KZN	KwaZulu-Natal	2012	Average age at circumcision (MMC-T)	With program data	NA	NA	NA	NA	NA	1	ZAF	South Africa
ZAF_1_KZN	KwaZulu-Natal	2012	Average age at circumcision (MMC-nT)	No program data	17.862231024747878	0.2896315652723102	17.853652688755624	17.280619755764697	18.424819678028744	1	ZAF	South Africa
ZAF_1_KZN	KwaZulu-Natal	2012	Average age at circumcision (MMC-nTs)	With program data	19.61788300731117	0.3176151345853147	19.55414573452973	19.10538067633982	20.244431229931518	1	ZAF	South Africa
ZAF_1_KZN	KwaZulu-Natal	2012	Average age at circumcision (TMC)	No program data	18.539120904442896	0.3931525454542414	18.494143592509545	17.935658546809364	19.339384815258253	1	ZAF	South Africa
ZAF_1_KZN	KwaZulu-Natal	2012	Average age at circumcision (TMC)	With program data	18.613191838606646	0.4556167345503116	18.57685598033061	17.712880021567784	19.622613620432176	1	ZAF	South Africa
ZAF_1_KZN	KwaZulu-Natal	2012	Average age at circumcision (TMIC)	No program data	18.539120904442896	0.3931525454542414	18.494143592509545	17.935658546809364	19.339384815258253	1	ZAF	South Africa
ZAF_1_KZN	KwaZulu-Natal	2012	Average age at circumcision (TMIC)	With program data	18.613191838606646	0.4556167345503116	18.57685598033061	17.712880021567784	19.622613620432176	1	ZAF	South Africa
ZAF_1_KZN	KwaZulu-Natal	2013	Average age at circumcision (MC)	No program data	18.3757398153521	0.2800269396420243	18.3812312801384	17.821991139608407	18.95367927906012	1	ZAF	South Africa
ZAF_1_KZN	KwaZulu-Natal	2013	Average age at circumcision (MC)	With program data	18.812817592144288	0.2773217565263011	18.79579738964985	18.43415373126014	19.27655382591987	1	ZAF	South Africa
ZAF_1_KZN	KwaZulu-Natal	2013	Average age at circumcision (MMC)	No program data	18.36072374065404	0.296212236771746	18.36713931338673	17.78291836490588	18.96200443347119	1	ZAF	South Africa
ZAF_1_KZN	KwaZulu-Natal	2013	Average age at circumcision (MMC)	With program data	18.819585036021447	0.29180053569719305	18.79583476236192	18.374068439842546	19.32712244584175	1	ZAF	South Africa
ZAF_1_KZN	KwaZulu-Natal	2013	Average age at circumcision (MMC-T)	No program data	NA	NA	NA	NA	NA	1	ZAF	South Africa
ZAF_1_KZN	KwaZulu-Natal	2013	Average age at circumcision (MMC-T)	With program data	NA	NA	NA	NA	NA	1	ZAF	South Africa
ZAF_1_KZN	KwaZulu-Natal	2013	Average age at circumcision (MMC-nT)	No program data	18.36072374065404	0.296212236771746	18.36713931338673	17.78291836490588	18.96200443347119	1	ZAF	South Africa
ZAF_1_KZN	KwaZulu-Natal	2013	Average age at circumcision (MMC-nTs)	With program data	18.819585036021447	0.29180053569719305	18.79583476236192	18.374068439842546	19.32712244584175	1	ZAF	South Africa
ZAF_1_KZN	KwaZulu-Natal	2013	Average age at circumcision (TMC)	No program data	18.605215523772067	0.4102017242666217	18.547367747935333	18.000400870321695	19.44557043553764	1	ZAF	South Africa
ZAF_1_KZN	KwaZulu-Natal	2013	Average age at circumcision (TMC)	With program data	18.66176322659931	0.4883032725708976	18.62090625064177	17.702457379318002	19.725167092643275	1	ZAF	South Africa
ZAF_1_KZN	KwaZulu-Natal	2013	Average age at circumcision (TMIC)	No program data	18.605215523772067	0.4102017242666217	18.547367747935333	18.000400870321695	19.44557043553764	1	ZAF	South Africa
ZAF_1_KZN	KwaZulu-Natal	2013	Average age at circumcision (TMIC)	With program data	18.66176322659931	0.4883032725708976	18.62090625064177	17.702457379318002	19.725167092643275	1	ZAF	South Africa
ZAF_1_KZN	KwaZulu-Natal	2014	Average age at circumcision (MC)	No program data	18.20527142633655	0.28383039876794797	18.19430204405306	17.637344026028217	18.803643792221607	1	ZAF	South Africa
ZAF_1_KZN	KwaZulu-Natal	2014	Average age at circumcision (MC)	With program data	18.861320760781503	0.3072332439623563	18.866727774373203	18.350785683082115	19.441572195342577	1	ZAF	South Africa
ZAF_1_KZN	KwaZulu-Natal	2014	Average age at circumcision (MMC)	No program data	18.17295726156959	0.3009108913133203	18.173264948726676	17.57875091100159	18.792204634430547	1	ZAF	South Africa
ZAF_1_KZN	KwaZulu-Natal	2014	Average age at circumcision (MMC)	With program data	18.866966399773123	0.32134468917996434	18.869825848133473	18.308394167940953	19.476273710644804	1	ZAF	South Africa
ZAF_1_KZN	KwaZulu-Natal	2014	Average age at circumcision (MMC-T)	No program data	NA	NA	NA	NA	NA	1	ZAF	South Africa
ZAF_1_KZN	KwaZulu-Natal	2014	Average age at circumcision (MMC-T)	With program data	NA	NA	NA	NA	NA	1	ZAF	South Africa
ZAF_1_KZN	KwaZulu-Natal	2014	Average age at circumcision (MMC-nT)	No program data	18.17295726156959	0.3009108913133203	18.173264948726676	17.57875091100159	18.792204634430547	1	ZAF	South Africa
ZAF_1_KZN	KwaZulu-Natal	2014	Average age at circumcision (MMC-nTs)	With program data	18.866966399773123	0.32134468917996434	18.869825848133473	18.308394167940953	19.476273710644804	1	ZAF	South Africa
ZAF_1_KZN	KwaZulu-Natal	2014	Average age at circumcision (TMC)	No program data	18.685901187723314	0.4401232882306853	18.62881924832027	18.046187373846717	19.59829031655313	1	ZAF	South Africa
ZAF_1_KZN	KwaZulu-Natal	2014	Average age at circumcision (TMC)	With program data	18.707807774547618	0.5299549511403995	18.662292548596966	17.678186314483476	19.833849052740838	1	ZAF	South Africa
ZAF_1_KZN	KwaZulu-Natal	2014	Average age at circumcision (TMIC)	No program data	18.685901187723314	0.4401232882306853	18.62881924832027	18.046187373846717	19.59829031655313	1	ZAF	South Africa
ZAF_1_KZN	KwaZulu-Natal	2014	Average age at circumcision (TMIC)	With program data	18.707807774547618	0.5299549511403995	18.662292548596966	17.678186314483476	19.833849052740838	1	ZAF	South Africa
ZAF_1_KZN	KwaZulu-Natal	2015	Average age at circumcision (MC)	No program data	18.28852658741224	0.2795045513501132	18.29029204937776	17.812509029725298	18.832336659949128	1	ZAF	South Africa
ZAF_1_KZN	KwaZulu-Natal	2015	Average age at circumcision (MC)	With program data	18.585715529385894	0.32334469187111303	18.539963635037868	18.096680186001286	19.219625381797545	1	ZAF	South Africa
ZAF_1_KZN	KwaZulu-Natal	2015	Average age at circumcision (MMC)	No program data	18.264874667353354	0.2924914847609982	18.269398464685892	17.779403401174513	18.84947092484257	1	ZAF	South Africa
ZAF_1_KZN	KwaZulu-Natal	2015	Average age at circumcision (MMC)	With program data	18.57995737136581	0.33951582453010404	18.540415619661825	18.008893705845445	19.24769339838733	1	ZAF	South Africa
ZAF_1_KZN	KwaZulu-Natal	2015	Average age at circumcision (MMC-T)	No program data	NA	NA	NA	NA	NA	1	ZAF	South Africa
ZAF_1_KZN	KwaZulu-Natal	2015	Average age at circumcision (MMC-T)	With program data	NA	NA	NA	NA	NA	1	ZAF	South Africa
ZAF_1_KZN	KwaZulu-Natal	2015	Average age at circumcision (MMC-nT)	No program data	18.264874667353354	0.2924914847609982	18.269398464685892	17.779403401174513	18.84947092484257	1	ZAF	South Africa
ZAF_1_KZN	KwaZulu-Natal	2015	Average age at circumcision (MMC-nTs)	With program data	18.57995737136581	0.33951582453010404	18.540415619661825	18.008893705845445	19.24769339838733	1	ZAF	South Africa
ZAF_1_KZN	KwaZulu-Natal	2015	Average age at circumcision (TMC)	No program data	18.735582890973063	0.46735424209109416	18.686110229715986	18.052284607036654	19.72512831452117	1	ZAF	South Africa
ZAF_1_KZN	KwaZulu-Natal	2015	Average age at circumcision (TMC)	With program data	18.720705266825153	0.5761044669302066	18.672212707958035	17.620044100063748	19.89712128539553	1	ZAF	South Africa
ZAF_1_KZN	KwaZulu-Natal	2015	Average age at circumcision (TMIC)	No program data	18.735582890973063	0.46735424209109416	18.686110229715986	18.052284607036654	19.72512831452117	1	ZAF	South Africa
ZAF_1_KZN	KwaZulu-Natal	2015	Average age at circumcision (TMIC)	With program data	18.720705266825153	0.5761044669302066	18.672212707958035	17.620044100063748	19.89712128539553	1	ZAF	South Africa
ZAF_1_KZN	KwaZulu-Natal	2016	Average age at circumcision (MC)	No program data	18.007273570254746	0.30724856058810857	18.015349327055837	17.39802746176345	18.599934312076243	1	ZAF	South Africa
ZAF_1_KZN	KwaZulu-Natal	2016	Average age at circumcision (MC)	With program data	18.388707404406443	0.3926524879175402	18.373103650120548	17.734615168831738	19.149981011408315	1	ZAF	South Africa
ZAF_1_KZN	KwaZulu-Natal	2016	Average age at circumcision (MMC)	No program data	17.965920883319953	0.32558042893417716	17.972623992804067	17.33270159397135	18.59160871061742	1	ZAF	South Africa
ZAF_1_KZN	KwaZulu-Natal	2016	Average age at circumcision (MMC)	With program data	18.377119413122486	0.4124211162595913	18.372975467502556	17.62338391388362	19.164103157386585	1	ZAF	South Africa
ZAF_1_KZN	KwaZulu-Natal	2016	Average age at circumcision (MMC-T)	No program data	NA	NA	NA	NA	NA	1	ZAF	South Africa
ZAF_1_KZN	KwaZulu-Natal	2016	Average age at circumcision (MMC-T)	With program data	NA	NA	NA	NA	NA	1	ZAF	South Africa
ZAF_1_KZN	KwaZulu-Natal	2016	Average age at circumcision (MMC-nT)	No program data	17.965920883319953	0.32558042893417716	17.972623992804067	17.33270159397135	18.59160871061742	1	ZAF	South Africa
ZAF_1_KZN	KwaZulu-Natal	2016	Average age at circumcision (MMC-nTs)	With program data	18.377119413122486	0.4124211162595913	18.372975467502556	17.62338391388362	19.164103157386585	1	ZAF	South Africa
ZAF_1_KZN	KwaZulu-Natal	2016	Average age at circumcision (TMC)	No program data	18.774911518315978	0.4995093104108471	18.710030511090196	18.055248592649065	19.852789336184774	1	ZAF	South Africa
ZAF_1_KZN	KwaZulu-Natal	2016	Average age at circumcision (TMC)	With program data	18.676152439711906	0.6175387894534444	18.627921415088238	17.508928998177502	19.88345451327485	1	ZAF	South Africa
ZAF_1_KZN	KwaZulu-Natal	2016	Average age at circumcision (TMIC)	No program data	18.774911518315978	0.4995093104108471	18.710030511090196	18.055248592649065	19.852789336184774	1	ZAF	South Africa
ZAF_1_KZN	KwaZulu-Natal	2016	Average age at circumcision (TMIC)	With program data	18.676152439711906	0.6175387894534444	18.627921415088238	17.508928998177502	19.88345451327485	1	ZAF	South Africa
ZAF_1_KZN	KwaZulu-Natal	2017	Average age at circumcision (MC)	No program data	18.113482852636004	0.47050590895604943	18.18050159543458	17.31803832994121	18.921073847655908	1	ZAF	South Africa
ZAF_1_KZN	KwaZulu-Natal	2017	Average age at circumcision (MC)	With program data	19.157941577172938	0.47570839847939267	19.163602397573705	18.19563460396942	20.032357151126938	1	ZAF	South Africa
ZAF_1_KZN	KwaZulu-Natal	2017	Average age at circumcision (MMC)	No program data	18.078468090829467	0.49823375249467744	18.14516322590049	17.25474770180203	18.915017328760214	1	ZAF	South Africa
ZAF_1_KZN	KwaZulu-Natal	2017	Average age at circumcision (MMC)	With program data	19.170685283006186	0.48760066572461663	19.176215616885273	18.20262455622668	20.0570193948464	1	ZAF	South Africa
ZAF_1_KZN	KwaZulu-Natal	2017	Average age at circumcision (MMC-T)	No program data	NA	NA	NA	NA	NA	1	ZAF	South Africa
ZAF_1_KZN	KwaZulu-Natal	2017	Average age at circumcision (MMC-T)	With program data	NA	NA	NA	NA	NA	1	ZAF	South Africa
ZAF_1_KZN	KwaZulu-Natal	2017	Average age at circumcision (MMC-nT)	No program data	18.078468090829467	0.49823375249467744	18.14516322590049	17.25474770180203	18.915017328760214	1	ZAF	South Africa
ZAF_1_KZN	KwaZulu-Natal	2017	Average age at circumcision (MMC-nTs)	With program data	19.170685283006186	0.48760066572461663	19.176215616885273	18.20262455622668	20.0570193948464	1	ZAF	South Africa
ZAF_1_KZN	KwaZulu-Natal	2017	Average age at circumcision (TMC)	No program data	18.781632794176154	0.5295945707390876	18.70666033837186	18.025837088703348	19.945584286057368	1	ZAF	South Africa
ZAF_1_KZN	KwaZulu-Natal	2017	Average age at circumcision (TMC)	With program data	18.597078260958668	0.6513787349142339	18.552313911420534	17.364902661296263	19.846840486575715	1	ZAF	South Africa
ZAF_1_KZN	KwaZulu-Natal	2017	Average age at circumcision (TMIC)	No program data	18.781632794176154	0.5295945707390876	18.70666033837186	18.025837088703348	19.945584286057368	1	ZAF	South Africa
ZAF_1_KZN	KwaZulu-Natal	2017	Average age at circumcision (TMIC)	With program data	18.597078260958668	0.6513787349142339	18.552313911420534	17.364902661296263	19.846840486575715	1	ZAF	South Africa
ZAF_1_KZN	KwaZulu-Natal	2018	Average age at circumcision (MC)	No program data	17.84113900327319	0.6255591921585805	17.854997556672206	16.54420491480843	19.080051604203945	1	ZAF	South Africa
ZAF_1_KZN	KwaZulu-Natal	2018	Average age at circumcision (MC)	With program data	19.668157358877362	0.5594091544138896	19.733951069789978	18.378439359316047	20.66578903529637	1	ZAF	South Africa
ZAF_1_KZN	KwaZulu-Natal	2018	Average age at circumcision (MMC)	No program data	17.776173588822363	0.6857846838240248	17.82245999339645	16.3702294352465	19.090279240623737	1	ZAF	South Africa
ZAF_1_KZN	KwaZulu-Natal	2018	Average age at circumcision (MMC)	With program data	19.69051948369516	0.5707944993287604	19.755538492838674	18.40683740677168	20.71085394044018	1	ZAF	South Africa
ZAF_1_KZN	KwaZulu-Natal	2018	Average age at circumcision (MMC-T)	No program data	NA	NA	NA	NA	NA	1	ZAF	South Africa
ZAF_1_KZN	KwaZulu-Natal	2018	Average age at circumcision (MMC-T)	With program data	NA	NA	NA	NA	NA	1	ZAF	South Africa
ZAF_1_KZN	KwaZulu-Natal	2018	Average age at circumcision (MMC-nT)	No program data	17.776173588822363	0.6857846838240248	17.82245999339645	16.3702294352465	19.090279240623737	1	ZAF	South Africa
ZAF_1_KZN	KwaZulu-Natal	2018	Average age at circumcision (MMC-nTs)	With program data	19.69051948369516	0.5707944993287604	19.755538492838674	18.40683740677168	20.71085394044018	1	ZAF	South Africa
ZAF_1_KZN	KwaZulu-Natal	2018	Average age at circumcision (TMC)	No program data	18.758396848078494	0.566533959676698	18.68781271669994	17.929333769919516	19.95774722889658	1	ZAF	South Africa
ZAF_1_KZN	KwaZulu-Natal	2018	Average age at circumcision (TMC)	With program data	18.52451194633124	0.7052701134057278	18.429135214456924	17.20203596561086	19.876202085366224	1	ZAF	South Africa
ZAF_1_KZN	KwaZulu-Natal	2018	Average age at circumcision (TMIC)	No program data	18.758396848078494	0.566533959676698	18.68781271669994	17.929333769919516	19.95774722889658	1	ZAF	South Africa
ZAF_1_KZN	KwaZulu-Natal	2018	Average age at circumcision (TMIC)	With program data	18.52451194633124	0.7052701134057278	18.429135214456924	17.20203596561086	19.876202085366224	1	ZAF	South Africa
ZAF_1_KZN	KwaZulu-Natal	2019	Average age at circumcision (MC)	No program data	17.89686595991326	0.677737132533064	17.85917038514021	16.702826254844194	19.261121388543415	1	ZAF	South Africa
ZAF_1_KZN	KwaZulu-Natal	2019	Average age at circumcision (MC)	With program data	19.16853377946177	0.6254209416926491	19.181073513986547	17.99445837654705	20.30001410298569	1	ZAF	South Africa
ZAF_1_KZN	KwaZulu-Natal	2019	Average age at circumcision (MMC)	No program data	17.847955516205356	0.7213687388378137	17.818670725244086	16.51968021848433	19.264079501297786	1	ZAF	South Africa
ZAF_1_KZN	KwaZulu-Natal	2019	Average age at circumcision (MMC)	With program data	19.18877077481465	0.6413037891469451	19.20018087004813	18.007613091534566	20.3356970385849	1	ZAF	South Africa
ZAF_1_KZN	KwaZulu-Natal	2019	Average age at circumcision (MMC-T)	No program data	NA	NA	NA	NA	NA	1	ZAF	South Africa
ZAF_1_KZN	KwaZulu-Natal	2019	Average age at circumcision (MMC-T)	With program data	NA	NA	NA	NA	NA	1	ZAF	South Africa
ZAF_1_KZN	KwaZulu-Natal	2019	Average age at circumcision (MMC-nT)	No program data	17.847955516205356	0.7213687388378137	17.818670725244086	16.51968021848433	19.264079501297786	1	ZAF	South Africa
ZAF_1_KZN	KwaZulu-Natal	2019	Average age at circumcision (MMC-nTs)	With program data	19.18877077481465	0.6413037891469451	19.20018087004813	18.007613091534566	20.3356970385849	1	ZAF	South Africa
ZAF_1_KZN	KwaZulu-Natal	2019	Average age at circumcision (TMC)	No program data	18.668942095592698	0.5846150482585868	18.62026400816194	17.811562282697015	19.820268773087115	1	ZAF	South Africa
ZAF_1_KZN	KwaZulu-Natal	2019	Average age at circumcision (TMC)	With program data	18.37662225978314	0.7626164620762445	18.294750653882126	16.999418128333637	19.86358129351603	1	ZAF	South Africa
ZAF_1_KZN	KwaZulu-Natal	2019	Average age at circumcision (TMIC)	No program data	18.668942095592698	0.5846150482585868	18.62026400816194	17.811562282697015	19.820268773087115	1	ZAF	South Africa
ZAF_1_KZN	KwaZulu-Natal	2019	Average age at circumcision (TMIC)	With program data	18.37662225978314	0.7626164620762445	18.294750653882126	16.999418128333637	19.86358129351603	1	ZAF	South Africa
ZAF_1_KZN	KwaZulu-Natal	2020	Average age at circumcision (MC)	No program data	17.584571661259584	0.7576607545407678	17.495937937538557	16.34667242294448	19.22609585600715	1	ZAF	South Africa
ZAF_1_KZN	KwaZulu-Natal	2020	Average age at circumcision (MC)	With program data	18.338767351060845	1.6436607539448982	18.36323367017899	15.053548299961566	21.86490433635026	1	ZAF	South Africa
ZAF_1_KZN	KwaZulu-Natal	2020	Average age at circumcision (MMC)	No program data	17.50582171556298	0.8378675463667726	17.465951001479105	16.078147876314475	19.2472008639533	1	ZAF	South Africa
ZAF_1_KZN	KwaZulu-Natal	2020	Average age at circumcision (MMC)	With program data	18.304161843406067	1.7341598333692012	18.362217412729507	14.572307208817023	21.928185153182632	1	ZAF	South Africa
ZAF_1_KZN	KwaZulu-Natal	2020	Average age at circumcision (MMC-T)	No program data	NA	NA	NA	NA	NA	1	ZAF	South Africa
ZAF_1_KZN	KwaZulu-Natal	2020	Average age at circumcision (MMC-T)	With program data	NA	NA	NA	NA	NA	1	ZAF	South Africa
ZAF_1_KZN	KwaZulu-Natal	2020	Average age at circumcision (MMC-nT)	No program data	17.50582171556298	0.8378675463667726	17.465951001479105	16.078147876314475	19.2472008639533	1	ZAF	South Africa
ZAF_1_KZN	KwaZulu-Natal	2020	Average age at circumcision (MMC-nTs)	With program data	18.304161843406067	1.7341598333692012	18.362217412729507	14.572307208817023	21.928185153182632	1	ZAF	South Africa
ZAF_1_KZN	KwaZulu-Natal	2020	Average age at circumcision (TMC)	No program data	18.57208921504166	0.6055115320485184	18.5107032231332	17.708970690906728	19.74188699198247	1	ZAF	South Africa
ZAF_1_KZN	KwaZulu-Natal	2020	Average age at circumcision (TMC)	With program data	18.11450997147158	0.7868334671698188	18.02448893695822	16.71602584475349	19.678906550173714	1	ZAF	South Africa
ZAF_1_KZN	KwaZulu-Natal	2020	Average age at circumcision (TMIC)	No program data	18.57208921504166	0.6055115320485184	18.5107032231332	17.708970690906728	19.74188699198247	1	ZAF	South Africa
ZAF_1_KZN	KwaZulu-Natal	2020	Average age at circumcision (TMIC)	With program data	18.11450997147158	0.7868334671698188	18.02448893695822	16.71602584475349	19.678906550173714	1	ZAF	South Africa
ZAF_1_KZN	KwaZulu-Natal	2021	Average age at circumcision (MC)	No program data	17.616908917271104	0.8449665484390875	17.493324017484294	16.309570881295276	19.204411066065944	1	ZAF	South Africa
ZAF_1_KZN	KwaZulu-Natal	2021	Average age at circumcision (MC)	With program data	17.8921367243414	2.1161743609556414	17.733387078085173	14.041984047537929	21.92390443378882	1	ZAF	South Africa
ZAF_1_KZN	KwaZulu-Natal	2021	Average age at circumcision (MMC)	No program data	17.555897119890922	0.9107513862116658	17.479256286723043	16.155713457378837	19.218557120636135	1	ZAF	South Africa
ZAF_1_KZN	KwaZulu-Natal	2021	Average age at circumcision (MMC)	With program data	17.80279924003479	2.316620983018844	17.700384783881965	13.383377543091761	21.965999348039595	1	ZAF	South Africa
ZAF_1_KZN	KwaZulu-Natal	2021	Average age at circumcision (MMC-T)	No program data	NA	NA	NA	NA	NA	1	ZAF	South Africa
ZAF_1_KZN	KwaZulu-Natal	2021	Average age at circumcision (MMC-T)	With program data	NA	NA	NA	NA	NA	1	ZAF	South Africa
ZAF_1_KZN	KwaZulu-Natal	2021	Average age at circumcision (MMC-nT)	No program data	17.555897119890922	0.9107513862116658	17.479256286723043	16.155713457378837	19.218557120636135	1	ZAF	South Africa
ZAF_1_KZN	KwaZulu-Natal	2021	Average age at circumcision (MMC-nTs)	With program data	17.80279924003479	2.316620983018844	17.700384783881965	13.383377543091761	21.965999348039595	1	ZAF	South Africa
ZAF_1_KZN	KwaZulu-Natal	2021	Average age at circumcision (TMC)	No program data	18.430155752653747	0.6042686410471134	18.369437460810722	17.60658461309432	19.59350481357626	1	ZAF	South Africa
ZAF_1_KZN	KwaZulu-Natal	2021	Average age at circumcision (TMC)	With program data	17.781296876879242	0.7947653847662086	17.694135615174794	16.379138281895706	19.5058021119957	1	ZAF	South Africa
ZAF_1_KZN	KwaZulu-Natal	2021	Average age at circumcision (TMIC)	No program data	18.430155752653747	0.6042686410471134	18.369437460810722	17.60658461309432	19.59350481357626	1	ZAF	South Africa
ZAF_1_KZN	KwaZulu-Natal	2021	Average age at circumcision (TMIC)	With program data	17.781296876879242	0.7947653847662086	17.694135615174794	16.379138281895706	19.5058021119957	1	ZAF	South Africa
ZAF_1_LIM	Limpopo	2006	Average age at circumcision (MC)	No program data	13.53793956287985	0.14660846902027844	13.55604419096591	13.26595161436541	13.820254093645179	1	ZAF	South Africa
ZAF_1_LIM	Limpopo	2006	Average age at circumcision (MC)	With program data	13.747266708149835	0.15685003446622273	13.750767535386558	13.459779661146436	14.010552614615412	1	ZAF	South Africa
ZAF_1_LIM	Limpopo	2006	Average age at circumcision (MMC)	No program data	12.998823436843038	0.3231325527304762	13.001696434524881	12.4525341134913	13.565745282325736	1	ZAF	South Africa
ZAF_1_LIM	Limpopo	2006	Average age at circumcision (MMC)	With program data	13.589003574685124	0.304766433259001	13.581716682388056	12.993705319893103	14.145104458836721	1	ZAF	South Africa
ZAF_1_LIM	Limpopo	2006	Average age at circumcision (MMC-T)	No program data	NA	NA	NA	NA	NA	1	ZAF	South Africa
ZAF_1_LIM	Limpopo	2006	Average age at circumcision (MMC-T)	With program data	NA	NA	NA	NA	NA	1	ZAF	South Africa
ZAF_1_LIM	Limpopo	2006	Average age at circumcision (MMC-nT)	No program data	12.998823436843038	0.3231325527304762	13.001696434524881	12.4525341134913	13.565745282325736	1	ZAF	South Africa
ZAF_1_LIM	Limpopo	2006	Average age at circumcision (MMC-nTs)	With program data	13.589003574685124	0.304766433259001	13.581716682388056	12.993705319893103	14.145104458836721	1	ZAF	South Africa
ZAF_1_LIM	Limpopo	2006	Average age at circumcision (TMC)	No program data	13.761574551628328	0.16933291559271138	13.758726542672942	13.46032290914479	14.076189822234472	1	ZAF	South Africa
ZAF_1_LIM	Limpopo	2006	Average age at circumcision (TMC)	With program data	13.823508008411833	0.1629080029491173	13.825761597839325	13.48923093306926	14.175649602400352	1	ZAF	South Africa
ZAF_1_LIM	Limpopo	2006	Average age at circumcision (TMIC)	No program data	13.761574551628328	0.16933291559271138	13.758726542672942	13.46032290914479	14.076189822234472	1	ZAF	South Africa
ZAF_1_LIM	Limpopo	2006	Average age at circumcision (TMIC)	With program data	13.823508008411833	0.1629080029491173	13.825761597839325	13.48923093306926	14.175649602400352	1	ZAF	South Africa
ZAF_1_LIM	Limpopo	2007	Average age at circumcision (MC)	No program data	13.811594933044914	0.1846695854661322	13.796307375211533	13.441865452771417	14.157862920603687	1	ZAF	South Africa
ZAF_1_LIM	Limpopo	2007	Average age at circumcision (MC)	With program data	14.086636537458883	0.27762871240441744	14.083064940171504	13.588325905619644	14.627490693369392	1	ZAF	South Africa
ZAF_1_LIM	Limpopo	2007	Average age at circumcision (MMC)	No program data	13.809504319747779	0.40261972747077673	13.819068791242138	12.985632855811774	14.528581382139588	1	ZAF	South Africa
ZAF_1_LIM	Limpopo	2007	Average age at circumcision (MMC)	With program data	14.340201591938182	0.5521826187034057	14.352699861957616	13.35149471866413	15.363128853942772	1	ZAF	South Africa
ZAF_1_LIM	Limpopo	2007	Average age at circumcision (MMC-T)	No program data	NA	NA	NA	NA	NA	1	ZAF	South Africa
ZAF_1_LIM	Limpopo	2007	Average age at circumcision (MMC-T)	With program data	NA	NA	NA	NA	NA	1	ZAF	South Africa
ZAF_1_LIM	Limpopo	2007	Average age at circumcision (MMC-nT)	No program data	13.809504319747779	0.40261972747077673	13.819068791242138	12.985632855811774	14.528581382139588	1	ZAF	South Africa
ZAF_1_LIM	Limpopo	2007	Average age at circumcision (MMC-nTs)	With program data	14.340201591938182	0.5521826187034057	14.352699861957616	13.35149471866413	15.363128853942772	1	ZAF	South Africa
ZAF_1_LIM	Limpopo	2007	Average age at circumcision (TMC)	No program data	13.803016499297538	0.17390432284973326	13.799796422857579	13.494108163361416	14.13133756675687	1	ZAF	South Africa
ZAF_1_LIM	Limpopo	2007	Average age at circumcision (TMC)	With program data	13.865011508654709	0.16754916363950087	13.868800714135226	13.525243006163297	14.223524944329338	1	ZAF	South Africa
ZAF_1_LIM	Limpopo	2007	Average age at circumcision (TMIC)	No program data	13.803016499297538	0.17390432284973326	13.799796422857579	13.494108163361416	14.13133756675687	1	ZAF	South Africa
ZAF_1_LIM	Limpopo	2007	Average age at circumcision (TMIC)	With program data	13.865011508654709	0.16754916363950087	13.868800714135226	13.525243006163297	14.223524944329338	1	ZAF	South Africa
ZAF_1_LIM	Limpopo	2008	Average age at circumcision (MC)	No program data	13.760699200030853	0.1694997823335443	13.754029867147578	13.431647068892595	14.049703196927457	1	ZAF	South Africa
ZAF_1_LIM	Limpopo	2008	Average age at circumcision (MC)	With program data	13.812849130277952	0.2838578040409157	13.81165131570948	13.211727044078183	14.322488809233434	1	ZAF	South Africa
ZAF_1_LIM	Limpopo	2008	Average age at circumcision (MMC)	No program data	13.693128470034333	0.37842107019834104	13.681623592244723	12.944435441051539	14.342271192327555	1	ZAF	South Africa
ZAF_1_LIM	Limpopo	2008	Average age at circumcision (MMC)	With program data	13.639147878209345	0.7626727448140482	13.800958405919353	11.956369918779819	14.831894465957381	1	ZAF	South Africa
ZAF_1_LIM	Limpopo	2008	Average age at circumcision (MMC-T)	No program data	NA	NA	NA	NA	NA	1	ZAF	South Africa
ZAF_1_LIM	Limpopo	2008	Average age at circumcision (MMC-T)	With program data	NA	NA	NA	NA	NA	1	ZAF	South Africa
ZAF_1_LIM	Limpopo	2008	Average age at circumcision (MMC-nT)	No program data	13.693128470034333	0.37842107019834104	13.681623592244723	12.944435441051539	14.342271192327555	1	ZAF	South Africa
ZAF_1_LIM	Limpopo	2008	Average age at circumcision (MMC-nTs)	With program data	13.639147878209345	0.7626727448140482	13.800958405919353	11.956369918779819	14.831894465957381	1	ZAF	South Africa
ZAF_1_LIM	Limpopo	2008	Average age at circumcision (TMC)	No program data	13.791649325113095	0.176820692586694	13.790393028832536	13.473046492368049	14.12291634480735	1	ZAF	South Africa
ZAF_1_LIM	Limpopo	2008	Average age at circumcision (TMC)	With program data	13.849666931674703	0.17046320146944843	13.849955241885727	13.501839660287507	14.201990541013373	1	ZAF	South Africa
ZAF_1_LIM	Limpopo	2008	Average age at circumcision (TMIC)	No program data	13.791649325113095	0.176820692586694	13.790393028832536	13.473046492368049	14.12291634480735	1	ZAF	South Africa
ZAF_1_LIM	Limpopo	2008	Average age at circumcision (TMIC)	With program data	13.849666931674703	0.17046320146944843	13.849955241885727	13.501839660287507	14.201990541013373	1	ZAF	South Africa
ZAF_1_LIM	Limpopo	2009	Average age at circumcision (MC)	No program data	13.940805392827404	0.18407895027640905	13.927938463233893	13.59084123391266	14.271434406225186	1	ZAF	South Africa
ZAF_1_LIM	Limpopo	2009	Average age at circumcision (MC)	With program data	13.099784966974816	0.1851463001858601	13.098640722088666	12.73779799270078	13.455691274549027	1	ZAF	South Africa
ZAF_1_LIM	Limpopo	2009	Average age at circumcision (MMC)	No program data	14.155953605986369	0.3604017980842342	14.121647571002192	13.480477610508224	14.900695736503682	1	ZAF	South Africa
ZAF_1_LIM	Limpopo	2009	Average age at circumcision (MMC)	With program data	9.727807494588534	0.34561441983346414	9.712922619912032	9.138145182378974	10.31123148011368	1	ZAF	South Africa
ZAF_1_LIM	Limpopo	2009	Average age at circumcision (MMC-T)	No program data	NA	NA	NA	NA	NA	1	ZAF	South Africa
ZAF_1_LIM	Limpopo	2009	Average age at circumcision (MMC-T)	With program data	NA	NA	NA	NA	NA	1	ZAF	South Africa
ZAF_1_LIM	Limpopo	2009	Average age at circumcision (MMC-nT)	No program data	14.155953605986369	0.3604017980842342	14.121647571002192	13.480477610508224	14.900695736503682	1	ZAF	South Africa
ZAF_1_LIM	Limpopo	2009	Average age at circumcision (MMC-nTs)	With program data	9.727807494588534	0.34561441983346414	9.712922619912032	9.138145182378974	10.31123148011368	1	ZAF	South Africa
ZAF_1_LIM	Limpopo	2009	Average age at circumcision (TMC)	No program data	13.772489003879501	0.17970743851806137	13.774310583891275	13.45017981784282	14.105989764827328	1	ZAF	South Africa
ZAF_1_LIM	Limpopo	2009	Average age at circumcision (TMC)	With program data	13.834604405516412	0.17317738689393622	13.828890089744881	13.504209173826357	14.178890786449685	1	ZAF	South Africa
ZAF_1_LIM	Limpopo	2009	Average age at circumcision (TMIC)	No program data	13.772489003879501	0.17970743851806137	13.774310583891275	13.45017981784282	14.105989764827328	1	ZAF	South Africa
ZAF_1_LIM	Limpopo	2009	Average age at circumcision (TMIC)	With program data	13.834604405516412	0.17317738689393622	13.828890089744881	13.504209173826357	14.178890786449685	1	ZAF	South Africa
ZAF_1_LIM	Limpopo	2010	Average age at circumcision (MC)	No program data	14.194298405922098	0.1889453002843001	14.202312650394905	13.853659802600262	14.564554153530086	1	ZAF	South Africa
ZAF_1_LIM	Limpopo	2010	Average age at circumcision (MC)	With program data	15.327356048278626	0.21205624007652515	15.3362557926841	14.887417597155487	15.680548973224315	1	ZAF	South Africa
ZAF_1_LIM	Limpopo	2010	Average age at circumcision (MMC)	No program data	14.63884678197151	0.31854155156918595	14.657209047614497	14.031367856522415	15.194670041411342	1	ZAF	South Africa
ZAF_1_LIM	Limpopo	2010	Average age at circumcision (MMC)	With program data	15.867383215214867	0.2837790129737712	15.896144631424095	15.316092820162043	16.341845721013982	1	ZAF	South Africa
ZAF_1_LIM	Limpopo	2010	Average age at circumcision (MMC-T)	No program data	NA	NA	NA	NA	NA	1	ZAF	South Africa
ZAF_1_LIM	Limpopo	2010	Average age at circumcision (MMC-T)	With program data	NA	NA	NA	NA	NA	1	ZAF	South Africa
ZAF_1_LIM	Limpopo	2010	Average age at circumcision (MMC-nT)	No program data	14.63884678197151	0.31854155156918595	14.657209047614497	14.031367856522415	15.194670041411342	1	ZAF	South Africa
ZAF_1_LIM	Limpopo	2010	Average age at circumcision (MMC-nTs)	With program data	15.867383215214867	0.2837790129737712	15.896144631424095	15.316092820162043	16.341845721013982	1	ZAF	South Africa
ZAF_1_LIM	Limpopo	2010	Average age at circumcision (TMC)	No program data	13.734364080722154	0.18408044949281516	13.737552211172309	13.400979280162993	14.075018212571447	1	ZAF	South Africa
ZAF_1_LIM	Limpopo	2010	Average age at circumcision (TMC)	With program data	13.841903169484297	0.17423102020805148	13.832619779714372	13.513286348125781	14.184543772557063	1	ZAF	South Africa
ZAF_1_LIM	Limpopo	2010	Average age at circumcision (TMIC)	No program data	13.734364080722154	0.18408044949281516	13.737552211172309	13.400979280162993	14.075018212571447	1	ZAF	South Africa
ZAF_1_LIM	Limpopo	2010	Average age at circumcision (TMIC)	With program data	13.841903169484297	0.17423102020805148	13.832619779714372	13.513286348125781	14.184543772557063	1	ZAF	South Africa
ZAF_1_LIM	Limpopo	2011	Average age at circumcision (MC)	No program data	14.220310677399478	0.2013537928190303	14.211645389336635	13.87940762016449	14.606057906537778	1	ZAF	South Africa
ZAF_1_LIM	Limpopo	2011	Average age at circumcision (MC)	With program data	14.950514344307779	0.1956613337955751	14.965622180309893	14.561590119783933	15.2820105346919	1	ZAF	South Africa
ZAF_1_LIM	Limpopo	2011	Average age at circumcision (MMC)	No program data	14.682231811923403	0.30771536921949316	14.673989537688971	14.135071970975245	15.252724203246768	1	ZAF	South Africa
ZAF_1_LIM	Limpopo	2011	Average age at circumcision (MMC)	With program data	15.521393623016717	0.27942088978154783	15.538853572453096	15.005650797326474	15.961078610944696	1	ZAF	South Africa
ZAF_1_LIM	Limpopo	2011	Average age at circumcision (MMC-T)	No program data	NA	NA	NA	NA	NA	1	ZAF	South Africa
ZAF_1_LIM	Limpopo	2011	Average age at circumcision (MMC-T)	With program data	NA	NA	NA	NA	NA	1	ZAF	South Africa
ZAF_1_LIM	Limpopo	2011	Average age at circumcision (MMC-nT)	No program data	14.682231811923403	0.30771536921949316	14.673989537688971	14.135071970975245	15.252724203246768	1	ZAF	South Africa
ZAF_1_LIM	Limpopo	2011	Average age at circumcision (MMC-nTs)	With program data	15.521393623016717	0.27942088978154783	15.538853572453096	15.005650797326474	15.961078610944696	1	ZAF	South Africa
ZAF_1_LIM	Limpopo	2011	Average age at circumcision (TMC)	No program data	13.65881455988945	0.1900213429523271	13.655988840513261	13.306303704051537	14.006582756294037	1	ZAF	South Africa
ZAF_1_LIM	Limpopo	2011	Average age at circumcision (TMC)	With program data	13.626250869849828	0.20017680513755753	13.618971778902775	13.23735855698417	14.029249364504395	1	ZAF	South Africa
ZAF_1_LIM	Limpopo	2011	Average age at circumcision (TMIC)	No program data	13.65881455988945	0.1900213429523271	13.655988840513261	13.306303704051537	14.006582756294037	1	ZAF	South Africa
ZAF_1_LIM	Limpopo	2011	Average age at circumcision (TMIC)	With program data	13.626250869849828	0.20017680513755753	13.618971778902775	13.23735855698417	14.029249364504395	1	ZAF	South Africa
ZAF_1_LIM	Limpopo	2012	Average age at circumcision (MC)	No program data	14.142580676817998	0.1889406905935032	14.127896604989857	13.807431137467528	14.516943096647362	1	ZAF	South Africa
ZAF_1_LIM	Limpopo	2012	Average age at circumcision (MC)	With program data	13.391367997780044	0.17863900506197863	13.378920393058152	13.041610742954685	13.762947305658127	1	ZAF	South Africa
ZAF_1_LIM	Limpopo	2012	Average age at circumcision (MMC)	No program data	14.576794403607176	0.29080107980507547	14.560492851273873	14.09306432333873	15.218402160880398	1	ZAF	South Africa
ZAF_1_LIM	Limpopo	2012	Average age at circumcision (MMC)	With program data	13.408002898469768	0.2875666699066143	13.392770101427574	12.864040194099331	13.9252226505203	1	ZAF	South Africa
ZAF_1_LIM	Limpopo	2012	Average age at circumcision (MMC-T)	No program data	NA	NA	NA	NA	NA	1	ZAF	South Africa
ZAF_1_LIM	Limpopo	2012	Average age at circumcision (MMC-T)	With program data	NA	NA	NA	NA	NA	1	ZAF	South Africa
ZAF_1_LIM	Limpopo	2012	Average age at circumcision (MMC-nT)	No program data	14.576794403607176	0.29080107980507547	14.560492851273873	14.09306432333873	15.218402160880398	1	ZAF	South Africa
ZAF_1_LIM	Limpopo	2012	Average age at circumcision (MMC-nTs)	With program data	13.408002898469768	0.2875666699066143	13.392770101427574	12.864040194099331	13.9252226505203	1	ZAF	South Africa
ZAF_1_LIM	Limpopo	2012	Average age at circumcision (TMC)	No program data	13.55373673219273	0.19668522321302195	13.5558900240721	13.166928357386862	13.908671156767777	1	ZAF	South Africa
ZAF_1_LIM	Limpopo	2012	Average age at circumcision (TMC)	With program data	13.380167878538664	0.22182317189143305	13.374694630013419	12.945999546135539	13.839074006946873	1	ZAF	South Africa
ZAF_1_LIM	Limpopo	2012	Average age at circumcision (TMIC)	No program data	13.55373673219273	0.19668522321302195	13.5558900240721	13.166928357386862	13.908671156767777	1	ZAF	South Africa
ZAF_1_LIM	Limpopo	2012	Average age at circumcision (TMIC)	With program data	13.380167878538664	0.22182317189143305	13.374694630013419	12.945999546135539	13.839074006946873	1	ZAF	South Africa
ZAF_1_LIM	Limpopo	2013	Average age at circumcision (MC)	No program data	14.382261270934707	0.2014870068955952	14.378080525063023	14.015253491421657	14.736540569839708	1	ZAF	South Africa
ZAF_1_LIM	Limpopo	2013	Average age at circumcision (MC)	With program data	13.495450136231106	0.18006962128387113	13.493080790737391	13.162125616078425	13.871570410172513	1	ZAF	South Africa
ZAF_1_LIM	Limpopo	2013	Average age at circumcision (MMC)	No program data	14.828641529675032	0.2640893224925047	14.817515730610467	14.300065877523522	15.289754797446031	1	ZAF	South Africa
ZAF_1_LIM	Limpopo	2013	Average age at circumcision (MMC)	With program data	13.78344607984726	0.28332392335744055	13.812077606425845	13.32475346924523	14.259226296575017	1	ZAF	South Africa
ZAF_1_LIM	Limpopo	2013	Average age at circumcision (MMC-T)	No program data	NA	NA	NA	NA	NA	1	ZAF	South Africa
ZAF_1_LIM	Limpopo	2013	Average age at circumcision (MMC-T)	With program data	NA	NA	NA	NA	NA	1	ZAF	South Africa
ZAF_1_LIM	Limpopo	2013	Average age at circumcision (MMC-nT)	No program data	14.828641529675032	0.2640893224925047	14.817515730610467	14.300065877523522	15.289754797446031	1	ZAF	South Africa
ZAF_1_LIM	Limpopo	2013	Average age at circumcision (MMC-nTs)	With program data	13.78344607984726	0.28332392335744055	13.812077606425845	13.32475346924523	14.259226296575017	1	ZAF	South Africa
ZAF_1_LIM	Limpopo	2013	Average age at circumcision (TMC)	No program data	13.418025966263803	0.20510312339760053	13.417513787835315	13.015114487982771	13.778003956238521	1	ZAF	South Africa
ZAF_1_LIM	Limpopo	2013	Average age at circumcision (TMC)	With program data	13.24963204710827	0.22025410353421915	13.252284503821375	12.820274723337796	13.707341645768672	1	ZAF	South Africa
ZAF_1_LIM	Limpopo	2013	Average age at circumcision (TMIC)	No program data	13.418025966263803	0.20510312339760053	13.417513787835315	13.015114487982771	13.778003956238521	1	ZAF	South Africa
ZAF_1_LIM	Limpopo	2013	Average age at circumcision (TMIC)	With program data	13.24963204710827	0.22025410353421915	13.252284503821375	12.820274723337796	13.707341645768672	1	ZAF	South Africa
ZAF_1_LIM	Limpopo	2014	Average age at circumcision (MC)	No program data	14.163300401386497	0.22623386525564257	14.153612924075993	13.777047570166783	14.548891133921208	1	ZAF	South Africa
ZAF_1_LIM	Limpopo	2014	Average age at circumcision (MC)	With program data	14.399870131564281	0.18911014702737772	14.411872037745749	14.087029409276166	14.75083957344355	1	ZAF	South Africa
ZAF_1_LIM	Limpopo	2014	Average age at circumcision (MMC)	No program data	14.585018928843574	0.30560916433518687	14.54186546740219	14.040777801381982	15.093923359125117	1	ZAF	South Africa
ZAF_1_LIM	Limpopo	2014	Average age at circumcision (MMC)	With program data	14.835075909617712	0.2488410371508762	14.857480469458771	14.348596982071513	15.243778698680922	1	ZAF	South Africa
ZAF_1_LIM	Limpopo	2014	Average age at circumcision (MMC-T)	No program data	NA	NA	NA	NA	NA	1	ZAF	South Africa
ZAF_1_LIM	Limpopo	2014	Average age at circumcision (MMC-T)	With program data	NA	NA	NA	NA	NA	1	ZAF	South Africa
ZAF_1_LIM	Limpopo	2014	Average age at circumcision (MMC-nT)	No program data	14.585018928843574	0.30560916433518687	14.54186546740219	14.040777801381982	15.093923359125117	1	ZAF	South Africa
ZAF_1_LIM	Limpopo	2014	Average age at circumcision (MMC-nTs)	With program data	14.835075909617712	0.2488410371508762	14.857480469458771	14.348596982071513	15.243778698680922	1	ZAF	South Africa
ZAF_1_LIM	Limpopo	2014	Average age at circumcision (TMC)	No program data	13.188782751377989	0.2216017859760645	13.187015290614022	12.75413532180357	13.576001529978662	1	ZAF	South Africa
ZAF_1_LIM	Limpopo	2014	Average age at circumcision (TMC)	With program data	13.149578884476151	0.2147132612918282	13.140086358303808	12.735431489542245	13.595815582113167	1	ZAF	South Africa
ZAF_1_LIM	Limpopo	2014	Average age at circumcision (TMIC)	No program data	13.188782751377989	0.2216017859760645	13.187015290614022	12.75413532180357	13.576001529978662	1	ZAF	South Africa
ZAF_1_LIM	Limpopo	2014	Average age at circumcision (TMIC)	With program data	13.149578884476151	0.2147132612918282	13.140086358303808	12.735431489542245	13.595815582113167	1	ZAF	South Africa
ZAF_1_LIM	Limpopo	2015	Average age at circumcision (MC)	No program data	13.996574624373109	0.23430063063823767	13.99490867863176	13.64846386156195	14.523934843471082	1	ZAF	South Africa
ZAF_1_LIM	Limpopo	2015	Average age at circumcision (MC)	With program data	14.270609239144326	0.1975850704523716	14.274310554505039	13.909152490810165	14.610389571619402	1	ZAF	South Africa
ZAF_1_LIM	Limpopo	2015	Average age at circumcision (MMC)	No program data	14.391373418352163	0.29480334366979855	14.35282880964374	13.870678725367132	14.995802106039033	1	ZAF	South Africa
ZAF_1_LIM	Limpopo	2015	Average age at circumcision (MMC)	With program data	14.585123631025683	0.24191381680909918	14.600293908684428	14.167435161543738	14.966501150394556	1	ZAF	South Africa
ZAF_1_LIM	Limpopo	2015	Average age at circumcision (MMC-T)	No program data	NA	NA	NA	NA	NA	1	ZAF	South Africa
ZAF_1_LIM	Limpopo	2015	Average age at circumcision (MMC-T)	With program data	12.935230083891522	0.23972373342290823	12.925315828985225	12.515792138398078	13.492981815525306	1	ZAF	South Africa
ZAF_1_LIM	Limpopo	2015	Average age at circumcision (MMC-nT)	No program data	14.391373418352163	0.29480334366979855	14.35282880964374	13.870678725367132	14.995802106039033	1	ZAF	South Africa
ZAF_1_LIM	Limpopo	2015	Average age at circumcision (MMC-nTs)	With program data	14.689133123170663	0.2580027619168157	14.704301338427118	14.259629986972906	15.11681731691384	1	ZAF	South Africa
ZAF_1_LIM	Limpopo	2015	Average age at circumcision (TMC)	No program data	12.924316766438858	0.23574601568544298	12.923112920329398	12.467961162688699	13.315679361527359	1	ZAF	South Africa
ZAF_1_LIM	Limpopo	2015	Average age at circumcision (TMC)	With program data	12.919863072449534	0.23860408992417073	12.917199663750718	12.434839208488325	13.414333377308903	1	ZAF	South Africa
ZAF_1_LIM	Limpopo	2015	Average age at circumcision (TMIC)	No program data	12.924316766438858	0.23574601568544298	12.923112920329398	12.467961162688699	13.315679361527359	1	ZAF	South Africa
ZAF_1_LIM	Limpopo	2015	Average age at circumcision (TMIC)	With program data	12.922738876060885	0.23202182232391133	12.916148130222414	12.478417086678778	13.419349048912881	1	ZAF	South Africa
ZAF_1_LIM	Limpopo	2016	Average age at circumcision (MC)	No program data	13.636375034719642	0.24128459900680715	13.61223409401429	13.163343584253463	14.11871626168082	1	ZAF	South Africa
ZAF_1_LIM	Limpopo	2016	Average age at circumcision (MC)	With program data	13.630615241780864	0.20269792445720838	13.61460047487413	13.298872588692854	14.080635243076827	1	ZAF	South Africa
ZAF_1_LIM	Limpopo	2016	Average age at circumcision (MMC)	No program data	13.982040024811283	0.3135413467293976	13.981351236306747	13.412156132477454	14.585308582588016	1	ZAF	South Africa
ZAF_1_LIM	Limpopo	2016	Average age at circumcision (MMC)	With program data	13.818727707692899	0.23755058952192085	13.79474269920205	13.446787368574679	14.343155888561014	1	ZAF	South Africa
ZAF_1_LIM	Limpopo	2016	Average age at circumcision (MMC-T)	No program data	NA	NA	NA	NA	NA	1	ZAF	South Africa
ZAF_1_LIM	Limpopo	2016	Average age at circumcision (MMC-T)	With program data	12.64856391095642	0.25844088582028646	12.656244792672485	12.178527861761035	13.169887681318734	1	ZAF	South Africa
ZAF_1_LIM	Limpopo	2016	Average age at circumcision (MMC-nT)	No program data	13.982040024811283	0.3135413467293976	13.981351236306747	13.412156132477454	14.585308582588016	1	ZAF	South Africa
ZAF_1_LIM	Limpopo	2016	Average age at circumcision (MMC-nTs)	With program data	13.99349924932643	0.2766756407364658	13.970164533114916	13.549437878511002	14.598231011296786	1	ZAF	South Africa
ZAF_1_LIM	Limpopo	2016	Average age at circumcision (TMC)	No program data	12.634720346065949	0.24740131691810602	12.62136909464374	12.139620295140741	13.063335819716734	1	ZAF	South Africa
ZAF_1_LIM	Limpopo	2016	Average age at circumcision (TMC)	With program data	12.644775070002133	0.2580887180238077	12.6392434340864	12.135572429948981	13.208048153137586	1	ZAF	South Africa
ZAF_1_LIM	Limpopo	2016	Average age at circumcision (TMIC)	No program data	12.634720346065949	0.24740131691810602	12.62136909464374	12.139620295140741	13.063335819716734	1	ZAF	South Africa
ZAF_1_LIM	Limpopo	2016	Average age at circumcision (TMIC)	With program data	12.64631123064658	0.2505521770557778	12.644589061535122	12.176781249568634	13.200330003481094	1	ZAF	South Africa
ZAF_1_LIM	Limpopo	2017	Average age at circumcision (MC)	No program data	13.510685820170806	0.3947199240819294	13.534875795300533	12.814344712284516	14.247931488849414	1	ZAF	South Africa
ZAF_1_LIM	Limpopo	2017	Average age at circumcision (MC)	With program data	13.502694705536378	0.2233780311329482	13.507435447535936	13.068831926626917	13.926484383347436	1	ZAF	South Africa
ZAF_1_LIM	Limpopo	2017	Average age at circumcision (MMC)	No program data	13.880445430037174	0.463349328030659	13.891914288608904	13.081631832779628	14.742797813961495	1	ZAF	South Africa
ZAF_1_LIM	Limpopo	2017	Average age at circumcision (MMC)	With program data	13.636723808739825	0.24582931826996987	13.655144868979608	13.15886472395112	14.107532695714994	1	ZAF	South Africa
ZAF_1_LIM	Limpopo	2017	Average age at circumcision (MMC-T)	No program data	NA	NA	NA	NA	NA	1	ZAF	South Africa
ZAF_1_LIM	Limpopo	2017	Average age at circumcision (MMC-T)	With program data	12.414082555300254	0.2646207231866661	12.412845615407225	11.920298220335837	13.01748981564564	1	ZAF	South Africa
ZAF_1_LIM	Limpopo	2017	Average age at circumcision (MMC-nT)	No program data	13.880445430037174	0.463349328030659	13.891914288608904	13.081631832779628	14.742797813961495	1	ZAF	South Africa
ZAF_1_LIM	Limpopo	2017	Average age at circumcision (MMC-nTs)	With program data	13.917122927721945	0.3014353733868492	13.91952336389609	13.326290388283748	14.51097876788358	1	ZAF	South Africa
ZAF_1_LIM	Limpopo	2017	Average age at circumcision (TMC)	No program data	12.38308907372691	0.2572684252621221	12.373860809780627	11.875657409359938	12.854460203032723	1	ZAF	South Africa
ZAF_1_LIM	Limpopo	2017	Average age at circumcision (TMC)	With program data	12.419491106197246	0.2706309418374966	12.418557941192411	11.971013631748443	12.933331953368416	1	ZAF	South Africa
ZAF_1_LIM	Limpopo	2017	Average age at circumcision (TMIC)	No program data	12.38308907372691	0.2572684252621221	12.373860809780627	11.875657409359938	12.854460203032723	1	ZAF	South Africa
ZAF_1_LIM	Limpopo	2017	Average age at circumcision (TMIC)	With program data	12.416372904465383	0.26060354198261465	12.41584887618531	11.958628892911928	12.995348850734228	1	ZAF	South Africa
ZAF_1_LIM	Limpopo	2018	Average age at circumcision (MC)	No program data	13.1994104546614	0.5078306131168528	13.151545900862743	12.324060264871507	14.182622662670354	1	ZAF	South Africa
ZAF_1_LIM	Limpopo	2018	Average age at circumcision (MC)	With program data	14.261300410784182	0.31233648526619195	14.250490380724381	13.594526558633941	14.862225760514937	1	ZAF	South Africa
ZAF_1_LIM	Limpopo	2018	Average age at circumcision (MMC)	No program data	13.558224748963264	0.6195485782890274	13.551377105120608	12.475964179098298	14.78897448862259	1	ZAF	South Africa
ZAF_1_LIM	Limpopo	2018	Average age at circumcision (MMC)	With program data	14.340339775696076	0.3248830095613935	14.327193443379167	13.661942648980768	14.979292745173124	1	ZAF	South Africa
ZAF_1_LIM	Limpopo	2018	Average age at circumcision (MMC-T)	No program data	NA	NA	NA	NA	NA	1	ZAF	South Africa
ZAF_1_LIM	Limpopo	2018	Average age at circumcision (MMC-T)	With program data	12.212432982324607	0.2628570798756758	12.196490911415067	11.782940729013713	12.80093016178137	1	ZAF	South Africa
ZAF_1_LIM	Limpopo	2018	Average age at circumcision (MMC-nT)	No program data	13.558224748963264	0.6195485782890274	13.551377105120608	12.475964179098298	14.78897448862259	1	ZAF	South Africa
ZAF_1_LIM	Limpopo	2018	Average age at circumcision (MMC-nTs)	With program data	14.72038096191255	0.3868805244117071	14.732630847568984	13.946243631992008	15.529310685388669	1	ZAF	South Africa
ZAF_1_LIM	Limpopo	2018	Average age at circumcision (TMC)	No program data	12.145834905668014	0.26800437084292256	12.171291044643286	11.588424954654855	12.628743729711758	1	ZAF	South Africa
ZAF_1_LIM	Limpopo	2018	Average age at circumcision (TMC)	With program data	12.202135504931235	0.27248307559451806	12.210013557072191	11.672740747795093	12.771074643303573	1	ZAF	South Africa
ZAF_1_LIM	Limpopo	2018	Average age at circumcision (TMIC)	No program data	12.145834905668014	0.26800437084292256	12.171291044643286	11.588424954654855	12.628743729711758	1	ZAF	South Africa
ZAF_1_LIM	Limpopo	2018	Average age at circumcision (TMIC)	With program data	12.21015307240809	0.2614336691915584	12.20485167520741	11.769792618401414	12.793433561103068	1	ZAF	South Africa
ZAF_1_LIM	Limpopo	2019	Average age at circumcision (MC)	No program data	13.109592120272122	0.5545562129395836	13.105333599055417	12.1816246646026	14.24795985325792	1	ZAF	South Africa
ZAF_1_LIM	Limpopo	2019	Average age at circumcision (MC)	With program data	12.96565551627661	0.2665075678428432	12.962534124572345	12.44710100514417	13.415815616704187	1	ZAF	South Africa
ZAF_1_LIM	Limpopo	2019	Average age at circumcision (MMC)	No program data	13.470359855154584	0.6732339815808168	13.503521885616191	12.323590517863135	14.858871379086462	1	ZAF	South Africa
ZAF_1_LIM	Limpopo	2019	Average age at circumcision (MMC)	With program data	13.00172699365915	0.27284362568843434	12.988758272663684	12.471697787277858	13.469156731945988	1	ZAF	South Africa
ZAF_1_LIM	Limpopo	2019	Average age at circumcision (MMC-T)	No program data	NA	NA	NA	NA	NA	1	ZAF	South Africa
ZAF_1_LIM	Limpopo	2019	Average age at circumcision (MMC-T)	With program data	11.89563244743784	0.2776901939984708	11.892110514038215	11.415445743277647	12.507207647129643	1	ZAF	South Africa
ZAF_1_LIM	Limpopo	2019	Average age at circumcision (MMC-nT)	No program data	13.470359855154584	0.6732339815808168	13.503521885616191	12.323590517863135	14.858871379086462	1	ZAF	South Africa
ZAF_1_LIM	Limpopo	2019	Average age at circumcision (MMC-nTs)	With program data	13.457377382265868	0.3755915760133276	13.42520767479832	12.752082884981577	14.146151295602742	1	ZAF	South Africa
ZAF_1_LIM	Limpopo	2019	Average age at circumcision (TMC)	No program data	11.973559437031962	0.28858336081873753	12.006273838571028	11.38373611286977	12.517214395684856	1	ZAF	South Africa
ZAF_1_LIM	Limpopo	2019	Average age at circumcision (TMC)	With program data	11.88794367604833	0.32321553519806834	11.871744197975216	11.282944528044183	12.51090897886895	1	ZAF	South Africa
ZAF_1_LIM	Limpopo	2019	Average age at circumcision (TMIC)	No program data	11.973559437031962	0.28858336081873753	12.006273838571028	11.38373611286977	12.517214395684856	1	ZAF	South Africa
ZAF_1_LIM	Limpopo	2019	Average age at circumcision (TMIC)	With program data	11.894414322490773	0.27960823705941057	11.882644208827362	11.422675513811438	12.506620169212006	1	ZAF	South Africa
ZAF_1_LIM	Limpopo	2020	Average age at circumcision (MC)	No program data	12.850569966584725	0.518947186755965	12.812842746756251	11.996712829598387	13.868365641671744	1	ZAF	South Africa
ZAF_1_LIM	Limpopo	2020	Average age at circumcision (MC)	With program data	12.432436983927866	0.8072802627816908	12.458058436013037	10.847290798397266	13.96732720549329	1	ZAF	South Africa
ZAF_1_LIM	Limpopo	2020	Average age at circumcision (MMC)	No program data	13.190259199509137	0.6729624877408812	13.189114363042911	12.03474727009709	14.48794495652886	1	ZAF	South Africa
ZAF_1_LIM	Limpopo	2020	Average age at circumcision (MMC)	With program data	12.53435126840363	1.3343346594267487	12.78333220538584	9.24489169529527	14.53561298039946	1	ZAF	South Africa
ZAF_1_LIM	Limpopo	2020	Average age at circumcision (MMC-T)	No program data	NA	NA	NA	NA	NA	1	ZAF	South Africa
ZAF_1_LIM	Limpopo	2020	Average age at circumcision (MMC-T)	With program data	NA	NA	NA	NA	NA	1	ZAF	South Africa
ZAF_1_LIM	Limpopo	2020	Average age at circumcision (MMC-nT)	No program data	13.190259199509137	0.6729624877408812	13.189114363042911	12.03474727009709	14.48794495652886	1	ZAF	South Africa
ZAF_1_LIM	Limpopo	2020	Average age at circumcision (MMC-nTs)	With program data	12.53435126840363	1.3343346594267487	12.78333220538584	9.24489169529527	14.53561298039946	1	ZAF	South Africa
ZAF_1_LIM	Limpopo	2020	Average age at circumcision (TMC)	No program data	11.825274335051608	0.34918079108315553	11.891523318229861	11.19486667179405	12.464747487503871	1	ZAF	South Africa
ZAF_1_LIM	Limpopo	2020	Average age at circumcision (TMC)	With program data	11.782552836655206	0.2654911180777396	11.77320295304856	11.340306950739446	12.360328982877768	1	ZAF	South Africa
ZAF_1_LIM	Limpopo	2020	Average age at circumcision (TMIC)	No program data	11.825274335051608	0.34918079108315553	11.891523318229861	11.19486667179405	12.464747487503871	1	ZAF	South Africa
ZAF_1_LIM	Limpopo	2020	Average age at circumcision (TMIC)	With program data	11.782552836655206	0.2654911180777396	11.77320295304856	11.340306950739446	12.360328982877768	1	ZAF	South Africa
ZAF_1_LIM	Limpopo	2021	Average age at circumcision (MC)	No program data	12.7777921007761	0.49637993316056245	12.750502578512581	11.91467985055585	13.990029921154093	1	ZAF	South Africa
ZAF_1_LIM	Limpopo	2021	Average age at circumcision (MC)	With program data	12.44420587695483	0.9644451275202186	12.37954030571457	10.940206975963704	14.518533266398741	1	ZAF	South Africa
ZAF_1_LIM	Limpopo	2021	Average age at circumcision (MMC)	No program data	13.09927598784191	0.6486264067802936	13.075810508882725	12.005714844556064	14.521059612025493	1	ZAF	South Africa
ZAF_1_LIM	Limpopo	2021	Average age at circumcision (MMC)	With program data	12.456919783196849	1.5254802263648861	12.6897854517721	8.786108178154322	14.893604705841376	1	ZAF	South Africa
ZAF_1_LIM	Limpopo	2021	Average age at circumcision (MMC-T)	No program data	NA	NA	NA	NA	NA	1	ZAF	South Africa
ZAF_1_LIM	Limpopo	2021	Average age at circumcision (MMC-T)	With program data	NA	NA	NA	NA	NA	1	ZAF	South Africa
ZAF_1_LIM	Limpopo	2021	Average age at circumcision (MMC-nT)	No program data	13.09927598784191	0.6486264067802936	13.075810508882725	12.005714844556064	14.521059612025493	1	ZAF	South Africa
ZAF_1_LIM	Limpopo	2021	Average age at circumcision (MMC-nTs)	With program data	12.456919783196849	1.5254802263648861	12.6897854517721	8.786108178154322	14.893604705841376	1	ZAF	South Africa
ZAF_1_LIM	Limpopo	2021	Average age at circumcision (TMC)	No program data	11.733907552601858	0.41860897598837193	11.81078390962531	10.925412256068597	12.435729076535335	1	ZAF	South Africa
ZAF_1_LIM	Limpopo	2021	Average age at circumcision (TMC)	With program data	11.758263215822502	0.3325930804483001	11.800245767207983	10.992307962314204	12.384077594030776	1	ZAF	South Africa
ZAF_1_LIM	Limpopo	2021	Average age at circumcision (TMIC)	No program data	11.733907552601858	0.41860897598837193	11.81078390962531	10.925412256068597	12.435729076535335	1	ZAF	South Africa
ZAF_1_LIM	Limpopo	2021	Average age at circumcision (TMIC)	With program data	11.758263215822502	0.3325930804483001	11.800245767207983	10.992307962314204	12.384077594030776	1	ZAF	South Africa
ZAF_1_MP	Mpumalanga	2006	Average age at circumcision (MC)	No program data	16.338947802418637	0.2107274771780895	16.367004368503785	15.989079669348811	16.733270031668216	1	ZAF	South Africa
ZAF_1_MP	Mpumalanga	2006	Average age at circumcision (MC)	With program data	16.50710957302301	0.21692425536838714	16.500562352188062	16.13613690745344	16.95593104522107	1	ZAF	South Africa
ZAF_1_MP	Mpumalanga	2006	Average age at circumcision (MMC)	No program data	16.455991533398645	0.33014050938494854	16.45583871277559	15.75431312046055	17.048000956269806	1	ZAF	South Africa
ZAF_1_MP	Mpumalanga	2006	Average age at circumcision (MMC)	With program data	16.83555574872145	0.3664519043536208	16.870717120995113	16.05442780284958	17.51579887260319	1	ZAF	South Africa
ZAF_1_MP	Mpumalanga	2006	Average age at circumcision (MMC-T)	No program data	NA	NA	NA	NA	NA	1	ZAF	South Africa
ZAF_1_MP	Mpumalanga	2006	Average age at circumcision (MMC-T)	With program data	NA	NA	NA	NA	NA	1	ZAF	South Africa
ZAF_1_MP	Mpumalanga	2006	Average age at circumcision (MMC-nT)	No program data	16.455991533398645	0.33014050938494854	16.45583871277559	15.75431312046055	17.048000956269806	1	ZAF	South Africa
ZAF_1_MP	Mpumalanga	2006	Average age at circumcision (MMC-nTs)	With program data	16.83555574872145	0.3664519043536208	16.870717120995113	16.05442780284958	17.51579887260319	1	ZAF	South Africa
ZAF_1_MP	Mpumalanga	2006	Average age at circumcision (TMC)	No program data	16.238685216876952	0.22484590903570123	16.22739831695247	15.840137567047979	16.706497102050314	1	ZAF	South Africa
ZAF_1_MP	Mpumalanga	2006	Average age at circumcision (TMC)	With program data	16.195229429569324	0.24998073847675464	16.151622389859	15.812564853001074	16.776269537802914	1	ZAF	South Africa
ZAF_1_MP	Mpumalanga	2006	Average age at circumcision (TMIC)	No program data	16.238685216876952	0.22484590903570123	16.22739831695247	15.840137567047979	16.706497102050314	1	ZAF	South Africa
ZAF_1_MP	Mpumalanga	2006	Average age at circumcision (TMIC)	With program data	16.195229429569324	0.24998073847675464	16.151622389859	15.812564853001074	16.776269537802914	1	ZAF	South Africa
ZAF_1_MP	Mpumalanga	2007	Average age at circumcision (MC)	No program data	16.622270286063006	0.2158979103572758	16.639418940206212	16.180496588871982	17.01868065936371	1	ZAF	South Africa
ZAF_1_MP	Mpumalanga	2007	Average age at circumcision (MC)	With program data	16.97039650719374	0.2911855252099861	16.982540930811588	16.35496970964155	17.4644284803312	1	ZAF	South Africa
ZAF_1_MP	Mpumalanga	2007	Average age at circumcision (MMC)	No program data	16.937182131837936	0.33549076180844534	16.980313882497775	16.339381075047005	17.50053522858503	1	ZAF	South Africa
ZAF_1_MP	Mpumalanga	2007	Average age at circumcision (MMC)	With program data	17.45976359083455	0.4274320264947442	17.496409764085953	16.603151089779143	18.11656174482892	1	ZAF	South Africa
ZAF_1_MP	Mpumalanga	2007	Average age at circumcision (MMC-T)	No program data	NA	NA	NA	NA	NA	1	ZAF	South Africa
ZAF_1_MP	Mpumalanga	2007	Average age at circumcision (MMC-T)	With program data	NA	NA	NA	NA	NA	1	ZAF	South Africa
ZAF_1_MP	Mpumalanga	2007	Average age at circumcision (MMC-nT)	No program data	16.937182131837936	0.33549076180844534	16.980313882497775	16.339381075047005	17.50053522858503	1	ZAF	South Africa
ZAF_1_MP	Mpumalanga	2007	Average age at circumcision (MMC-nTs)	With program data	17.45976359083455	0.4274320264947442	17.496409764085953	16.603151089779143	18.11656174482892	1	ZAF	South Africa
ZAF_1_MP	Mpumalanga	2007	Average age at circumcision (TMC)	No program data	16.21252994925776	0.22360409095289277	16.2014344702115	15.813135261415791	16.678010989951492	1	ZAF	South Africa
ZAF_1_MP	Mpumalanga	2007	Average age at circumcision (TMC)	With program data	16.169446838934757	0.24820230407740204	16.118556038516616	15.789623072439461	16.743944452339207	1	ZAF	South Africa
ZAF_1_MP	Mpumalanga	2007	Average age at circumcision (TMIC)	No program data	16.21252994925776	0.22360409095289277	16.2014344702115	15.813135261415791	16.678010989951492	1	ZAF	South Africa
ZAF_1_MP	Mpumalanga	2007	Average age at circumcision (TMIC)	With program data	16.169446838934757	0.24820230407740204	16.118556038516616	15.789623072439461	16.743944452339207	1	ZAF	South Africa
ZAF_1_MP	Mpumalanga	2008	Average age at circumcision (MC)	No program data	16.497796056231756	0.20968428240340323	16.51220182242892	16.03899965480718	16.892692088094662	1	ZAF	South Africa
ZAF_1_MP	Mpumalanga	2008	Average age at circumcision (MC)	With program data	16.636972400470473	0.29698802816097886	16.622188499448523	16.02841849399017	17.26649524737602	1	ZAF	South Africa
ZAF_1_MP	Mpumalanga	2008	Average age at circumcision (MMC)	No program data	16.689187947435055	0.32523461097074374	16.735543640971365	15.954245793592424	17.23374160642102	1	ZAF	South Africa
ZAF_1_MP	Mpumalanga	2008	Average age at circumcision (MMC)	With program data	16.974369182495757	0.4876819467596611	17.046540492130653	15.815886208456869	17.750744275345568	1	ZAF	South Africa
ZAF_1_MP	Mpumalanga	2008	Average age at circumcision (MMC-T)	No program data	NA	NA	NA	NA	NA	1	ZAF	South Africa
ZAF_1_MP	Mpumalanga	2008	Average age at circumcision (MMC-T)	With program data	NA	NA	NA	NA	NA	1	ZAF	South Africa
ZAF_1_MP	Mpumalanga	2008	Average age at circumcision (MMC-nT)	No program data	16.689187947435055	0.32523461097074374	16.735543640971365	15.954245793592424	17.23374160642102	1	ZAF	South Africa
ZAF_1_MP	Mpumalanga	2008	Average age at circumcision (MMC-nTs)	With program data	16.974369182495757	0.4876819467596611	17.046540492130653	15.815886208456869	17.750744275345568	1	ZAF	South Africa
ZAF_1_MP	Mpumalanga	2008	Average age at circumcision (TMC)	No program data	16.263552951837394	0.22767910886298445	16.25609394923179	15.858817485740126	16.736185842419445	1	ZAF	South Africa
ZAF_1_MP	Mpumalanga	2008	Average age at circumcision (TMC)	With program data	16.218819997472565	0.25440313561327704	16.16683417074293	15.8306735124963	16.808586645736	1	ZAF	South Africa
ZAF_1_MP	Mpumalanga	2008	Average age at circumcision (TMIC)	No program data	16.263552951837394	0.22767910886298445	16.25609394923179	15.858817485740126	16.736185842419445	1	ZAF	South Africa
ZAF_1_MP	Mpumalanga	2008	Average age at circumcision (TMIC)	With program data	16.218819997472565	0.25440313561327704	16.16683417074293	15.8306735124963	16.808586645736	1	ZAF	South Africa
ZAF_1_MP	Mpumalanga	2009	Average age at circumcision (MC)	No program data	16.813744862994394	0.23228603682761315	16.832945610105824	16.27556868353456	17.345740537856194	1	ZAF	South Africa
ZAF_1_MP	Mpumalanga	2009	Average age at circumcision (MC)	With program data	15.991302008502036	0.22519302754590353	15.997339830713631	15.567572978193187	16.413873010177483	1	ZAF	South Africa
ZAF_1_MP	Mpumalanga	2009	Average age at circumcision (MMC)	No program data	17.112932137317863	0.322391574320586	17.097399689351874	16.455447949850377	17.73288146371287	1	ZAF	South Africa
ZAF_1_MP	Mpumalanga	2009	Average age at circumcision (MMC)	With program data	15.585781705090463	0.4245237379167001	15.633390429695766	14.677545709056368	16.41399569383351	1	ZAF	South Africa
ZAF_1_MP	Mpumalanga	2009	Average age at circumcision (MMC-T)	No program data	NA	NA	NA	NA	NA	1	ZAF	South Africa
ZAF_1_MP	Mpumalanga	2009	Average age at circumcision (MMC-T)	With program data	NA	NA	NA	NA	NA	1	ZAF	South Africa
ZAF_1_MP	Mpumalanga	2009	Average age at circumcision (MMC-nT)	No program data	17.112932137317863	0.322391574320586	17.097399689351874	16.455447949850377	17.73288146371287	1	ZAF	South Africa
ZAF_1_MP	Mpumalanga	2009	Average age at circumcision (MMC-nTs)	With program data	15.585781705090463	0.4245237379167001	15.633390429695766	14.677545709056368	16.41399569383351	1	ZAF	South Africa
ZAF_1_MP	Mpumalanga	2009	Average age at circumcision (TMC)	No program data	16.30926117452418	0.23120310379273828	16.301931951089138	15.897729071971304	16.78548466585158	1	ZAF	South Africa
ZAF_1_MP	Mpumalanga	2009	Average age at circumcision (TMC)	With program data	16.26111561448938	0.25820840540195694	16.215523327422414	15.856563661636411	16.862768063442534	1	ZAF	South Africa
ZAF_1_MP	Mpumalanga	2009	Average age at circumcision (TMIC)	No program data	16.30926117452418	0.23120310379273828	16.301931951089138	15.897729071971304	16.78548466585158	1	ZAF	South Africa
ZAF_1_MP	Mpumalanga	2009	Average age at circumcision (TMIC)	With program data	16.26111561448938	0.25820840540195694	16.215523327422414	15.856563661636411	16.862768063442534	1	ZAF	South Africa
ZAF_1_MP	Mpumalanga	2010	Average age at circumcision (MC)	No program data	17.084152685232826	0.21155773716252343	17.08020901407212	16.666925621876953	17.45156982043141	1	ZAF	South Africa
ZAF_1_MP	Mpumalanga	2010	Average age at circumcision (MC)	With program data	16.85344177675061	0.20289100147772063	16.834190276753553	16.5484141505138	17.298560035300937	1	ZAF	South Africa
ZAF_1_MP	Mpumalanga	2010	Average age at circumcision (MMC)	No program data	17.40128349128981	0.2685085845030475	17.42511112398142	16.844716353703006	17.905997725597132	1	ZAF	South Africa
ZAF_1_MP	Mpumalanga	2010	Average age at circumcision (MMC)	With program data	17.21922730933054	0.31145475862406086	17.256920577139763	16.674949786803488	17.80233587212807	1	ZAF	South Africa
ZAF_1_MP	Mpumalanga	2010	Average age at circumcision (MMC-T)	No program data	NA	NA	NA	NA	NA	1	ZAF	South Africa
ZAF_1_MP	Mpumalanga	2010	Average age at circumcision (MMC-T)	With program data	NA	NA	NA	NA	NA	1	ZAF	South Africa
ZAF_1_MP	Mpumalanga	2010	Average age at circumcision (MMC-nT)	No program data	17.40128349128981	0.2685085845030475	17.42511112398142	16.844716353703006	17.905997725597132	1	ZAF	South Africa
ZAF_1_MP	Mpumalanga	2010	Average age at circumcision (MMC-nTs)	With program data	17.21922730933054	0.31145475862406086	17.256920577139763	16.674949786803488	17.80233587212807	1	ZAF	South Africa
ZAF_1_MP	Mpumalanga	2010	Average age at circumcision (TMC)	No program data	16.348214549441597	0.23660505492660677	16.347626304428257	15.91790665473616	16.833439805431457	1	ZAF	South Africa
ZAF_1_MP	Mpumalanga	2010	Average age at circumcision (TMC)	With program data	16.311201759179138	0.2613150518211778	16.270078696453794	15.899341416945699	16.926355653294387	1	ZAF	South Africa
ZAF_1_MP	Mpumalanga	2010	Average age at circumcision (TMIC)	No program data	16.348214549441597	0.23660505492660677	16.347626304428257	15.91790665473616	16.833439805431457	1	ZAF	South Africa
ZAF_1_MP	Mpumalanga	2010	Average age at circumcision (TMIC)	With program data	16.311201759179138	0.2613150518211778	16.270078696453794	15.899341416945699	16.926355653294387	1	ZAF	South Africa
ZAF_1_MP	Mpumalanga	2011	Average age at circumcision (MC)	No program data	17.192428929083515	0.22188919775389415	17.187816543234668	16.80072501462968	17.651902716095346	1	ZAF	South Africa
ZAF_1_MP	Mpumalanga	2011	Average age at circumcision (MC)	With program data	17.874471357744397	0.242378957452671	17.85062344663696	17.42100619519684	18.31719102566939	1	ZAF	South Africa
ZAF_1_MP	Mpumalanga	2011	Average age at circumcision (MMC)	No program data	17.47190142073487	0.27487606768512457	17.46321240562824	16.97603613001256	18.02263017775347	1	ZAF	South Africa
ZAF_1_MP	Mpumalanga	2011	Average age at circumcision (MMC)	With program data	18.172820158056393	0.29680663151602654	18.14674813458046	17.605979104185224	18.67235790565503	1	ZAF	South Africa
ZAF_1_MP	Mpumalanga	2011	Average age at circumcision (MMC-T)	No program data	NA	NA	NA	NA	NA	1	ZAF	South Africa
ZAF_1_MP	Mpumalanga	2011	Average age at circumcision (MMC-T)	With program data	NA	NA	NA	NA	NA	1	ZAF	South Africa
ZAF_1_MP	Mpumalanga	2011	Average age at circumcision (MMC-nT)	No program data	17.47190142073487	0.27487606768512457	17.46321240562824	16.97603613001256	18.02263017775347	1	ZAF	South Africa
ZAF_1_MP	Mpumalanga	2011	Average age at circumcision (MMC-nTs)	With program data	18.172820158056393	0.29680663151602654	18.14674813458046	17.605979104185224	18.67235790565503	1	ZAF	South Africa
ZAF_1_MP	Mpumalanga	2011	Average age at circumcision (TMC)	No program data	16.36984329158547	0.24270503810456853	16.37052639855272	15.921550935150602	16.864896305972238	1	ZAF	South Africa
ZAF_1_MP	Mpumalanga	2011	Average age at circumcision (TMC)	With program data	16.352067712479027	0.26724327748623117	16.310982703672224	15.92784719049288	16.993881308710563	1	ZAF	South Africa
ZAF_1_MP	Mpumalanga	2011	Average age at circumcision (TMIC)	No program data	16.36984329158547	0.24270503810456853	16.37052639855272	15.921550935150602	16.864896305972238	1	ZAF	South Africa
ZAF_1_MP	Mpumalanga	2011	Average age at circumcision (TMIC)	With program data	16.352067712479027	0.26724327748623117	16.310982703672224	15.92784719049288	16.993881308710563	1	ZAF	South Africa
ZAF_1_MP	Mpumalanga	2012	Average age at circumcision (MC)	No program data	17.091666144775118	0.24185164182978294	17.084987772911795	16.631449240038172	17.511770603479448	1	ZAF	South Africa
ZAF_1_MP	Mpumalanga	2012	Average age at circumcision (MC)	With program data	17.876318223581254	0.2575882835717784	17.86406596096174	17.43933950822777	18.37762943487367	1	ZAF	South Africa
ZAF_1_MP	Mpumalanga	2012	Average age at circumcision (MMC)	No program data	17.326281787837807	0.2985407764987609	17.336338368071885	16.73311618298561	17.837336860025488	1	ZAF	South Africa
ZAF_1_MP	Mpumalanga	2012	Average age at circumcision (MMC)	With program data	18.095196760168275	0.3018516638310188	18.107528210523167	17.550969707819814	18.669084152506198	1	ZAF	South Africa
ZAF_1_MP	Mpumalanga	2012	Average age at circumcision (MMC-T)	No program data	NA	NA	NA	NA	NA	1	ZAF	South Africa
ZAF_1_MP	Mpumalanga	2012	Average age at circumcision (MMC-T)	With program data	NA	NA	NA	NA	NA	1	ZAF	South Africa
ZAF_1_MP	Mpumalanga	2012	Average age at circumcision (MMC-nT)	No program data	17.326281787837807	0.2985407764987609	17.336338368071885	16.73311618298561	17.837336860025488	1	ZAF	South Africa
ZAF_1_MP	Mpumalanga	2012	Average age at circumcision (MMC-nTs)	With program data	18.095196760168275	0.3018516638310188	18.107528210523167	17.550969707819814	18.669084152506198	1	ZAF	South Africa
ZAF_1_MP	Mpumalanga	2012	Average age at circumcision (TMC)	No program data	16.35389808718682	0.24963056430068106	16.354770285887874	15.888219329496927	16.8629164810676	1	ZAF	South Africa
ZAF_1_MP	Mpumalanga	2012	Average age at circumcision (TMC)	With program data	16.328897981725863	0.28680591038995834	16.281259531852058	15.87798640762891	17.041167533342794	1	ZAF	South Africa
ZAF_1_MP	Mpumalanga	2012	Average age at circumcision (TMIC)	No program data	16.35389808718682	0.24963056430068106	16.354770285887874	15.888219329496927	16.8629164810676	1	ZAF	South Africa
ZAF_1_MP	Mpumalanga	2012	Average age at circumcision (TMIC)	With program data	16.328897981725863	0.28680591038995834	16.281259531852058	15.87798640762891	17.041167533342794	1	ZAF	South Africa
ZAF_1_MP	Mpumalanga	2013	Average age at circumcision (MC)	No program data	17.24527606845491	0.270351581325249	17.269563028282043	16.783561787165358	17.738817004165014	1	ZAF	South Africa
ZAF_1_MP	Mpumalanga	2013	Average age at circumcision (MC)	With program data	18.5014055012677	0.26179785010858597	18.499816129450902	18.015470895980094	18.99958826377471	1	ZAF	South Africa
ZAF_1_MP	Mpumalanga	2013	Average age at circumcision (MMC)	No program data	17.409373169046653	0.3078449581945798	17.41116162486236	16.9398218529711	17.987908691503137	1	ZAF	South Africa
ZAF_1_MP	Mpumalanga	2013	Average age at circumcision (MMC)	With program data	18.65577835540237	0.27541427980283306	18.65142123853503	18.126495438888355	19.172311596324228	1	ZAF	South Africa
ZAF_1_MP	Mpumalanga	2013	Average age at circumcision (MMC-T)	No program data	NA	NA	NA	NA	NA	1	ZAF	South Africa
ZAF_1_MP	Mpumalanga	2013	Average age at circumcision (MMC-T)	With program data	17.3274640481692	0.4032513031558409	17.298937238291863	16.712326754748656	18.179793974323445	1	ZAF	South Africa
ZAF_1_MP	Mpumalanga	2013	Average age at circumcision (MMC-nT)	No program data	17.409373169046653	0.3078449581945798	17.41116162486236	16.9398218529711	17.987908691503137	1	ZAF	South Africa
ZAF_1_MP	Mpumalanga	2013	Average age at circumcision (MMC-nTs)	With program data	18.70761156092035	0.2878937494658937	18.715664825022778	18.153878637667447	19.244398668291577	1	ZAF	South Africa
ZAF_1_MP	Mpumalanga	2013	Average age at circumcision (TMC)	No program data	16.322514598571523	0.2557411924191037	16.316169679620074	15.846926486912853	16.85046974321598	1	ZAF	South Africa
ZAF_1_MP	Mpumalanga	2013	Average age at circumcision (TMC)	With program data	15.521061610687356	0.3610403861421614	15.49017997744371	14.850188566472045	16.315280018801662	1	ZAF	South Africa
ZAF_1_MP	Mpumalanga	2013	Average age at circumcision (TMIC)	No program data	16.322514598571523	0.2557411924191037	16.316169679620074	15.846926486912853	16.85046974321598	1	ZAF	South Africa
ZAF_1_MP	Mpumalanga	2013	Average age at circumcision (TMIC)	With program data	16.282038178086466	0.31575835499753085	16.23265841782465	15.802790918793352	17.10161301373754	1	ZAF	South Africa
ZAF_1_MP	Mpumalanga	2014	Average age at circumcision (MC)	No program data	17.09886869236789	0.2617843897887041	17.08987770225908	16.64640760198329	17.64945806567757	1	ZAF	South Africa
ZAF_1_MP	Mpumalanga	2014	Average age at circumcision (MC)	With program data	17.0713739902102	0.2505168819207558	17.039448317706103	16.640295038569516	17.597557262042713	1	ZAF	South Africa
ZAF_1_MP	Mpumalanga	2014	Average age at circumcision (MMC)	No program data	17.240578459141474	0.2990679593791063	17.23921221353696	16.74145105471755	17.82219545017925	1	ZAF	South Africa
ZAF_1_MP	Mpumalanga	2014	Average age at circumcision (MMC)	With program data	17.215483659743178	0.27137811234694226	17.190860272681512	16.742156420730883	17.801913186012406	1	ZAF	South Africa
ZAF_1_MP	Mpumalanga	2014	Average age at circumcision (MMC-T)	No program data	NA	NA	NA	NA	NA	1	ZAF	South Africa
ZAF_1_MP	Mpumalanga	2014	Average age at circumcision (MMC-T)	With program data	17.14169410141342	0.5462795203315122	17.102431593555337	16.32106503230414	18.398781459171612	1	ZAF	South Africa
ZAF_1_MP	Mpumalanga	2014	Average age at circumcision (MMC-nT)	No program data	17.240578459141474	0.2990679593791063	17.23921221353696	16.74145105471755	17.82219545017925	1	ZAF	South Africa
ZAF_1_MP	Mpumalanga	2014	Average age at circumcision (MMC-nTs)	With program data	17.218894762081494	0.2827922202972366	17.192660681414054	16.69582615442397	17.826910680346135	1	ZAF	South Africa
ZAF_1_MP	Mpumalanga	2014	Average age at circumcision (TMC)	No program data	16.279026478150072	0.27221976276757626	16.27318839376529	15.789190553433786	16.861836295947164	1	ZAF	South Africa
ZAF_1_MP	Mpumalanga	2014	Average age at circumcision (TMC)	With program data	15.398176825746212	0.3897223772485247	15.349363366569072	14.716281735328838	16.27759252278991	1	ZAF	South Africa
ZAF_1_MP	Mpumalanga	2014	Average age at circumcision (TMIC)	No program data	16.279026478150072	0.27221976276757626	16.27318839376529	15.789190553433786	16.861836295947164	1	ZAF	South Africa
ZAF_1_MP	Mpumalanga	2014	Average age at circumcision (TMIC)	With program data	15.989384250961116	0.3749137587507847	15.932605537700017	15.447758798874252	16.987893577426604	1	ZAF	South Africa
ZAF_1_MP	Mpumalanga	2015	Average age at circumcision (MC)	No program data	17.066298032077288	0.2789104120074437	17.08104110101342	16.595772302271662	17.59380349257216	1	ZAF	South Africa
ZAF_1_MP	Mpumalanga	2015	Average age at circumcision (MC)	With program data	16.77309213662416	0.26663376370220926	16.771541381404134	16.25057853770212	17.306187850014716	1	ZAF	South Africa
ZAF_1_MP	Mpumalanga	2015	Average age at circumcision (MMC)	No program data	17.185134886453806	0.3090690621917886	17.19701190278596	16.657524776649293	17.765319271799477	1	ZAF	South Africa
ZAF_1_MP	Mpumalanga	2015	Average age at circumcision (MMC)	With program data	16.88853083804064	0.28033599369014384	16.878286390221593	16.338290549802203	17.45315675799589	1	ZAF	South Africa
ZAF_1_MP	Mpumalanga	2015	Average age at circumcision (MMC-T)	No program data	NA	NA	NA	NA	NA	1	ZAF	South Africa
ZAF_1_MP	Mpumalanga	2015	Average age at circumcision (MMC-T)	With program data	16.450955935562035	0.4646614213933347	16.428348340972203	15.760585034358337	17.620975728141985	1	ZAF	South Africa
ZAF_1_MP	Mpumalanga	2015	Average age at circumcision (MMC-nT)	No program data	17.185134886453806	0.3090690621917886	17.19701190278596	16.657524776649293	17.765319271799477	1	ZAF	South Africa
ZAF_1_MP	Mpumalanga	2015	Average age at circumcision (MMC-nTs)	With program data	16.924156150198154	0.297698003543746	16.919637443844124	16.354664422646188	17.508544878302708	1	ZAF	South Africa
ZAF_1_MP	Mpumalanga	2015	Average age at circumcision (TMC)	No program data	16.197443933882898	0.2888002999656846	16.18464565485624	15.688437139007654	16.803224055327565	1	ZAF	South Africa
ZAF_1_MP	Mpumalanga	2015	Average age at circumcision (TMC)	With program data	15.324876873166817	0.4209706344931133	15.291841809307314	14.556115411659356	16.231934160134458	1	ZAF	South Africa
ZAF_1_MP	Mpumalanga	2015	Average age at circumcision (TMIC)	No program data	16.197443933882898	0.2888002999656846	16.18464565485624	15.688437139007654	16.803224055327565	1	ZAF	South Africa
ZAF_1_MP	Mpumalanga	2015	Average age at circumcision (TMIC)	With program data	15.870972205256558	0.39806470404906125	15.808731941543162	15.310206622303092	16.91313342223245	1	ZAF	South Africa
ZAF_1_MP	Mpumalanga	2016	Average age at circumcision (MC)	No program data	16.811380123045016	0.2827775899827165	16.77764062326995	16.23145486430991	17.298408822781852	1	ZAF	South Africa
ZAF_1_MP	Mpumalanga	2016	Average age at circumcision (MC)	With program data	16.48067423979431	0.32024680934410743	16.434328600764303	15.889499960004695	17.053017983769912	1	ZAF	South Africa
ZAF_1_MP	Mpumalanga	2016	Average age at circumcision (MMC)	No program data	16.908604932704183	0.32186220627871065	16.882853053129864	16.24006883829707	17.461388522179252	1	ZAF	South Africa
ZAF_1_MP	Mpumalanga	2016	Average age at circumcision (MMC)	With program data	16.556567273499457	0.3328784041434697	16.520285578004973	15.942543242666856	17.16430447601818	1	ZAF	South Africa
ZAF_1_MP	Mpumalanga	2016	Average age at circumcision (MMC-T)	No program data	NA	NA	NA	NA	NA	1	ZAF	South Africa
ZAF_1_MP	Mpumalanga	2016	Average age at circumcision (MMC-T)	With program data	16.003582567503642	0.44492110086640735	15.9438418717972	15.25424845184388	17.144759977460055	1	ZAF	South Africa
ZAF_1_MP	Mpumalanga	2016	Average age at circumcision (MMC-nT)	No program data	16.908604932704183	0.32186220627871065	16.882853053129864	16.24006883829707	17.461388522179252	1	ZAF	South Africa
ZAF_1_MP	Mpumalanga	2016	Average age at circumcision (MMC-nTs)	With program data	16.615593613619517	0.3637567656424462	16.596588951487178	15.909947538099729	17.315637842757845	1	ZAF	South Africa
ZAF_1_MP	Mpumalanga	2016	Average age at circumcision (TMC)	No program data	16.09088960700812	0.31727418951895664	16.08605646071611	15.55275244654646	16.746320239889734	1	ZAF	South Africa
ZAF_1_MP	Mpumalanga	2016	Average age at circumcision (TMC)	With program data	15.18058075746258	0.42539590161209734	15.15134065896911	14.441619245743137	16.094358612960882	1	ZAF	South Africa
ZAF_1_MP	Mpumalanga	2016	Average age at circumcision (TMIC)	No program data	16.09088960700812	0.31727418951895664	16.08605646071611	15.55275244654646	16.746320239889734	1	ZAF	South Africa
ZAF_1_MP	Mpumalanga	2016	Average age at circumcision (TMIC)	With program data	15.687843621967172	0.4041631168887695	15.638369662488847	15.125299139144339	16.70601171820988	1	ZAF	South Africa
ZAF_1_MP	Mpumalanga	2017	Average age at circumcision (MC)	No program data	16.86304201124679	0.4297333699305295	16.822090809948627	16.090902240286866	17.700467125352468	1	ZAF	South Africa
ZAF_1_MP	Mpumalanga	2017	Average age at circumcision (MC)	With program data	17.605851011859535	0.4379640530802249	17.562201218657805	16.857292515231723	18.425342340812477	1	ZAF	South Africa
ZAF_1_MP	Mpumalanga	2017	Average age at circumcision (MMC)	No program data	16.96974360609467	0.47276278471778094	16.954412243788724	16.017038931300977	17.845077412500643	1	ZAF	South Africa
ZAF_1_MP	Mpumalanga	2017	Average age at circumcision (MMC)	With program data	17.657249976270588	0.4454184593631312	17.61720316870491	16.879207492938697	18.497653217578353	1	ZAF	South Africa
ZAF_1_MP	Mpumalanga	2017	Average age at circumcision (MMC-T)	No program data	NA	NA	NA	NA	NA	1	ZAF	South Africa
ZAF_1_MP	Mpumalanga	2017	Average age at circumcision (MMC-T)	With program data	15.690682382724427	0.4065254647142099	15.653470288032128	15.005413197419896	16.685291577903314	1	ZAF	South Africa
ZAF_1_MP	Mpumalanga	2017	Average age at circumcision (MMC-nT)	No program data	16.96974360609467	0.47276278471778094	16.954412243788724	16.017038931300977	17.845077412500643	1	ZAF	South Africa
ZAF_1_MP	Mpumalanga	2017	Average age at circumcision (MMC-nTs)	With program data	17.774441681996812	0.4695441280866277	17.733009439436547	16.967700269348878	18.66608481697473	1	ZAF	South Africa
ZAF_1_MP	Mpumalanga	2017	Average age at circumcision (TMC)	No program data	15.944580283008147	0.34154432306182225	15.955116454635188	15.355283841662976	16.62686054546372	1	ZAF	South Africa
ZAF_1_MP	Mpumalanga	2017	Average age at circumcision (TMC)	With program data	15.088502392671039	0.46677297159029024	15.009650831793149	14.370084597933168	16.12294738635315	1	ZAF	South Africa
ZAF_1_MP	Mpumalanga	2017	Average age at circumcision (TMIC)	No program data	15.944580283008147	0.34154432306182225	15.955116454635188	15.355283841662976	16.62686054546372	1	ZAF	South Africa
ZAF_1_MP	Mpumalanga	2017	Average age at circumcision (TMIC)	With program data	15.528907456657814	0.4034377652392571	15.49019102341516	14.949870516077157	16.50488211891064	1	ZAF	South Africa
ZAF_1_MP	Mpumalanga	2018	Average age at circumcision (MC)	No program data	16.625150263249083	0.5681635356281247	16.61691379914275	15.651174299780994	17.79714713781216	1	ZAF	South Africa
ZAF_1_MP	Mpumalanga	2018	Average age at circumcision (MC)	With program data	18.214167983100154	0.48345899966350486	18.20858113423581	17.423660654216587	19.190176548845074	1	ZAF	South Africa
ZAF_1_MP	Mpumalanga	2018	Average age at circumcision (MMC)	No program data	16.73242187505135	0.6292893153448941	16.7257511080007	15.65046974015516	18.03876142247448	1	ZAF	South Africa
ZAF_1_MP	Mpumalanga	2018	Average age at circumcision (MMC)	With program data	18.248422943519135	0.4872302143480447	18.24717874257913	17.45240088591115	19.232659949057226	1	ZAF	South Africa
ZAF_1_MP	Mpumalanga	2018	Average age at circumcision (MMC-T)	No program data	NA	NA	NA	NA	NA	1	ZAF	South Africa
ZAF_1_MP	Mpumalanga	2018	Average age at circumcision (MMC-T)	With program data	15.25516607167119	0.451935822481636	15.178923524637797	14.580123141583487	16.300374763616965	1	ZAF	South Africa
ZAF_1_MP	Mpumalanga	2018	Average age at circumcision (MMC-nT)	No program data	16.73242187505135	0.6292893153448941	16.7257511080007	15.65046974015516	18.03876142247448	1	ZAF	South Africa
ZAF_1_MP	Mpumalanga	2018	Average age at circumcision (MMC-nTs)	With program data	18.419255353150298	0.5110195256764888	18.423882577563262	17.590151206380398	19.46970605254377	1	ZAF	South Africa
ZAF_1_MP	Mpumalanga	2018	Average age at circumcision (TMC)	No program data	15.745789724725721	0.37170041283088284	15.740992562834032	15.09408826374779	16.466979993041733	1	ZAF	South Africa
ZAF_1_MP	Mpumalanga	2018	Average age at circumcision (TMC)	With program data	14.991935219890943	0.47200775849260684	14.94261288085902	14.073919640694712	15.924503886143718	1	ZAF	South Africa
ZAF_1_MP	Mpumalanga	2018	Average age at circumcision (TMIC)	No program data	15.745789724725721	0.37170041283088284	15.740992562834032	15.09408826374779	16.466979993041733	1	ZAF	South Africa
ZAF_1_MP	Mpumalanga	2018	Average age at circumcision (TMIC)	With program data	15.21037202757754	0.44743868220154487	15.145135080791164	14.529471399406116	16.223442598239544	1	ZAF	South Africa
ZAF_1_MP	Mpumalanga	2019	Average age at circumcision (MC)	No program data	16.558945117148813	0.668487327493087	16.48898668672493	15.539003875918864	17.88705086193447	1	ZAF	South Africa
ZAF_1_MP	Mpumalanga	2019	Average age at circumcision (MC)	With program data	18.181241545551636	0.5096462393058558	18.254999343068448	17.379663855339228	19.123241774366363	1	ZAF	South Africa
ZAF_1_MP	Mpumalanga	2019	Average age at circumcision (MMC)	No program data	16.673748057930993	0.7200585411395147	16.647304504836434	15.523787962482942	18.110302572049157	1	ZAF	South Africa
ZAF_1_MP	Mpumalanga	2019	Average age at circumcision (MMC)	With program data	18.210421794776643	0.5133428953757284	18.283728576079024	17.40250028466317	19.156843983186175	1	ZAF	South Africa
ZAF_1_MP	Mpumalanga	2019	Average age at circumcision (MMC-T)	No program data	NA	NA	NA	NA	NA	1	ZAF	South Africa
ZAF_1_MP	Mpumalanga	2019	Average age at circumcision (MMC-T)	With program data	14.769075743166669	0.48893233991051743	14.696400476792926	13.961033550758547	15.785063643498674	1	ZAF	South Africa
ZAF_1_MP	Mpumalanga	2019	Average age at circumcision (MMC-nT)	No program data	16.673748057930993	0.7200585411395147	16.647304504836434	15.523787962482942	18.110302572049157	1	ZAF	South Africa
ZAF_1_MP	Mpumalanga	2019	Average age at circumcision (MMC-nTs)	With program data	18.49182488757387	0.5510355068867221	18.560865482068714	17.65856879395006	19.535668700069586	1	ZAF	South Africa
ZAF_1_MP	Mpumalanga	2019	Average age at circumcision (TMC)	No program data	15.497324654958343	0.3898782270577163	15.48847235269475	14.797700987041052	16.259402790192276	1	ZAF	South Africa
ZAF_1_MP	Mpumalanga	2019	Average age at circumcision (TMC)	With program data	14.761838149330368	0.5245014773224291	14.649945864941518	13.940131804593495	16.088776717244926	1	ZAF	South Africa
ZAF_1_MP	Mpumalanga	2019	Average age at circumcision (TMIC)	No program data	15.497324654958343	0.3898782270577163	15.48847235269475	14.797700987041052	16.259402790192276	1	ZAF	South Africa
ZAF_1_MP	Mpumalanga	2019	Average age at circumcision (TMIC)	With program data	14.767635068721487	0.488083071260334	14.693836978264393	13.948498337475588	15.803772730613806	1	ZAF	South Africa
ZAF_1_MP	Mpumalanga	2020	Average age at circumcision (MC)	No program data	16.26777315041569	0.7140725514014054	16.255993488155326	15.124998317840099	17.824937132193867	1	ZAF	South Africa
ZAF_1_MP	Mpumalanga	2020	Average age at circumcision (MC)	With program data	16.243868827418243	1.2725721071609328	16.13341487417631	14.06943101457169	18.85487458554123	1	ZAF	South Africa
ZAF_1_MP	Mpumalanga	2020	Average age at circumcision (MMC)	No program data	16.385302777914063	0.7760379763676611	16.32684504639115	15.149203499636814	18.016722634331117	1	ZAF	South Africa
ZAF_1_MP	Mpumalanga	2020	Average age at circumcision (MMC)	With program data	16.467839133120876	1.3648370312103175	16.409872314119944	13.856040366454687	19.091460641002122	1	ZAF	South Africa
ZAF_1_MP	Mpumalanga	2020	Average age at circumcision (MMC-T)	No program data	NA	NA	NA	NA	NA	1	ZAF	South Africa
ZAF_1_MP	Mpumalanga	2020	Average age at circumcision (MMC-T)	With program data	NA	NA	NA	NA	NA	1	ZAF	South Africa
ZAF_1_MP	Mpumalanga	2020	Average age at circumcision (MMC-nT)	No program data	16.385302777914063	0.7760379763676611	16.32684504639115	15.149203499636814	18.016722634331117	1	ZAF	South Africa
ZAF_1_MP	Mpumalanga	2020	Average age at circumcision (MMC-nTs)	With program data	16.467839133120876	1.3648370312103175	16.409872314119944	13.856040366454687	19.091460641002122	1	ZAF	South Africa
ZAF_1_MP	Mpumalanga	2020	Average age at circumcision (TMC)	No program data	15.258569100604689	0.4252968015095086	15.238337089244457	14.54137357233914	16.05145325028722	1	ZAF	South Africa
ZAF_1_MP	Mpumalanga	2020	Average age at circumcision (TMC)	With program data	14.355440748082428	0.49169276086613145	14.284801376696189	13.506352595988506	15.351965670083768	1	ZAF	South Africa
ZAF_1_MP	Mpumalanga	2020	Average age at circumcision (TMIC)	No program data	15.258569100604689	0.4252968015095086	15.238337089244457	14.54137357233914	16.05145325028722	1	ZAF	South Africa
ZAF_1_MP	Mpumalanga	2020	Average age at circumcision (TMIC)	With program data	14.355440748082428	0.49169276086613145	14.284801376696189	13.506352595988506	15.351965670083768	1	ZAF	South Africa
ZAF_1_MP	Mpumalanga	2021	Average age at circumcision (MC)	No program data	16.17787921594761	0.781328401109815	16.086559754504584	14.876203101207597	17.974998695124846	1	ZAF	South Africa
ZAF_1_MP	Mpumalanga	2021	Average age at circumcision (MC)	With program data	15.714516644886697	1.527603395749416	15.471727303343322	13.033261798891703	19.568220570325483	1	ZAF	South Africa
ZAF_1_MP	Mpumalanga	2021	Average age at circumcision (MMC)	No program data	16.2941506629922	0.846524349642237	16.2371277282031	14.878669164807704	18.17185807831671	1	ZAF	South Africa
ZAF_1_MP	Mpumalanga	2021	Average age at circumcision (MMC)	With program data	15.832113091560982	1.7163455034670747	15.749144456321996	11.760681351130257	19.736826189386292	1	ZAF	South Africa
ZAF_1_MP	Mpumalanga	2021	Average age at circumcision (MMC-T)	No program data	NA	NA	NA	NA	NA	1	ZAF	South Africa
ZAF_1_MP	Mpumalanga	2021	Average age at circumcision (MMC-T)	With program data	NA	NA	NA	NA	NA	1	ZAF	South Africa
ZAF_1_MP	Mpumalanga	2021	Average age at circumcision (MMC-nT)	No program data	16.2941506629922	0.846524349642237	16.2371277282031	14.878669164807704	18.17185807831671	1	ZAF	South Africa
ZAF_1_MP	Mpumalanga	2021	Average age at circumcision (MMC-nTs)	With program data	15.832113091560982	1.7163455034670747	15.749144456321996	11.760681351130257	19.736826189386292	1	ZAF	South Africa
ZAF_1_MP	Mpumalanga	2021	Average age at circumcision (TMC)	No program data	15.021456102117622	0.4659998161351652	15.006710376904417	14.215074492395397	15.849518674927921	1	ZAF	South Africa
ZAF_1_MP	Mpumalanga	2021	Average age at circumcision (TMC)	With program data	14.103039262892565	0.5105339701545697	14.033946429507001	13.159205544712442	15.116065300762475	1	ZAF	South Africa
ZAF_1_MP	Mpumalanga	2021	Average age at circumcision (TMIC)	No program data	15.021456102117622	0.4659998161351652	15.006710376904417	14.215074492395397	15.849518674927921	1	ZAF	South Africa
ZAF_1_MP	Mpumalanga	2021	Average age at circumcision (TMIC)	With program data	14.103039262892565	0.5105339701545697	14.033946429507001	13.159205544712442	15.116065300762475	1	ZAF	South Africa
ZAF_1_NC	Northern Cape	2006	Average age at circumcision (MC)	No program data	17.757969980807612	0.4186616735504705	17.770245468261727	16.812217742140426	18.57750083213203	1	ZAF	South Africa
ZAF_1_NC	Northern Cape	2006	Average age at circumcision (MC)	With program data	17.779793986001074	0.37462202313295717	17.770946270354273	17.076940063506342	18.35473126260848	1	ZAF	South Africa
ZAF_1_NC	Northern Cape	2006	Average age at circumcision (MMC)	No program data	16.279552905285943	0.7248077140144409	16.34161082798978	14.905987839789756	17.61914623404948	1	ZAF	South Africa
ZAF_1_NC	Northern Cape	2006	Average age at circumcision (MMC)	With program data	16.384662695640284	0.7072613683446871	16.428028506684406	14.935319564330248	17.82341252581047	1	ZAF	South Africa
ZAF_1_NC	Northern Cape	2006	Average age at circumcision (MMC-T)	No program data	NA	NA	NA	NA	NA	1	ZAF	South Africa
ZAF_1_NC	Northern Cape	2006	Average age at circumcision (MMC-T)	With program data	NA	NA	NA	NA	NA	1	ZAF	South Africa
ZAF_1_NC	Northern Cape	2006	Average age at circumcision (MMC-nT)	No program data	16.279552905285943	0.7248077140144409	16.34161082798978	14.905987839789756	17.61914623404948	1	ZAF	South Africa
ZAF_1_NC	Northern Cape	2006	Average age at circumcision (MMC-nTs)	With program data	16.384662695640284	0.7072613683446871	16.428028506684406	14.935319564330248	17.82341252581047	1	ZAF	South Africa
ZAF_1_NC	Northern Cape	2006	Average age at circumcision (TMC)	No program data	19.15018701576175	0.44736919281264376	19.152944720520566	18.330216933689357	19.988886110274596	1	ZAF	South Africa
ZAF_1_NC	Northern Cape	2006	Average age at circumcision (TMC)	With program data	19.122250871265273	0.36951298029355056	19.111335597541917	18.28027767897526	19.75785941451397	1	ZAF	South Africa
ZAF_1_NC	Northern Cape	2006	Average age at circumcision (TMIC)	No program data	19.15018701576175	0.44736919281264376	19.152944720520566	18.330216933689357	19.988886110274596	1	ZAF	South Africa
ZAF_1_NC	Northern Cape	2006	Average age at circumcision (TMIC)	With program data	19.122250871265273	0.36951298029355056	19.111335597541917	18.28027767897526	19.75785941451397	1	ZAF	South Africa
ZAF_1_NC	Northern Cape	2007	Average age at circumcision (MC)	No program data	17.852139116506	0.39257579848852453	17.894799823252146	17.124207377682083	18.615264844573275	1	ZAF	South Africa
ZAF_1_NC	Northern Cape	2007	Average age at circumcision (MC)	With program data	17.67558054038531	0.6433129002203501	17.634289105029655	16.53430561147934	18.876772033585482	1	ZAF	South Africa
ZAF_1_NC	Northern Cape	2007	Average age at circumcision (MMC)	No program data	16.816885868369283	0.7348363138031663	16.86161445362068	15.252782735393495	18.0565001014279	1	ZAF	South Africa
ZAF_1_NC	Northern Cape	2007	Average age at circumcision (MMC)	With program data	16.22195250044873	1.5262165154946885	16.335758074898706	12.890762243649721	18.724615231185673	1	ZAF	South Africa
ZAF_1_NC	Northern Cape	2007	Average age at circumcision (MMC-T)	No program data	NA	NA	NA	NA	NA	1	ZAF	South Africa
ZAF_1_NC	Northern Cape	2007	Average age at circumcision (MMC-T)	With program data	NA	NA	NA	NA	NA	1	ZAF	South Africa
ZAF_1_NC	Northern Cape	2007	Average age at circumcision (MMC-nT)	No program data	16.816885868369283	0.7348363138031663	16.86161445362068	15.252782735393495	18.0565001014279	1	ZAF	South Africa
ZAF_1_NC	Northern Cape	2007	Average age at circumcision (MMC-nTs)	With program data	16.22195250044873	1.5262165154946885	16.335758074898706	12.890762243649721	18.724615231185673	1	ZAF	South Africa
ZAF_1_NC	Northern Cape	2007	Average age at circumcision (TMC)	No program data	19.07198723899654	0.4465836647351561	19.06740713959657	18.261425457912043	19.899013593726593	1	ZAF	South Africa
ZAF_1_NC	Northern Cape	2007	Average age at circumcision (TMC)	With program data	19.04140000954202	0.36786167502106215	19.035297523050758	18.209356211623966	19.67182890948402	1	ZAF	South Africa
ZAF_1_NC	Northern Cape	2007	Average age at circumcision (TMIC)	No program data	19.07198723899654	0.4465836647351561	19.06740713959657	18.261425457912043	19.899013593726593	1	ZAF	South Africa
ZAF_1_NC	Northern Cape	2007	Average age at circumcision (TMIC)	With program data	19.04140000954202	0.36786167502106215	19.035297523050758	18.209356211623966	19.67182890948402	1	ZAF	South Africa
ZAF_1_NC	Northern Cape	2008	Average age at circumcision (MC)	No program data	17.860580026985936	0.4053911949192312	17.904444281226414	17.025219090279826	18.50968729741609	1	ZAF	South Africa
ZAF_1_NC	Northern Cape	2008	Average age at circumcision (MC)	With program data	17.771436269950577	0.5385689861261469	17.787049409184938	16.696566553916096	18.784840162976067	1	ZAF	South Africa
ZAF_1_NC	Northern Cape	2008	Average age at circumcision (MMC)	No program data	16.83811227877452	0.6472583567084533	16.87979440773111	15.54124189410296	17.876467397988918	1	ZAF	South Africa
ZAF_1_NC	Northern Cape	2008	Average age at circumcision (MMC)	With program data	16.48525793008628	1.2511495856028325	16.628939114199333	14.13017086393001	18.43358381184015	1	ZAF	South Africa
ZAF_1_NC	Northern Cape	2008	Average age at circumcision (MMC-T)	No program data	NA	NA	NA	NA	NA	1	ZAF	South Africa
ZAF_1_NC	Northern Cape	2008	Average age at circumcision (MMC-T)	With program data	NA	NA	NA	NA	NA	1	ZAF	South Africa
ZAF_1_NC	Northern Cape	2008	Average age at circumcision (MMC-nT)	No program data	16.83811227877452	0.6472583567084533	16.87979440773111	15.54124189410296	17.876467397988918	1	ZAF	South Africa
ZAF_1_NC	Northern Cape	2008	Average age at circumcision (MMC-nTs)	With program data	16.48525793008628	1.2511495856028325	16.628939114199333	14.13017086393001	18.43358381184015	1	ZAF	South Africa
ZAF_1_NC	Northern Cape	2008	Average age at circumcision (TMC)	No program data	19.153961403851255	0.45094907641602555	19.14302843421445	18.338407480387374	20.00054691930192	1	ZAF	South Africa
ZAF_1_NC	Northern Cape	2008	Average age at circumcision (TMC)	With program data	19.119119764789602	0.37260495565952284	19.110971283123497	18.287955821314142	19.7561949077637	1	ZAF	South Africa
ZAF_1_NC	Northern Cape	2008	Average age at circumcision (TMIC)	No program data	19.153961403851255	0.45094907641602555	19.14302843421445	18.338407480387374	20.00054691930192	1	ZAF	South Africa
ZAF_1_NC	Northern Cape	2008	Average age at circumcision (TMIC)	With program data	19.119119764789602	0.37260495565952284	19.110971283123497	18.287955821314142	19.7561949077637	1	ZAF	South Africa
ZAF_1_NC	Northern Cape	2009	Average age at circumcision (MC)	No program data	18.102761863891033	0.3755329350318893	18.12426026779319	17.428312682482513	18.73340306486108	1	ZAF	South Africa
ZAF_1_NC	Northern Cape	2009	Average age at circumcision (MC)	With program data	17.213312604343834	0.41689599190037885	17.21203334410878	16.37879946834058	17.896511994169035	1	ZAF	South Africa
ZAF_1_NC	Northern Cape	2009	Average age at circumcision (MMC)	No program data	17.33630229179204	0.6389923298983758	17.356983591975627	15.810224327529808	18.43018612219656	1	ZAF	South Africa
ZAF_1_NC	Northern Cape	2009	Average age at circumcision (MMC)	With program data	14.713181522091084	0.7272702554496864	14.688780374803397	13.117202008369887	16.060618952608	1	ZAF	South Africa
ZAF_1_NC	Northern Cape	2009	Average age at circumcision (MMC-T)	No program data	NA	NA	NA	NA	NA	1	ZAF	South Africa
ZAF_1_NC	Northern Cape	2009	Average age at circumcision (MMC-T)	With program data	NA	NA	NA	NA	NA	1	ZAF	South Africa
ZAF_1_NC	Northern Cape	2009	Average age at circumcision (MMC-nT)	No program data	17.33630229179204	0.6389923298983758	17.356983591975627	15.810224327529808	18.43018612219656	1	ZAF	South Africa
ZAF_1_NC	Northern Cape	2009	Average age at circumcision (MMC-nTs)	With program data	14.713181522091084	0.7272702554496864	14.688780374803397	13.117202008369887	16.060618952608	1	ZAF	South Africa
ZAF_1_NC	Northern Cape	2009	Average age at circumcision (TMC)	No program data	19.23457035075632	0.45885925474886713	19.221971075263177	18.406535956669508	20.121994715724618	1	ZAF	South Africa
ZAF_1_NC	Northern Cape	2009	Average age at circumcision (TMC)	With program data	19.19652525659738	0.379685567085741	19.18520148936863	18.359518248723873	19.84251267981479	1	ZAF	South Africa
ZAF_1_NC	Northern Cape	2009	Average age at circumcision (TMIC)	No program data	19.23457035075632	0.45885925474886713	19.221971075263177	18.406535956669508	20.121994715724618	1	ZAF	South Africa
ZAF_1_NC	Northern Cape	2009	Average age at circumcision (TMIC)	With program data	19.19652525659738	0.379685567085741	19.18520148936863	18.359518248723873	19.84251267981479	1	ZAF	South Africa
ZAF_1_NC	Northern Cape	2010	Average age at circumcision (MC)	No program data	18.625309644896497	0.3543407815242705	18.615947785156106	18.025779376336992	19.24292664418939	1	ZAF	South Africa
ZAF_1_NC	Northern Cape	2010	Average age at circumcision (MC)	With program data	18.96003918665037	0.3064964917991397	18.97530786163125	18.419228721793566	19.481587487916734	1	ZAF	South Africa
ZAF_1_NC	Northern Cape	2010	Average age at circumcision (MMC)	No program data	18.326185700672546	0.5001548870536525	18.29480644849277	17.39808530029056	19.214607044747282	1	ZAF	South Africa
ZAF_1_NC	Northern Cape	2010	Average age at circumcision (MMC)	With program data	18.832989795936633	0.43101188587542244	18.834815824792248	17.960499976873727	19.679391728385166	1	ZAF	South Africa
ZAF_1_NC	Northern Cape	2010	Average age at circumcision (MMC-T)	No program data	NA	NA	NA	NA	NA	1	ZAF	South Africa
ZAF_1_NC	Northern Cape	2010	Average age at circumcision (MMC-T)	With program data	NA	NA	NA	NA	NA	1	ZAF	South Africa
ZAF_1_NC	Northern Cape	2010	Average age at circumcision (MMC-nT)	No program data	18.326185700672546	0.5001548870536525	18.29480644849277	17.39808530029056	19.214607044747282	1	ZAF	South Africa
ZAF_1_NC	Northern Cape	2010	Average age at circumcision (MMC-nTs)	With program data	18.832989795936633	0.43101188587542244	18.834815824792248	17.960499976873727	19.679391728385166	1	ZAF	South Africa
ZAF_1_NC	Northern Cape	2010	Average age at circumcision (TMC)	No program data	19.309481218492564	0.47086321923540436	19.293082379374816	18.45684801557836	20.247555937644144	1	ZAF	South Africa
ZAF_1_NC	Northern Cape	2010	Average age at circumcision (TMC)	With program data	19.266826583384056	0.3882207999726631	19.25610579210638	18.41943008167508	19.933301144579254	1	ZAF	South Africa
ZAF_1_NC	Northern Cape	2010	Average age at circumcision (TMIC)	No program data	19.309481218492564	0.47086321923540436	19.293082379374816	18.45684801557836	20.247555937644144	1	ZAF	South Africa
ZAF_1_NC	Northern Cape	2010	Average age at circumcision (TMIC)	With program data	19.266826583384056	0.3882207999726631	19.25610579210638	18.41943008167508	19.933301144579254	1	ZAF	South Africa
ZAF_1_NC	Northern Cape	2011	Average age at circumcision (MC)	No program data	18.631388843501647	0.3705086403641564	18.631575028291714	17.91382828549568	19.29638303815958	1	ZAF	South Africa
ZAF_1_NC	Northern Cape	2011	Average age at circumcision (MC)	With program data	19.467750340019677	0.3598704076742942	19.438529952287347	18.83244242215848	20.089773803880725	1	ZAF	South Africa
ZAF_1_NC	Northern Cape	2011	Average age at circumcision (MMC)	No program data	18.32846077786484	0.5418319333977337	18.347341093201617	17.155409663524882	19.166441719731765	1	ZAF	South Africa
ZAF_1_NC	Northern Cape	2011	Average age at circumcision (MMC)	With program data	19.50393430548627	0.45086700635444377	19.42580989195495	18.666299744678533	20.27979097229874	1	ZAF	South Africa
ZAF_1_NC	Northern Cape	2011	Average age at circumcision (MMC-T)	No program data	NA	NA	NA	NA	NA	1	ZAF	South Africa
ZAF_1_NC	Northern Cape	2011	Average age at circumcision (MMC-T)	With program data	NA	NA	NA	NA	NA	1	ZAF	South Africa
ZAF_1_NC	Northern Cape	2011	Average age at circumcision (MMC-nT)	No program data	18.32846077786484	0.5418319333977337	18.347341093201617	17.155409663524882	19.166441719731765	1	ZAF	South Africa
ZAF_1_NC	Northern Cape	2011	Average age at circumcision (MMC-nTs)	With program data	19.50393430548627	0.45086700635444377	19.42580989195495	18.666299744678533	20.27979097229874	1	ZAF	South Africa
ZAF_1_NC	Northern Cape	2011	Average age at circumcision (TMC)	No program data	19.3749269914599	0.4883427858555527	19.357818008662036	18.486694198982704	20.369240059225476	1	ZAF	South Africa
ZAF_1_NC	Northern Cape	2011	Average age at circumcision (TMC)	With program data	19.329259218588685	0.4017703129490577	19.313134657976477	18.4561166067613	20.029101940887465	1	ZAF	South Africa
ZAF_1_NC	Northern Cape	2011	Average age at circumcision (TMIC)	No program data	19.3749269914599	0.4883427858555527	19.357818008662036	18.486694198982704	20.369240059225476	1	ZAF	South Africa
ZAF_1_NC	Northern Cape	2011	Average age at circumcision (TMIC)	With program data	19.329259218588685	0.4017703129490577	19.313134657976477	18.4561166067613	20.029101940887465	1	ZAF	South Africa
ZAF_1_NC	Northern Cape	2012	Average age at circumcision (MC)	No program data	18.675239343934233	0.3477029447515515	18.65862443743175	18.03739048814131	19.243947080208287	1	ZAF	South Africa
ZAF_1_NC	Northern Cape	2012	Average age at circumcision (MC)	With program data	19.14092451790311	0.3880665001131345	19.119445669005074	18.525249403001055	19.87475111810341	1	ZAF	South Africa
ZAF_1_NC	Northern Cape	2012	Average age at circumcision (MMC)	No program data	18.44174736504853	0.4545311688092682	18.466834990411186	17.553281510613704	19.213502318985107	1	ZAF	South Africa
ZAF_1_NC	Northern Cape	2012	Average age at circumcision (MMC)	With program data	19.088746480731423	0.48670126526163165	19.003797290789887	18.29086713533316	20.057083720231496	1	ZAF	South Africa
ZAF_1_NC	Northern Cape	2012	Average age at circumcision (MMC-T)	No program data	NA	NA	NA	NA	NA	1	ZAF	South Africa
ZAF_1_NC	Northern Cape	2012	Average age at circumcision (MMC-T)	With program data	NA	NA	NA	NA	NA	1	ZAF	South Africa
ZAF_1_NC	Northern Cape	2012	Average age at circumcision (MMC-nT)	No program data	18.44174736504853	0.4545311688092682	18.466834990411186	17.553281510613704	19.213502318985107	1	ZAF	South Africa
ZAF_1_NC	Northern Cape	2012	Average age at circumcision (MMC-nTs)	With program data	19.088746480731423	0.48670126526163165	19.003797290789887	18.29086713533316	20.057083720231496	1	ZAF	South Africa
ZAF_1_NC	Northern Cape	2012	Average age at circumcision (TMC)	No program data	19.38971729337337	0.5035566843192039	19.37637873749958	18.47280067380717	20.43072466997296	1	ZAF	South Africa
ZAF_1_NC	Northern Cape	2012	Average age at circumcision (TMC)	With program data	19.345686032976115	0.41632907399843383	19.318878755388397	18.440758429973716	20.0767263346406	1	ZAF	South Africa
ZAF_1_NC	Northern Cape	2012	Average age at circumcision (TMIC)	No program data	19.38971729337337	0.5035566843192039	19.37637873749958	18.47280067380717	20.43072466997296	1	ZAF	South Africa
ZAF_1_NC	Northern Cape	2012	Average age at circumcision (TMIC)	With program data	19.345686032976115	0.41632907399843383	19.318878755388397	18.440758429973716	20.0767263346406	1	ZAF	South Africa
ZAF_1_NC	Northern Cape	2013	Average age at circumcision (MC)	No program data	18.79164000595666	0.3458590518756011	18.77755222994105	18.124595525960487	19.365064753580413	1	ZAF	South Africa
ZAF_1_NC	Northern Cape	2013	Average age at circumcision (MC)	With program data	18.983825296961946	0.4128146305288773	18.946577186322216	18.250097113432787	19.808042502143568	1	ZAF	South Africa
ZAF_1_NC	Northern Cape	2013	Average age at circumcision (MMC)	No program data	18.66456598348402	0.42490924594252383	18.658695751259586	17.84767041683991	19.34380148758769	1	ZAF	South Africa
ZAF_1_NC	Northern Cape	2013	Average age at circumcision (MMC)	With program data	18.91216250301292	0.4932989339211516	18.868521572343738	18.086653989498764	19.89435783939921	1	ZAF	South Africa
ZAF_1_NC	Northern Cape	2013	Average age at circumcision (MMC-T)	No program data	NA	NA	NA	NA	NA	1	ZAF	South Africa
ZAF_1_NC	Northern Cape	2013	Average age at circumcision (MMC-T)	With program data	NA	NA	NA	NA	NA	1	ZAF	South Africa
ZAF_1_NC	Northern Cape	2013	Average age at circumcision (MMC-nT)	No program data	18.66456598348402	0.42490924594252383	18.658695751259586	17.84767041683991	19.34380148758769	1	ZAF	South Africa
ZAF_1_NC	Northern Cape	2013	Average age at circumcision (MMC-nTs)	With program data	18.91216250301292	0.4932989339211516	18.868521572343738	18.086653989498764	19.89435783939921	1	ZAF	South Africa
ZAF_1_NC	Northern Cape	2013	Average age at circumcision (TMC)	No program data	19.39013618002064	0.5202450406119999	19.36908797833742	18.447591364195	20.470989617458336	1	ZAF	South Africa
ZAF_1_NC	Northern Cape	2013	Average age at circumcision (TMC)	With program data	19.345227714163972	0.43088893642999737	19.315660330340258	18.416205275051656	20.11379255920277	1	ZAF	South Africa
ZAF_1_NC	Northern Cape	2013	Average age at circumcision (TMIC)	No program data	19.39013618002064	0.5202450406119999	19.36908797833742	18.447591364195	20.470989617458336	1	ZAF	South Africa
ZAF_1_NC	Northern Cape	2013	Average age at circumcision (TMIC)	With program data	19.345227714163972	0.43088893642999737	19.315660330340258	18.416205275051656	20.11379255920277	1	ZAF	South Africa
ZAF_1_NC	Northern Cape	2014	Average age at circumcision (MC)	No program data	18.707500928009264	0.33508370683649624	18.735501034425532	18.025222379854334	19.3430748502984	1	ZAF	South Africa
ZAF_1_NC	Northern Cape	2014	Average age at circumcision (MC)	With program data	18.785807972406953	0.3973557946743424	18.781450218207354	18.04110075556669	19.569292298001365	1	ZAF	South Africa
ZAF_1_NC	Northern Cape	2014	Average age at circumcision (MMC)	No program data	18.584821974972538	0.39007787502310853	18.645412454649467	17.88067830066158	19.29635976877905	1	ZAF	South Africa
ZAF_1_NC	Northern Cape	2014	Average age at circumcision (MMC)	With program data	18.701915713960375	0.4620778172628565	18.71075046244666	17.81523065513661	19.562227457623315	1	ZAF	South Africa
ZAF_1_NC	Northern Cape	2014	Average age at circumcision (MMC-T)	No program data	NA	NA	NA	NA	NA	1	ZAF	South Africa
ZAF_1_NC	Northern Cape	2014	Average age at circumcision (MMC-T)	With program data	NA	NA	NA	NA	NA	1	ZAF	South Africa
ZAF_1_NC	Northern Cape	2014	Average age at circumcision (MMC-nT)	No program data	18.584821974972538	0.39007787502310853	18.645412454649467	17.88067830066158	19.29635976877905	1	ZAF	South Africa
ZAF_1_NC	Northern Cape	2014	Average age at circumcision (MMC-nTs)	With program data	18.701915713960375	0.4620778172628565	18.71075046244666	17.81523065513661	19.562227457623315	1	ZAF	South Africa
ZAF_1_NC	Northern Cape	2014	Average age at circumcision (TMC)	No program data	19.392644824937545	0.5399693653156438	19.370853110897265	18.424956731201604	20.522461079023472	1	ZAF	South Africa
ZAF_1_NC	Northern Cape	2014	Average age at circumcision (TMC)	With program data	19.338988688347893	0.445492683327896	19.31064273099871	18.383943013854065	20.14240280794329	1	ZAF	South Africa
ZAF_1_NC	Northern Cape	2014	Average age at circumcision (TMIC)	No program data	19.392644824937545	0.5399693653156438	19.370853110897265	18.424956731201604	20.522461079023472	1	ZAF	South Africa
ZAF_1_NC	Northern Cape	2014	Average age at circumcision (TMIC)	With program data	19.338988688347893	0.445492683327896	19.31064273099871	18.383943013854065	20.14240280794329	1	ZAF	South Africa
ZAF_1_NC	Northern Cape	2015	Average age at circumcision (MC)	No program data	18.562277569790982	0.3692207432733055	18.526765229521537	17.83604833815202	19.285179682686916	1	ZAF	South Africa
ZAF_1_NC	Northern Cape	2015	Average age at circumcision (MC)	With program data	18.530414192410767	0.4051071485674818	18.515468042081572	17.75811950629779	19.258651598961873	1	ZAF	South Africa
ZAF_1_NC	Northern Cape	2015	Average age at circumcision (MMC)	No program data	18.42727947434275	0.4225611482200046	18.394180261636947	17.62426605030296	19.283076202185992	1	ZAF	South Africa
ZAF_1_NC	Northern Cape	2015	Average age at circumcision (MMC)	With program data	18.394813129626236	0.4776844547729877	18.384337204053374	17.4718818572998	19.250613973296147	1	ZAF	South Africa
ZAF_1_NC	Northern Cape	2015	Average age at circumcision (MMC-T)	No program data	NA	NA	NA	NA	NA	1	ZAF	South Africa
ZAF_1_NC	Northern Cape	2015	Average age at circumcision (MMC-T)	With program data	NA	NA	NA	NA	NA	1	ZAF	South Africa
ZAF_1_NC	Northern Cape	2015	Average age at circumcision (MMC-nT)	No program data	18.42727947434275	0.4225611482200046	18.394180261636947	17.62426605030296	19.283076202185992	1	ZAF	South Africa
ZAF_1_NC	Northern Cape	2015	Average age at circumcision (MMC-nTs)	With program data	18.394813129626236	0.4776844547729877	18.384337204053374	17.4718818572998	19.250613973296147	1	ZAF	South Africa
ZAF_1_NC	Northern Cape	2015	Average age at circumcision (TMC)	No program data	19.38901726663882	0.5605605127707145	19.36456631501647	18.394540161133104	20.56095488564472	1	ZAF	South Africa
ZAF_1_NC	Northern Cape	2015	Average age at circumcision (TMC)	With program data	19.355383836035806	0.4635874708565728	19.324703744545367	18.373721975895464	20.19616808750114	1	ZAF	South Africa
ZAF_1_NC	Northern Cape	2015	Average age at circumcision (TMIC)	No program data	19.38901726663882	0.5605605127707145	19.36456631501647	18.394540161133104	20.56095488564472	1	ZAF	South Africa
ZAF_1_NC	Northern Cape	2015	Average age at circumcision (TMIC)	With program data	19.355383836035806	0.4635874708565728	19.324703744545367	18.373721975895464	20.19616808750114	1	ZAF	South Africa
ZAF_1_NC	Northern Cape	2016	Average age at circumcision (MC)	No program data	18.412300850014507	0.3887229789770887	18.383006508401525	17.695185192880444	19.225082202288213	1	ZAF	South Africa
ZAF_1_NC	Northern Cape	2016	Average age at circumcision (MC)	With program data	17.519439773909628	0.39497930314485524	17.51795068551715	16.742889400327485	18.21868601254144	1	ZAF	South Africa
ZAF_1_NC	Northern Cape	2016	Average age at circumcision (MMC)	No program data	18.274796911182587	0.4359061735602088	18.214581110780806	17.49031987754399	19.20433031061591	1	ZAF	South Africa
ZAF_1_NC	Northern Cape	2016	Average age at circumcision (MMC)	With program data	16.741165450306028	0.5536528050174765	16.788558519312723	15.568144396212283	17.775259957419205	1	ZAF	South Africa
ZAF_1_NC	Northern Cape	2016	Average age at circumcision (MMC-T)	No program data	NA	NA	NA	NA	NA	1	ZAF	South Africa
ZAF_1_NC	Northern Cape	2016	Average age at circumcision (MMC-T)	With program data	NA	NA	NA	NA	NA	1	ZAF	South Africa
ZAF_1_NC	Northern Cape	2016	Average age at circumcision (MMC-nT)	No program data	18.274796911182587	0.4359061735602088	18.214581110780806	17.49031987754399	19.20433031061591	1	ZAF	South Africa
ZAF_1_NC	Northern Cape	2016	Average age at circumcision (MMC-nTs)	With program data	16.741165450306028	0.5536528050174765	16.788558519312723	15.568144396212283	17.775259957419205	1	ZAF	South Africa
ZAF_1_NC	Northern Cape	2016	Average age at circumcision (TMC)	No program data	19.384457502491752	0.5776383627921421	19.350612501645827	18.362352728101907	20.604221379035007	1	ZAF	South Africa
ZAF_1_NC	Northern Cape	2016	Average age at circumcision (TMC)	With program data	19.347315889365966	0.4800135854981196	19.310337543687716	18.3396202911509	20.205239362505534	1	ZAF	South Africa
ZAF_1_NC	Northern Cape	2016	Average age at circumcision (TMIC)	No program data	19.384457502491752	0.5776383627921421	19.350612501645827	18.362352728101907	20.604221379035007	1	ZAF	South Africa
ZAF_1_NC	Northern Cape	2016	Average age at circumcision (TMIC)	With program data	19.347315889365966	0.4800135854981196	19.310337543687716	18.3396202911509	20.205239362505534	1	ZAF	South Africa
ZAF_1_NC	Northern Cape	2017	Average age at circumcision (MC)	No program data	18.331063842812558	0.5168495394321463	18.358219711082967	17.21433901389827	19.428781630154525	1	ZAF	South Africa
ZAF_1_NC	Northern Cape	2017	Average age at circumcision (MC)	With program data	18.39075217582071	0.49805884491824604	18.370722272848187	17.50202970080648	19.343461575950606	1	ZAF	South Africa
ZAF_1_NC	Northern Cape	2017	Average age at circumcision (MMC)	No program data	18.16313477045205	0.6095927368424425	18.21825868721323	16.86258969709927	19.373228436990413	1	ZAF	South Africa
ZAF_1_NC	Northern Cape	2017	Average age at circumcision (MMC)	With program data	18.191904470367056	0.6132697634011278	18.186888774256104	17.10057653499574	19.47436601898933	1	ZAF	South Africa
ZAF_1_NC	Northern Cape	2017	Average age at circumcision (MMC-T)	No program data	NA	NA	NA	NA	NA	1	ZAF	South Africa
ZAF_1_NC	Northern Cape	2017	Average age at circumcision (MMC-T)	With program data	NA	NA	NA	NA	NA	1	ZAF	South Africa
ZAF_1_NC	Northern Cape	2017	Average age at circumcision (MMC-nT)	No program data	18.16313477045205	0.6095927368424425	18.21825868721323	16.86258969709927	19.373228436990413	1	ZAF	South Africa
ZAF_1_NC	Northern Cape	2017	Average age at circumcision (MMC-nTs)	With program data	18.191904470367056	0.6132697634011278	18.186888774256104	17.10057653499574	19.47436601898933	1	ZAF	South Africa
ZAF_1_NC	Northern Cape	2017	Average age at circumcision (TMC)	No program data	19.388427329984054	0.5951754750193399	19.354968081765634	18.337435613467647	20.65479176746953	1	ZAF	South Africa
ZAF_1_NC	Northern Cape	2017	Average age at circumcision (TMC)	With program data	19.2865615634931	0.4845866309584169	19.256388085510814	18.265728687413628	20.15384433419176	1	ZAF	South Africa
ZAF_1_NC	Northern Cape	2017	Average age at circumcision (TMIC)	No program data	19.388427329984054	0.5951754750193399	19.354968081765634	18.337435613467647	20.65479176746953	1	ZAF	South Africa
ZAF_1_NC	Northern Cape	2017	Average age at circumcision (TMIC)	With program data	19.2865615634931	0.4845866309584169	19.256388085510814	18.265728687413628	20.15384433419176	1	ZAF	South Africa
ZAF_1_NC	Northern Cape	2018	Average age at circumcision (MC)	No program data	18.259801856774683	0.5888955173411089	18.25408929153003	17.152071621437194	19.33136965097533	1	ZAF	South Africa
ZAF_1_NC	Northern Cape	2018	Average age at circumcision (MC)	With program data	18.683636562659817	0.6088825853553477	18.698934313543685	17.436771267659587	19.826539825106153	1	ZAF	South Africa
ZAF_1_NC	Northern Cape	2018	Average age at circumcision (MMC)	No program data	18.06420329163271	0.7216961300645265	18.1065329403733	16.61688734554475	19.308845915805428	1	ZAF	South Africa
ZAF_1_NC	Northern Cape	2018	Average age at circumcision (MMC)	With program data	18.625879594491202	0.6746555977733335	18.662769142533016	17.231339460904984	19.892485966660526	1	ZAF	South Africa
ZAF_1_NC	Northern Cape	2018	Average age at circumcision (MMC-T)	No program data	NA	NA	NA	NA	NA	1	ZAF	South Africa
ZAF_1_NC	Northern Cape	2018	Average age at circumcision (MMC-T)	With program data	NA	NA	NA	NA	NA	1	ZAF	South Africa
ZAF_1_NC	Northern Cape	2018	Average age at circumcision (MMC-nT)	No program data	18.06420329163271	0.7216961300645265	18.1065329403733	16.61688734554475	19.308845915805428	1	ZAF	South Africa
ZAF_1_NC	Northern Cape	2018	Average age at circumcision (MMC-nTs)	With program data	18.625879594491202	0.6746555977733335	18.662769142533016	17.231339460904984	19.892485966660526	1	ZAF	South Africa
ZAF_1_NC	Northern Cape	2018	Average age at circumcision (TMC)	No program data	19.3730022999943	0.6134868324310655	19.311300433013574	18.279765862799653	20.66655610768644	1	ZAF	South Africa
ZAF_1_NC	Northern Cape	2018	Average age at circumcision (TMC)	With program data	19.226804419170044	0.49059660283279144	19.20839372321806	18.18237662707385	20.10493438764417	1	ZAF	South Africa
ZAF_1_NC	Northern Cape	2018	Average age at circumcision (TMIC)	No program data	19.3730022999943	0.6134868324310655	19.311300433013574	18.279765862799653	20.66655610768644	1	ZAF	South Africa
ZAF_1_NC	Northern Cape	2018	Average age at circumcision (TMIC)	With program data	19.226804419170044	0.49059660283279144	19.20839372321806	18.18237662707385	20.10493438764417	1	ZAF	South Africa
ZAF_1_NC	Northern Cape	2019	Average age at circumcision (MC)	No program data	18.169327729108687	0.6374436872501514	18.055290425685115	17.127682992457494	19.42050896466652	1	ZAF	South Africa
ZAF_1_NC	Northern Cape	2019	Average age at circumcision (MC)	With program data	18.519592953113552	0.6568536939108879	18.515324567619402	17.181852565977486	19.794373454739667	1	ZAF	South Africa
ZAF_1_NC	Northern Cape	2019	Average age at circumcision (MMC)	No program data	17.955519727101404	0.7905530465772977	17.862899153645177	16.698246232555846	19.445900098411506	1	ZAF	South Africa
ZAF_1_NC	Northern Cape	2019	Average age at circumcision (MMC)	With program data	18.422564221743087	0.749525714864056	18.446954440187284	16.949972671026604	19.853702356157363	1	ZAF	South Africa
ZAF_1_NC	Northern Cape	2019	Average age at circumcision (MMC-T)	No program data	NA	NA	NA	NA	NA	1	ZAF	South Africa
ZAF_1_NC	Northern Cape	2019	Average age at circumcision (MMC-T)	With program data	NA	NA	NA	NA	NA	1	ZAF	South Africa
ZAF_1_NC	Northern Cape	2019	Average age at circumcision (MMC-nT)	No program data	17.955519727101404	0.7905530465772977	17.862899153645177	16.698246232555846	19.445900098411506	1	ZAF	South Africa
ZAF_1_NC	Northern Cape	2019	Average age at circumcision (MMC-nTs)	With program data	18.422564221743087	0.749525714864056	18.446954440187284	16.949972671026604	19.853702356157363	1	ZAF	South Africa
ZAF_1_NC	Northern Cape	2019	Average age at circumcision (TMC)	No program data	19.33260252904326	0.631900994887189	19.28637249501866	18.192820862108956	20.665151206637162	1	ZAF	South Africa
ZAF_1_NC	Northern Cape	2019	Average age at circumcision (TMC)	With program data	19.245720102086153	0.5052895733032408	19.23920589209342	18.168274739092684	20.119445282763383	1	ZAF	South Africa
ZAF_1_NC	Northern Cape	2019	Average age at circumcision (TMIC)	No program data	19.33260252904326	0.631900994887189	19.28637249501866	18.192820862108956	20.665151206637162	1	ZAF	South Africa
ZAF_1_NC	Northern Cape	2019	Average age at circumcision (TMIC)	With program data	19.245720102086153	0.5052895733032408	19.23920589209342	18.168274739092684	20.119445282763383	1	ZAF	South Africa
ZAF_1_NC	Northern Cape	2020	Average age at circumcision (MC)	No program data	18.0761715257145	0.6572332347387781	18.035519589908347	17.02149596965421	19.382801850961997	1	ZAF	South Africa
ZAF_1_NC	Northern Cape	2020	Average age at circumcision (MC)	With program data	18.20704395108546	1.0701036930924412	18.266270002762482	16.44376574937992	20.221159026893638	1	ZAF	South Africa
ZAF_1_NC	Northern Cape	2020	Average age at circumcision (MMC)	No program data	17.842411313210114	0.8437480915866166	17.86520267795342	16.190103205423533	19.421293402975838	1	ZAF	South Africa
ZAF_1_NC	Northern Cape	2020	Average age at circumcision (MMC)	With program data	17.81917708786745	1.5558157475933787	18.095411824217074	14.133946673871865	20.2831536592948	1	ZAF	South Africa
ZAF_1_NC	Northern Cape	2020	Average age at circumcision (MMC-T)	No program data	NA	NA	NA	NA	NA	1	ZAF	South Africa
ZAF_1_NC	Northern Cape	2020	Average age at circumcision (MMC-T)	With program data	NA	NA	NA	NA	NA	1	ZAF	South Africa
ZAF_1_NC	Northern Cape	2020	Average age at circumcision (MMC-nT)	No program data	17.842411313210114	0.8437480915866166	17.86520267795342	16.190103205423533	19.421293402975838	1	ZAF	South Africa
ZAF_1_NC	Northern Cape	2020	Average age at circumcision (MMC-nTs)	With program data	17.81917708786745	1.5558157475933787	18.095411824217074	14.133946673871865	20.2831536592948	1	ZAF	South Africa
ZAF_1_NC	Northern Cape	2020	Average age at circumcision (TMC)	No program data	19.268398442630346	0.644096304694237	19.2284732291809	18.104421213680556	20.648289315800596	1	ZAF	South Africa
ZAF_1_NC	Northern Cape	2020	Average age at circumcision (TMC)	With program data	19.213055638125873	0.5144983451294749	19.21455026195226	18.12814324948682	20.091063438991668	1	ZAF	South Africa
ZAF_1_NC	Northern Cape	2020	Average age at circumcision (TMIC)	No program data	19.268398442630346	0.644096304694237	19.2284732291809	18.104421213680556	20.648289315800596	1	ZAF	South Africa
ZAF_1_NC	Northern Cape	2020	Average age at circumcision (TMIC)	With program data	19.213055638125873	0.5144983451294749	19.21455026195226	18.12814324948682	20.091063438991668	1	ZAF	South Africa
ZAF_1_NC	Northern Cape	2021	Average age at circumcision (MC)	No program data	17.929670366622656	0.726512559196031	17.89126152404126	16.588008921332005	19.300394408039026	1	ZAF	South Africa
ZAF_1_NC	Northern Cape	2021	Average age at circumcision (MC)	With program data	18.135455191654493	1.2044687782786598	17.964431717962054	15.986758839394405	20.254704380175937	1	ZAF	South Africa
ZAF_1_NC	Northern Cape	2021	Average age at circumcision (MMC)	No program data	17.673682963177342	0.9391102010026573	17.67484257046265	15.8237594224572	19.40247389644803	1	ZAF	South Africa
ZAF_1_NC	Northern Cape	2021	Average age at circumcision (MMC)	With program data	17.624055166471663	1.9912174258155577	17.79103497334176	12.924481377607432	20.29902937684319	1	ZAF	South Africa
ZAF_1_NC	Northern Cape	2021	Average age at circumcision (MMC-T)	No program data	NA	NA	NA	NA	NA	1	ZAF	South Africa
ZAF_1_NC	Northern Cape	2021	Average age at circumcision (MMC-T)	With program data	NA	NA	NA	NA	NA	1	ZAF	South Africa
ZAF_1_NC	Northern Cape	2021	Average age at circumcision (MMC-nT)	No program data	17.673682963177342	0.9391102010026573	17.67484257046265	15.8237594224572	19.40247389644803	1	ZAF	South Africa
ZAF_1_NC	Northern Cape	2021	Average age at circumcision (MMC-nTs)	With program data	17.624055166471663	1.9912174258155577	17.79103497334176	12.924481377607432	20.29902937684319	1	ZAF	South Africa
ZAF_1_NC	Northern Cape	2021	Average age at circumcision (TMC)	No program data	19.179434863756374	0.6567373781095894	19.15418300805866	18.017226879274826	20.54182035544435	1	ZAF	South Africa
ZAF_1_NC	Northern Cape	2021	Average age at circumcision (TMC)	With program data	19.14813160591692	0.5339497027531963	19.130721748746605	18.009847266356502	20.085399646575603	1	ZAF	South Africa
ZAF_1_NC	Northern Cape	2021	Average age at circumcision (TMIC)	No program data	19.179434863756374	0.6567373781095894	19.15418300805866	18.017226879274826	20.54182035544435	1	ZAF	South Africa
ZAF_1_NC	Northern Cape	2021	Average age at circumcision (TMIC)	With program data	19.14813160591692	0.5339497027531963	19.130721748746605	18.009847266356502	20.085399646575603	1	ZAF	South Africa
ZAF_1_NW	North West	2006	Average age at circumcision (MC)	No program data	18.302368920290203	0.2951042190552931	18.3143706463258	17.761035694171625	18.913732956837848	1	ZAF	South Africa
ZAF_1_NW	North West	2006	Average age at circumcision (MC)	With program data	18.251083508055316	0.2967527139137755	18.24061130107321	17.696720673376177	18.72997045415535	1	ZAF	South Africa
ZAF_1_NW	North West	2006	Average age at circumcision (MMC)	No program data	18.233393495676406	0.5687665574453705	18.253603185688206	17.009586651606526	19.314025238694324	1	ZAF	South Africa
ZAF_1_NW	North West	2006	Average age at circumcision (MMC)	With program data	18.154791368680932	0.5622020542994157	18.164303744216184	17.160925445943764	19.242352886768693	1	ZAF	South Africa
ZAF_1_NW	North West	2006	Average age at circumcision (MMC-T)	No program data	NA	NA	NA	NA	NA	1	ZAF	South Africa
ZAF_1_NW	North West	2006	Average age at circumcision (MMC-T)	With program data	NA	NA	NA	NA	NA	1	ZAF	South Africa
ZAF_1_NW	North West	2006	Average age at circumcision (MMC-nT)	No program data	18.233393495676406	0.5687665574453705	18.253603185688206	17.009586651606526	19.314025238694324	1	ZAF	South Africa
ZAF_1_NW	North West	2006	Average age at circumcision (MMC-nTs)	With program data	18.154791368680932	0.5622020542994157	18.164303744216184	17.160925445943764	19.242352886768693	1	ZAF	South Africa
ZAF_1_NW	North West	2006	Average age at circumcision (TMC)	No program data	18.358566151741535	0.3163026171251365	18.37231400339313	17.834664669115213	18.954782703778115	1	ZAF	South Africa
ZAF_1_NW	North West	2006	Average age at circumcision (TMC)	With program data	18.328705785600153	0.3309143764678751	18.32248674025118	17.74802759955215	18.987019193811513	1	ZAF	South Africa
ZAF_1_NW	North West	2006	Average age at circumcision (TMIC)	No program data	18.358566151741535	0.3163026171251365	18.37231400339313	17.834664669115213	18.954782703778115	1	ZAF	South Africa
ZAF_1_NW	North West	2006	Average age at circumcision (TMIC)	With program data	18.328705785600153	0.3309143764678751	18.32248674025118	17.74802759955215	18.987019193811513	1	ZAF	South Africa
ZAF_1_NW	North West	2007	Average age at circumcision (MC)	No program data	19.013120988113755	0.33971182437112457	19.008224484163915	18.441769488174167	19.705421837895663	1	ZAF	South Africa
ZAF_1_NW	North West	2007	Average age at circumcision (MC)	With program data	18.764123848218325	0.4500288004353839	18.703692365425226	17.986801450118755	19.485025420881552	1	ZAF	South Africa
ZAF_1_NW	North West	2007	Average age at circumcision (MMC)	No program data	19.376831239300174	0.5350764192159402	19.40883884712253	18.39458407859745	20.36950499125706	1	ZAF	South Africa
ZAF_1_NW	North West	2007	Average age at circumcision (MMC)	With program data	18.935406107451	0.8247198452790746	18.943195670676047	17.215695353651025	20.2870156074919	1	ZAF	South Africa
ZAF_1_NW	North West	2007	Average age at circumcision (MMC-T)	No program data	NA	NA	NA	NA	NA	1	ZAF	South Africa
ZAF_1_NW	North West	2007	Average age at circumcision (MMC-T)	With program data	NA	NA	NA	NA	NA	1	ZAF	South Africa
ZAF_1_NW	North West	2007	Average age at circumcision (MMC-nT)	No program data	19.376831239300174	0.5350764192159402	19.40883884712253	18.39458407859745	20.36950499125706	1	ZAF	South Africa
ZAF_1_NW	North West	2007	Average age at circumcision (MMC-nTs)	With program data	18.935406107451	0.8247198452790746	18.943195670676047	17.215695353651025	20.2870156074919	1	ZAF	South Africa
ZAF_1_NW	North West	2007	Average age at circumcision (TMC)	No program data	18.527435904894194	0.3278442125824867	18.54112575134082	17.98670605669252	19.145401817286977	1	ZAF	South Africa
ZAF_1_NW	North West	2007	Average age at circumcision (TMC)	With program data	18.496140772963457	0.3439601079872606	18.481527250703316	17.900032096003553	19.187660132886407	1	ZAF	South Africa
ZAF_1_NW	North West	2007	Average age at circumcision (TMIC)	No program data	18.527435904894194	0.3278442125824867	18.54112575134082	17.98670605669252	19.145401817286977	1	ZAF	South Africa
ZAF_1_NW	North West	2007	Average age at circumcision (TMIC)	With program data	18.496140772963457	0.3439601079872606	18.481527250703316	17.900032096003553	19.187660132886407	1	ZAF	South Africa
ZAF_1_NW	North West	2008	Average age at circumcision (MC)	No program data	18.666794034958297	0.3110481816584197	18.67620779859009	18.106832431071055	19.27996781884001	1	ZAF	South Africa
ZAF_1_NW	North West	2008	Average age at circumcision (MC)	With program data	18.41190717947362	0.47782580669012065	18.386543506603235	17.528041868551256	19.20360719001873	1	ZAF	South Africa
ZAF_1_NW	North West	2008	Average age at circumcision (MMC)	No program data	18.7783302660486	0.4952291666843013	18.80926587822111	17.91860501147035	19.725019320045728	1	ZAF	South Africa
ZAF_1_NW	North West	2008	Average age at circumcision (MMC)	With program data	18.2290622347739	0.9394290044044663	18.313202370840585	16.466171110341833	19.80552629585111	1	ZAF	South Africa
ZAF_1_NW	North West	2008	Average age at circumcision (MMC-T)	No program data	NA	NA	NA	NA	NA	1	ZAF	South Africa
ZAF_1_NW	North West	2008	Average age at circumcision (MMC-T)	With program data	NA	NA	NA	NA	NA	1	ZAF	South Africa
ZAF_1_NW	North West	2008	Average age at circumcision (MMC-nT)	No program data	18.7783302660486	0.4952291666843013	18.80926587822111	17.91860501147035	19.725019320045728	1	ZAF	South Africa
ZAF_1_NW	North West	2008	Average age at circumcision (MMC-nTs)	With program data	18.2290622347739	0.9394290044044663	18.313202370840585	16.466171110341833	19.80552629585111	1	ZAF	South Africa
ZAF_1_NW	North West	2008	Average age at circumcision (TMC)	No program data	18.52393449445534	0.3319325184428832	18.536200319969932	17.96719498862619	19.152171721048855	1	ZAF	South Africa
ZAF_1_NW	North West	2008	Average age at circumcision (TMC)	With program data	18.490465583104534	0.3452418574921094	18.482911300646965	17.883975172328363	19.175525185831155	1	ZAF	South Africa
ZAF_1_NW	North West	2008	Average age at circumcision (TMIC)	No program data	18.52393449445534	0.3319325184428832	18.536200319969932	17.96719498862619	19.152171721048855	1	ZAF	South Africa
ZAF_1_NW	North West	2008	Average age at circumcision (TMIC)	With program data	18.490465583104534	0.3452418574921094	18.482911300646965	17.883975172328363	19.175525185831155	1	ZAF	South Africa
ZAF_1_NW	North West	2009	Average age at circumcision (MC)	No program data	18.910313215471497	0.3221518219960931	18.88538902104895	18.332965757948998	19.545038348942427	1	ZAF	South Africa
ZAF_1_NW	North West	2009	Average age at circumcision (MC)	With program data	17.47344247327815	0.3142705010648263	17.470073807455236	16.82621815762785	18.03636901832016	1	ZAF	South Africa
ZAF_1_NW	North West	2009	Average age at circumcision (MMC)	No program data	19.16851660121871	0.4719185832980895	19.13816465760239	18.268304328259934	20.06483329753604	1	ZAF	South Africa
ZAF_1_NW	North West	2009	Average age at circumcision (MMC)	With program data	15.636256699380027	0.5661253814695217	15.613677559892515	14.697080207120557	16.590276480784482	1	ZAF	South Africa
ZAF_1_NW	North West	2009	Average age at circumcision (MMC-T)	No program data	NA	NA	NA	NA	NA	1	ZAF	South Africa
ZAF_1_NW	North West	2009	Average age at circumcision (MMC-T)	With program data	NA	NA	NA	NA	NA	1	ZAF	South Africa
ZAF_1_NW	North West	2009	Average age at circumcision (MMC-nT)	No program data	19.16851660121871	0.4719185832980895	19.13816465760239	18.268304328259934	20.06483329753604	1	ZAF	South Africa
ZAF_1_NW	North West	2009	Average age at circumcision (MMC-nTs)	With program data	15.636256699380027	0.5661253814695217	15.613677559892515	14.697080207120557	16.590276480784482	1	ZAF	South Africa
ZAF_1_NW	North West	2009	Average age at circumcision (TMC)	No program data	18.46815873906942	0.3335964641543254	18.483737177939076	17.901684780010044	19.10081670095184	1	ZAF	South Africa
ZAF_1_NW	North West	2009	Average age at circumcision (TMC)	With program data	18.433433159526803	0.34311342531661504	18.43120182440397	17.820887846996662	19.100370669020414	1	ZAF	South Africa
ZAF_1_NW	North West	2009	Average age at circumcision (TMIC)	No program data	18.46815873906942	0.3335964641543254	18.483737177939076	17.901684780010044	19.10081670095184	1	ZAF	South Africa
ZAF_1_NW	North West	2009	Average age at circumcision (TMIC)	With program data	18.433433159526803	0.34311342531661504	18.43120182440397	17.820887846996662	19.100370669020414	1	ZAF	South Africa
ZAF_1_NW	North West	2010	Average age at circumcision (MC)	No program data	19.09529977131674	0.3015093261676282	19.02532867842511	18.609543219232776	19.73332955934888	1	ZAF	South Africa
ZAF_1_NW	North West	2010	Average age at circumcision (MC)	With program data	17.877778145256695	0.2829520549503205	17.906415267479865	17.345963150096303	18.318095467890856	1	ZAF	South Africa
ZAF_1_NW	North West	2010	Average age at circumcision (MMC)	No program data	19.369653651794426	0.4110996114355131	19.29915519973457	18.67764083959561	20.2420587784573	1	ZAF	South Africa
ZAF_1_NW	North West	2010	Average age at circumcision (MMC)	With program data	17.179995527514638	0.4888595084707869	17.160642060982887	16.30194333095362	18.010310944354956	1	ZAF	South Africa
ZAF_1_NW	North West	2010	Average age at circumcision (MMC-T)	No program data	NA	NA	NA	NA	NA	1	ZAF	South Africa
ZAF_1_NW	North West	2010	Average age at circumcision (MMC-T)	With program data	NA	NA	NA	NA	NA	1	ZAF	South Africa
ZAF_1_NW	North West	2010	Average age at circumcision (MMC-nT)	No program data	19.369653651794426	0.4110996114355131	19.29915519973457	18.67764083959561	20.2420587784573	1	ZAF	South Africa
ZAF_1_NW	North West	2010	Average age at circumcision (MMC-nTs)	With program data	17.179995527514638	0.4888595084707869	17.160642060982887	16.30194333095362	18.010310944354956	1	ZAF	South Africa
ZAF_1_NW	North West	2010	Average age at circumcision (TMC)	No program data	18.460151563223043	0.33950773326446576	18.478069523346612	17.882118232903707	19.110859041544224	1	ZAF	South Africa
ZAF_1_NW	North West	2010	Average age at circumcision (TMC)	With program data	18.427676797938762	0.3432768272094567	18.428864139461865	17.80589809960479	19.089218917565248	1	ZAF	South Africa
ZAF_1_NW	North West	2010	Average age at circumcision (TMIC)	No program data	18.460151563223043	0.33950773326446576	18.478069523346612	17.882118232903707	19.110859041544224	1	ZAF	South Africa
ZAF_1_NW	North West	2010	Average age at circumcision (TMIC)	With program data	18.427676797938762	0.3432768272094567	18.428864139461865	17.80589809960479	19.089218917565248	1	ZAF	South Africa
ZAF_1_NW	North West	2011	Average age at circumcision (MC)	No program data	19.20122803544397	0.3330185719303973	19.156644886027735	18.63709884666684	19.9234056687015	1	ZAF	South Africa
ZAF_1_NW	North West	2011	Average age at circumcision (MC)	With program data	19.330651036477885	0.27652834989660136	19.33304124888467	18.838773448621843	19.869278953438425	1	ZAF	South Africa
ZAF_1_NW	North West	2011	Average age at circumcision (MMC)	No program data	19.457936662253662	0.4325149406742748	19.42105271352173	18.713310203706428	20.352491715094708	1	ZAF	South Africa
ZAF_1_NW	North West	2011	Average age at circumcision (MMC)	With program data	19.636295973861134	0.37440793223743324	19.63167967438277	19.018540890453142	20.307588452085586	1	ZAF	South Africa
ZAF_1_NW	North West	2011	Average age at circumcision (MMC-T)	No program data	NA	NA	NA	NA	NA	1	ZAF	South Africa
ZAF_1_NW	North West	2011	Average age at circumcision (MMC-T)	With program data	NA	NA	NA	NA	NA	1	ZAF	South Africa
ZAF_1_NW	North West	2011	Average age at circumcision (MMC-nT)	No program data	19.457936662253662	0.4325149406742748	19.42105271352173	18.713310203706428	20.352491715094708	1	ZAF	South Africa
ZAF_1_NW	North West	2011	Average age at circumcision (MMC-nTs)	With program data	19.636295973861134	0.37440793223743324	19.63167967438277	19.018540890453142	20.307588452085586	1	ZAF	South Africa
ZAF_1_NW	North West	2011	Average age at circumcision (TMC)	No program data	18.44948850606503	0.34732509885287416	18.465347755361137	17.85899947752484	19.125145480508095	1	ZAF	South Africa
ZAF_1_NW	North West	2011	Average age at circumcision (TMC)	With program data	18.42570000113427	0.3446623613680425	18.434594873847004	17.793958955113	19.084123730161203	1	ZAF	South Africa
ZAF_1_NW	North West	2011	Average age at circumcision (TMIC)	No program data	18.44948850606503	0.34732509885287416	18.465347755361137	17.85899947752484	19.125145480508095	1	ZAF	South Africa
ZAF_1_NW	North West	2011	Average age at circumcision (TMIC)	With program data	18.42570000113427	0.3446623613680425	18.434594873847004	17.793958955113	19.084123730161203	1	ZAF	South Africa
ZAF_1_NW	North West	2012	Average age at circumcision (MC)	No program data	19.041719608365558	0.3022144180454985	18.99012111416927	18.569452455933273	19.6548328096649	1	ZAF	South Africa
ZAF_1_NW	North West	2012	Average age at circumcision (MC)	With program data	19.713142002292123	0.3267597736385155	19.690509271364334	19.19367973103708	20.464549676659296	1	ZAF	South Africa
ZAF_1_NW	North West	2012	Average age at circumcision (MMC)	No program data	19.232578466556312	0.3891152618060408	19.17940395354446	18.58094896160318	20.024740327899906	1	ZAF	South Africa
ZAF_1_NW	North West	2012	Average age at circumcision (MMC)	With program data	19.933130171038712	0.38665799623472874	19.939901837156725	19.32634867348137	20.77521578543667	1	ZAF	South Africa
ZAF_1_NW	North West	2012	Average age at circumcision (MMC-T)	No program data	NA	NA	NA	NA	NA	1	ZAF	South Africa
ZAF_1_NW	North West	2012	Average age at circumcision (MMC-T)	With program data	NA	NA	NA	NA	NA	1	ZAF	South Africa
ZAF_1_NW	North West	2012	Average age at circumcision (MMC-nT)	No program data	19.232578466556312	0.3891152618060408	19.17940395354446	18.58094896160318	20.024740327899906	1	ZAF	South Africa
ZAF_1_NW	North West	2012	Average age at circumcision (MMC-nTs)	With program data	19.933130171038712	0.38665799623472874	19.939901837156725	19.32634867348137	20.77521578543667	1	ZAF	South Africa
ZAF_1_NW	North West	2012	Average age at circumcision (TMC)	No program data	18.45763534024735	0.35924385635179107	18.465548640946427	17.838174843291263	19.17139599165094	1	ZAF	South Africa
ZAF_1_NW	North West	2012	Average age at circumcision (TMC)	With program data	18.448909847821866	0.35487632496751614	18.465669160990593	17.801299124142453	19.12639666629657	1	ZAF	South Africa
ZAF_1_NW	North West	2012	Average age at circumcision (TMIC)	No program data	18.45763534024735	0.35924385635179107	18.465548640946427	17.838174843291263	19.17139599165094	1	ZAF	South Africa
ZAF_1_NW	North West	2012	Average age at circumcision (TMIC)	With program data	18.448909847821866	0.35487632496751614	18.465669160990593	17.801299124142453	19.12639666629657	1	ZAF	South Africa
ZAF_1_NW	North West	2013	Average age at circumcision (MC)	No program data	19.321288102693057	0.3443990209389937	19.317021579169698	18.65565461695757	19.992412801888758	1	ZAF	South Africa
ZAF_1_NW	North West	2013	Average age at circumcision (MC)	With program data	19.54587133819977	0.3168252660423915	19.516289402671276	19.038394696005582	20.21988298220806	1	ZAF	South Africa
ZAF_1_NW	North West	2013	Average age at circumcision (MMC)	No program data	19.476561480159734	0.40562009100476676	19.47546630581761	18.676540031031042	20.288602993015935	1	ZAF	South Africa
ZAF_1_NW	North West	2013	Average age at circumcision (MMC)	With program data	19.701159502491176	0.36757029801051827	19.65609402848054	19.11745841168095	20.4982348185951	1	ZAF	South Africa
ZAF_1_NW	North West	2013	Average age at circumcision (MMC-T)	No program data	NA	NA	NA	NA	NA	1	ZAF	South Africa
ZAF_1_NW	North West	2013	Average age at circumcision (MMC-T)	With program data	NA	NA	NA	NA	NA	1	ZAF	South Africa
ZAF_1_NW	North West	2013	Average age at circumcision (MMC-nT)	No program data	19.476561480159734	0.40562009100476676	19.47546630581761	18.676540031031042	20.288602993015935	1	ZAF	South Africa
ZAF_1_NW	North West	2013	Average age at circumcision (MMC-nTs)	With program data	19.701159502491176	0.36757029801051827	19.65609402848054	19.11745841168095	20.4982348185951	1	ZAF	South Africa
ZAF_1_NW	North West	2013	Average age at circumcision (TMC)	No program data	18.46202971786921	0.3706019347012919	18.469566120496964	17.812868287786124	19.209302985011917	1	ZAF	South Africa
ZAF_1_NW	North West	2013	Average age at circumcision (TMC)	With program data	18.475262964302633	0.3731259750441325	18.490939061243274	17.801464851526568	19.200667108801426	1	ZAF	South Africa
ZAF_1_NW	North West	2013	Average age at circumcision (TMIC)	No program data	18.46202971786921	0.3706019347012919	18.469566120496964	17.812868287786124	19.209302985011917	1	ZAF	South Africa
ZAF_1_NW	North West	2013	Average age at circumcision (TMIC)	With program data	18.475262964302633	0.3731259750441325	18.490939061243274	17.801464851526568	19.200667108801426	1	ZAF	South Africa
ZAF_1_NW	North West	2014	Average age at circumcision (MC)	No program data	19.12778290477035	0.35720391728619716	19.138684194283798	18.390396656567628	19.74062747887994	1	ZAF	South Africa
ZAF_1_NW	North West	2014	Average age at circumcision (MC)	With program data	19.37717118795813	0.3414881386192502	19.371964418858255	18.788784256436863	20.087641571611236	1	ZAF	South Africa
ZAF_1_NW	North West	2014	Average age at circumcision (MMC)	No program data	19.243246928978547	0.4222498218671019	19.233197036736943	18.36586926635522	19.993424855899853	1	ZAF	South Africa
ZAF_1_NW	North West	2014	Average age at circumcision (MMC)	With program data	19.502014572142752	0.3924501907345496	19.48761766827345	18.85600410710272	20.287317754189495	1	ZAF	South Africa
ZAF_1_NW	North West	2014	Average age at circumcision (MMC-T)	No program data	NA	NA	NA	NA	NA	1	ZAF	South Africa
ZAF_1_NW	North West	2014	Average age at circumcision (MMC-T)	With program data	NA	NA	NA	NA	NA	1	ZAF	South Africa
ZAF_1_NW	North West	2014	Average age at circumcision (MMC-nT)	No program data	19.243246928978547	0.4222498218671019	19.233197036736943	18.36586926635522	19.993424855899853	1	ZAF	South Africa
ZAF_1_NW	North West	2014	Average age at circumcision (MMC-nTs)	With program data	19.502014572142752	0.3924501907345496	19.48761766827345	18.85600410710272	20.287317754189495	1	ZAF	South Africa
ZAF_1_NW	North West	2014	Average age at circumcision (TMC)	No program data	18.47349190302788	0.39167838497141494	18.505864208428157	17.779036171057022	19.26992243322411	1	ZAF	South Africa
ZAF_1_NW	North West	2014	Average age at circumcision (TMC)	With program data	18.48249537820572	0.3963575803002207	18.513744172925378	17.76099792130431	19.270602283924994	1	ZAF	South Africa
ZAF_1_NW	North West	2014	Average age at circumcision (TMIC)	No program data	18.47349190302788	0.39167838497141494	18.505864208428157	17.779036171057022	19.26992243322411	1	ZAF	South Africa
ZAF_1_NW	North West	2014	Average age at circumcision (TMIC)	With program data	18.48249537820572	0.3963575803002207	18.513744172925378	17.76099792130431	19.270602283924994	1	ZAF	South Africa
ZAF_1_NW	North West	2015	Average age at circumcision (MC)	No program data	19.128663242742366	0.34592372112063435	19.12759126105147	18.425283685634813	19.794945681586555	1	ZAF	South Africa
ZAF_1_NW	North West	2015	Average age at circumcision (MC)	With program data	19.27143052596958	0.37122071997466827	19.266178163270638	18.59905546744185	20.03118252437532	1	ZAF	South Africa
ZAF_1_NW	North West	2015	Average age at circumcision (MMC)	No program data	19.220332401396465	0.3958553183521448	19.196354989888334	18.431348470202444	19.930401678734448	1	ZAF	South Africa
ZAF_1_NW	North West	2015	Average age at circumcision (MMC)	With program data	19.381269668862757	0.4287159220444397	19.363507827367535	18.671627573370415	20.254350315344634	1	ZAF	South Africa
ZAF_1_NW	North West	2015	Average age at circumcision (MMC-T)	No program data	NA	NA	NA	NA	NA	1	ZAF	South Africa
ZAF_1_NW	North West	2015	Average age at circumcision (MMC-T)	With program data	NA	NA	NA	NA	NA	1	ZAF	South Africa
ZAF_1_NW	North West	2015	Average age at circumcision (MMC-nT)	No program data	19.220332401396465	0.3958553183521448	19.196354989888334	18.431348470202444	19.930401678734448	1	ZAF	South Africa
ZAF_1_NW	North West	2015	Average age at circumcision (MMC-nTs)	With program data	19.381269668862757	0.4287159220444397	19.363507827367535	18.671627573370415	20.254350315344634	1	ZAF	South Africa
ZAF_1_NW	North West	2015	Average age at circumcision (TMC)	No program data	18.46844636222983	0.41040742802453195	18.49702269279779	17.740742768532108	19.31339927767605	1	ZAF	South Africa
ZAF_1_NW	North West	2015	Average age at circumcision (TMC)	With program data	18.4906123333351	0.42043307094463717	18.518064769694274	17.724873708687607	19.325524919081374	1	ZAF	South Africa
ZAF_1_NW	North West	2015	Average age at circumcision (TMIC)	No program data	18.46844636222983	0.41040742802453195	18.49702269279779	17.740742768532108	19.31339927767605	1	ZAF	South Africa
ZAF_1_NW	North West	2015	Average age at circumcision (TMIC)	With program data	18.4906123333351	0.42043307094463717	18.518064769694274	17.724873708687607	19.325524919081374	1	ZAF	South Africa
ZAF_1_NW	North West	2016	Average age at circumcision (MC)	No program data	18.838446985069357	0.3642596322840551	18.831174267108448	18.202665537679856	19.592699205471757	1	ZAF	South Africa
ZAF_1_NW	North West	2016	Average age at circumcision (MC)	With program data	18.963204238044167	0.41611079520348643	18.999795786256048	18.097119672187034	19.833626520851823	1	ZAF	South Africa
ZAF_1_NW	North West	2016	Average age at circumcision (MMC)	No program data	18.889814561468693	0.41873648234500355	18.867796819788122	18.202624062629795	19.714865141833606	1	ZAF	South Africa
ZAF_1_NW	North West	2016	Average age at circumcision (MMC)	With program data	19.051485794880808	0.4929324988067452	19.09365278967332	18.101683104210586	20.088124574323103	1	ZAF	South Africa
ZAF_1_NW	North West	2016	Average age at circumcision (MMC-T)	No program data	NA	NA	NA	NA	NA	1	ZAF	South Africa
ZAF_1_NW	North West	2016	Average age at circumcision (MMC-T)	With program data	NA	NA	NA	NA	NA	1	ZAF	South Africa
ZAF_1_NW	North West	2016	Average age at circumcision (MMC-nT)	No program data	18.889814561468693	0.41873648234500355	18.867796819788122	18.202624062629795	19.714865141833606	1	ZAF	South Africa
ZAF_1_NW	North West	2016	Average age at circumcision (MMC-nTs)	With program data	19.051485794880808	0.4929324988067452	19.09365278967332	18.101683104210586	20.088124574323103	1	ZAF	South Africa
ZAF_1_NW	North West	2016	Average age at circumcision (TMC)	No program data	18.46492647821596	0.4347299575587101	18.49164606198644	17.70682603140712	19.380277079943134	1	ZAF	South Africa
ZAF_1_NW	North West	2016	Average age at circumcision (TMC)	With program data	18.459114970397017	0.4441876880266592	18.476746795968573	17.658886650767542	19.319055208418057	1	ZAF	South Africa
ZAF_1_NW	North West	2016	Average age at circumcision (TMIC)	No program data	18.46492647821596	0.4347299575587101	18.49164606198644	17.70682603140712	19.380277079943134	1	ZAF	South Africa
ZAF_1_NW	North West	2016	Average age at circumcision (TMIC)	With program data	18.459114970397017	0.4441876880266592	18.476746795968573	17.658886650767542	19.319055208418057	1	ZAF	South Africa
ZAF_1_NW	North West	2017	Average age at circumcision (MC)	No program data	18.950378297150987	0.5099393589631173	18.906930347753217	17.973882561045876	19.83021109387216	1	ZAF	South Africa
ZAF_1_NW	North West	2017	Average age at circumcision (MC)	With program data	18.819078890303324	0.4984892897115287	18.83001914247221	17.912446182188404	19.773361492805982	1	ZAF	South Africa
ZAF_1_NW	North West	2017	Average age at circumcision (MMC)	No program data	19.01057105430525	0.5674414102037887	18.983763627278577	17.988349081482	20.00848277757517	1	ZAF	South Africa
ZAF_1_NW	North West	2017	Average age at circumcision (MMC)	With program data	18.894692745971042	0.5866089732408805	18.85400039658202	17.887656461400276	20.04867388103521	1	ZAF	South Africa
ZAF_1_NW	North West	2017	Average age at circumcision (MMC-T)	No program data	NA	NA	NA	NA	NA	1	ZAF	South Africa
ZAF_1_NW	North West	2017	Average age at circumcision (MMC-T)	With program data	NA	NA	NA	NA	NA	1	ZAF	South Africa
ZAF_1_NW	North West	2017	Average age at circumcision (MMC-nT)	No program data	19.01057105430525	0.5674414102037887	18.983763627278577	17.988349081482	20.00848277757517	1	ZAF	South Africa
ZAF_1_NW	North West	2017	Average age at circumcision (MMC-nTs)	With program data	18.894692745971042	0.5866089732408805	18.85400039658202	17.887656461400276	20.04867388103521	1	ZAF	South Africa
ZAF_1_NW	North West	2017	Average age at circumcision (TMC)	No program data	18.4376759890547	0.4522445788319536	18.4313288814651	17.65298573009607	19.40466836890316	1	ZAF	South Africa
ZAF_1_NW	North West	2017	Average age at circumcision (TMC)	With program data	18.376318201080913	0.45908875852202374	18.396257630104394	17.555558559155358	19.2515705100651	1	ZAF	South Africa
ZAF_1_NW	North West	2017	Average age at circumcision (TMIC)	No program data	18.4376759890547	0.4522445788319536	18.4313288814651	17.65298573009607	19.40466836890316	1	ZAF	South Africa
ZAF_1_NW	North West	2017	Average age at circumcision (TMIC)	With program data	18.376318201080913	0.45908875852202374	18.396257630104394	17.555558559155358	19.2515705100651	1	ZAF	South Africa
ZAF_1_NW	North West	2018	Average age at circumcision (MC)	No program data	18.660729482322985	0.6215083794540436	18.597466659436137	17.640207938974243	19.93448402662034	1	ZAF	South Africa
ZAF_1_NW	North West	2018	Average age at circumcision (MC)	With program data	19.002047862383186	0.6065768382418356	18.987537470594823	17.861007090295665	20.229649627442214	1	ZAF	South Africa
ZAF_1_NW	North West	2018	Average age at circumcision (MMC)	No program data	18.685394671013253	0.7023257139863662	18.642269313314902	17.346677533050293	20.039808870603288	1	ZAF	South Africa
ZAF_1_NW	North West	2018	Average age at circumcision (MMC)	With program data	19.079807603038123	0.6727892172807077	19.067941008072687	17.858669252135	20.464351206583217	1	ZAF	South Africa
ZAF_1_NW	North West	2018	Average age at circumcision (MMC-T)	No program data	NA	NA	NA	NA	NA	1	ZAF	South Africa
ZAF_1_NW	North West	2018	Average age at circumcision (MMC-T)	With program data	NA	NA	NA	NA	NA	1	ZAF	South Africa
ZAF_1_NW	North West	2018	Average age at circumcision (MMC-nT)	No program data	18.685394671013253	0.7023257139863662	18.642269313314902	17.346677533050293	20.039808870603288	1	ZAF	South Africa
ZAF_1_NW	North West	2018	Average age at circumcision (MMC-nTs)	With program data	19.079807603038123	0.6727892172807077	19.067941008072687	17.858669252135	20.464351206583217	1	ZAF	South Africa
ZAF_1_NW	North West	2018	Average age at circumcision (TMC)	No program data	18.38018285899898	0.4813658240950351	18.37464570000502	17.540006389649676	19.446315089205456	1	ZAF	South Africa
ZAF_1_NW	North West	2018	Average age at circumcision (TMC)	With program data	18.26532970793182	0.4742714395515277	18.299753723847168	17.422013068771783	19.148517332976596	1	ZAF	South Africa
ZAF_1_NW	North West	2018	Average age at circumcision (TMIC)	No program data	18.38018285899898	0.4813658240950351	18.37464570000502	17.540006389649676	19.446315089205456	1	ZAF	South Africa
ZAF_1_NW	North West	2018	Average age at circumcision (TMIC)	With program data	18.26532970793182	0.4742714395515277	18.299753723847168	17.422013068771783	19.148517332976596	1	ZAF	South Africa
ZAF_1_NW	North West	2019	Average age at circumcision (MC)	No program data	18.63472593311744	0.6892810560448285	18.510433169880148	17.494282754448193	20.178457792876543	1	ZAF	South Africa
ZAF_1_NW	North West	2019	Average age at circumcision (MC)	With program data	18.823600210957004	0.6739187374598474	18.79719895323999	17.642506653348484	20.14564982686425	1	ZAF	South Africa
ZAF_1_NW	North West	2019	Average age at circumcision (MMC)	No program data	18.670143649676003	0.7528337527172424	18.554910175357794	17.407656975596364	20.314437711804864	1	ZAF	South Africa
ZAF_1_NW	North West	2019	Average age at circumcision (MMC)	With program data	18.884261836536016	0.7390636491411439	18.801692475612512	17.64147141565276	20.342724988718654	1	ZAF	South Africa
ZAF_1_NW	North West	2019	Average age at circumcision (MMC-T)	No program data	NA	NA	NA	NA	NA	1	ZAF	South Africa
ZAF_1_NW	North West	2019	Average age at circumcision (MMC-T)	With program data	NA	NA	NA	NA	NA	1	ZAF	South Africa
ZAF_1_NW	North West	2019	Average age at circumcision (MMC-nT)	No program data	18.670143649676003	0.7528337527172424	18.554910175357794	17.407656975596364	20.314437711804864	1	ZAF	South Africa
ZAF_1_NW	North West	2019	Average age at circumcision (MMC-nTs)	With program data	18.884261836536016	0.7390636491411439	18.801692475612512	17.64147141565276	20.342724988718654	1	ZAF	South Africa
ZAF_1_NW	North West	2019	Average age at circumcision (TMC)	No program data	18.258184903778627	0.5020072793162904	18.241658638245795	17.379276461325126	19.348150967403967	1	ZAF	South Africa
ZAF_1_NW	North West	2019	Average age at circumcision (TMC)	With program data	18.14796674997078	0.5004663167155952	18.15671323170167	17.265664175658664	19.09501670918763	1	ZAF	South Africa
ZAF_1_NW	North West	2019	Average age at circumcision (TMIC)	No program data	18.258184903778627	0.5020072793162904	18.241658638245795	17.379276461325126	19.348150967403967	1	ZAF	South Africa
ZAF_1_NW	North West	2019	Average age at circumcision (TMIC)	With program data	18.14796674997078	0.5004663167155952	18.15671323170167	17.265664175658664	19.09501670918763	1	ZAF	South Africa
ZAF_1_NW	North West	2020	Average age at circumcision (MC)	No program data	18.292634153111663	0.6913195380316213	18.173081267137892	17.18451775399226	19.787752874022633	1	ZAF	South Africa
ZAF_1_NW	North West	2020	Average age at circumcision (MC)	With program data	18.31512328682625	0.9802283131668843	18.26259636103559	16.419135269801927	20.620261516650217	1	ZAF	South Africa
ZAF_1_NW	North West	2020	Average age at circumcision (MMC)	No program data	18.297391329174445	0.7849878859883522	18.172034718904158	16.984552314364173	19.950997841189725	1	ZAF	South Africa
ZAF_1_NW	North West	2020	Average age at circumcision (MMC)	With program data	18.26865407604612	1.2174702125049826	18.27775480460347	15.756554430084398	20.72540087277506	1	ZAF	South Africa
ZAF_1_NW	North West	2020	Average age at circumcision (MMC-T)	No program data	NA	NA	NA	NA	NA	1	ZAF	South Africa
ZAF_1_NW	North West	2020	Average age at circumcision (MMC-T)	With program data	NA	NA	NA	NA	NA	1	ZAF	South Africa
ZAF_1_NW	North West	2020	Average age at circumcision (MMC-nT)	No program data	18.297391329174445	0.7849878859883522	18.172034718904158	16.984552314364173	19.950997841189725	1	ZAF	South Africa
ZAF_1_NW	North West	2020	Average age at circumcision (MMC-nTs)	With program data	18.26865407604612	1.2174702125049826	18.27775480460347	15.756554430084398	20.72540087277506	1	ZAF	South Africa
ZAF_1_NW	North West	2020	Average age at circumcision (TMC)	No program data	18.110771319564925	0.5252443146787966	18.105491350750405	17.206625245792143	19.20116465043236	1	ZAF	South Africa
ZAF_1_NW	North West	2020	Average age at circumcision (TMC)	With program data	17.998045114994206	0.5321816676537586	17.957844432684027	17.066370286052024	19.00633423218545	1	ZAF	South Africa
ZAF_1_NW	North West	2020	Average age at circumcision (TMIC)	No program data	18.110771319564925	0.5252443146787966	18.105491350750405	17.206625245792143	19.20116465043236	1	ZAF	South Africa
ZAF_1_NW	North West	2020	Average age at circumcision (TMIC)	With program data	17.998045114994206	0.5321816676537586	17.957844432684027	17.066370286052024	19.00633423218545	1	ZAF	South Africa
ZAF_1_NW	North West	2021	Average age at circumcision (MC)	No program data	18.21595173012636	0.7698425504478291	18.132696443554984	17.08078373715626	19.810901578931407	1	ZAF	South Africa
ZAF_1_NW	North West	2021	Average age at circumcision (MC)	With program data	18.00015622420545	1.2221855879262078	17.87873203533475	16.331118496474126	21.059025649427802	1	ZAF	South Africa
ZAF_1_NW	North West	2021	Average age at circumcision (MMC)	No program data	18.231444300115143	0.8632043483158796	18.15252627852886	16.904629264745488	19.881403058382688	1	ZAF	South Africa
ZAF_1_NW	North West	2021	Average age at circumcision (MMC)	With program data	17.850705037971917	1.544693115075281	17.811368748540062	14.529212079804108	21.19103247971657	1	ZAF	South Africa
ZAF_1_NW	North West	2021	Average age at circumcision (MMC-T)	No program data	NA	NA	NA	NA	NA	1	ZAF	South Africa
ZAF_1_NW	North West	2021	Average age at circumcision (MMC-T)	With program data	NA	NA	NA	NA	NA	1	ZAF	South Africa
ZAF_1_NW	North West	2021	Average age at circumcision (MMC-nT)	No program data	18.231444300115143	0.8632043483158796	18.15252627852886	16.904629264745488	19.881403058382688	1	ZAF	South Africa
ZAF_1_NW	North West	2021	Average age at circumcision (MMC-nTs)	With program data	17.850705037971917	1.544693115075281	17.811368748540062	14.529212079804108	21.19103247971657	1	ZAF	South Africa
ZAF_1_NW	North West	2021	Average age at circumcision (TMC)	No program data	17.912250707284283	0.5238816895827608	17.88859377376091	17.037766964076475	19.004846620639864	1	ZAF	South Africa
ZAF_1_NW	North West	2021	Average age at circumcision (TMC)	With program data	17.794846978218725	0.5414415526120002	17.785261384738785	16.858471418621075	18.72681764872648	1	ZAF	South Africa
ZAF_1_NW	North West	2021	Average age at circumcision (TMIC)	No program data	17.912250707284283	0.5238816895827608	17.88859377376091	17.037766964076475	19.004846620639864	1	ZAF	South Africa
ZAF_1_NW	North West	2021	Average age at circumcision (TMIC)	With program data	17.794846978218725	0.5414415526120002	17.785261384738785	16.858471418621075	18.72681764872648	1	ZAF	South Africa
ZAF_1_WC	Western Cape	2006	Average age at circumcision (MC)	No program data	16.433869032061544	0.35930801948328084	16.425640893649884	15.777944815797776	17.06508876093673	1	ZAF	South Africa
ZAF_1_WC	Western Cape	2006	Average age at circumcision (MC)	With program data	16.462242497071784	0.33757502542512635	16.461675468788062	15.801742625513223	17.066964487937536	1	ZAF	South Africa
ZAF_1_WC	Western Cape	2006	Average age at circumcision (MMC)	No program data	9.020731189406902	0.679261887542724	8.891776466462035	7.986867760588998	10.506657993055867	1	ZAF	South Africa
ZAF_1_WC	Western Cape	2006	Average age at circumcision (MMC)	With program data	9.768620022586406	0.7460698991144981	9.717131800375455	8.554962104467553	11.12059687922816	1	ZAF	South Africa
ZAF_1_WC	Western Cape	2006	Average age at circumcision (MMC-T)	No program data	NA	NA	NA	NA	NA	1	ZAF	South Africa
ZAF_1_WC	Western Cape	2006	Average age at circumcision (MMC-T)	With program data	NA	NA	NA	NA	NA	1	ZAF	South Africa
ZAF_1_WC	Western Cape	2006	Average age at circumcision (MMC-nT)	No program data	9.020731189406902	0.679261887542724	8.891776466462035	7.986867760588998	10.506657993055867	1	ZAF	South Africa
ZAF_1_WC	Western Cape	2006	Average age at circumcision (MMC-nTs)	With program data	9.768620022586406	0.7460698991144981	9.717131800375455	8.554962104467553	11.12059687922816	1	ZAF	South Africa
ZAF_1_WC	Western Cape	2006	Average age at circumcision (TMC)	No program data	20.255741234483693	0.2698505543313662	20.26499681431065	19.851857467541294	20.758390917341977	1	ZAF	South Africa
ZAF_1_WC	Western Cape	2006	Average age at circumcision (TMC)	With program data	20.205618602230096	0.2430535230847493	20.197416398483693	19.826572479661735	20.69764272733375	1	ZAF	South Africa
ZAF_1_WC	Western Cape	2006	Average age at circumcision (TMIC)	No program data	20.255741234483693	0.2698505543313662	20.26499681431065	19.851857467541294	20.758390917341977	1	ZAF	South Africa
ZAF_1_WC	Western Cape	2006	Average age at circumcision (TMIC)	With program data	20.205618602230096	0.2430535230847493	20.197416398483693	19.826572479661735	20.69764272733375	1	ZAF	South Africa
ZAF_1_WC	Western Cape	2007	Average age at circumcision (MC)	No program data	16.497938015413542	0.3820281881212066	16.468646919651345	15.783359732495157	17.14708424210985	1	ZAF	South Africa
ZAF_1_WC	Western Cape	2007	Average age at circumcision (MC)	With program data	16.3769395316471	0.5990371977581977	16.310538161483993	15.38381787709034	17.9440512463743	1	ZAF	South Africa
ZAF_1_WC	Western Cape	2007	Average age at circumcision (MMC)	No program data	9.755368633718954	1.0948822172627637	9.73503827441944	7.780244251849107	11.836154345197105	1	ZAF	South Africa
ZAF_1_WC	Western Cape	2007	Average age at circumcision (MMC)	With program data	9.327292438954801	2.5073183847436926	9.35000182213033	5.213211796793265	15.278823571222485	1	ZAF	South Africa
ZAF_1_WC	Western Cape	2007	Average age at circumcision (MMC-T)	No program data	NA	NA	NA	NA	NA	1	ZAF	South Africa
ZAF_1_WC	Western Cape	2007	Average age at circumcision (MMC-T)	With program data	NA	NA	NA	NA	NA	1	ZAF	South Africa
ZAF_1_WC	Western Cape	2007	Average age at circumcision (MMC-nT)	No program data	9.755368633718954	1.0948822172627637	9.73503827441944	7.780244251849107	11.836154345197105	1	ZAF	South Africa
ZAF_1_WC	Western Cape	2007	Average age at circumcision (MMC-nTs)	With program data	9.327292438954801	2.5073183847436926	9.35000182213033	5.213211796793265	15.278823571222485	1	ZAF	South Africa
ZAF_1_WC	Western Cape	2007	Average age at circumcision (TMC)	No program data	20.29057097550817	0.27139899336435735	20.3002404514096	19.87439112976084	20.792116834220607	1	ZAF	South Africa
ZAF_1_WC	Western Cape	2007	Average age at circumcision (TMC)	With program data	20.240550044043697	0.2438606441143132	20.232120265177933	19.85678597004538	20.734725648425247	1	ZAF	South Africa
ZAF_1_WC	Western Cape	2007	Average age at circumcision (TMIC)	No program data	20.29057097550817	0.27139899336435735	20.3002404514096	19.87439112976084	20.792116834220607	1	ZAF	South Africa
ZAF_1_WC	Western Cape	2007	Average age at circumcision (TMIC)	With program data	20.240550044043697	0.2438606441143132	20.232120265177933	19.85678597004538	20.734725648425247	1	ZAF	South Africa
ZAF_1_WC	Western Cape	2008	Average age at circumcision (MC)	No program data	16.484951690531695	0.38041872432483886	16.423122952989285	15.824050792330251	17.27387261901238	1	ZAF	South Africa
ZAF_1_WC	Western Cape	2008	Average age at circumcision (MC)	With program data	16.425557640604907	0.5444298806297636	16.38279932999915	15.381394544716379	17.661460238033786	1	ZAF	South Africa
ZAF_1_WC	Western Cape	2008	Average age at circumcision (MMC)	No program data	10.21447318594153	0.8749445507859623	10.073892179535541	8.813271531687558	12.10331097080549	1	ZAF	South Africa
ZAF_1_WC	Western Cape	2008	Average age at circumcision (MMC)	With program data	10.002893867209597	2.346514973086874	9.966238869429183	6.77352695028967	15.413784783040569	1	ZAF	South Africa
ZAF_1_WC	Western Cape	2008	Average age at circumcision (MMC-T)	No program data	NA	NA	NA	NA	NA	1	ZAF	South Africa
ZAF_1_WC	Western Cape	2008	Average age at circumcision (MMC-T)	With program data	NA	NA	NA	NA	NA	1	ZAF	South Africa
ZAF_1_WC	Western Cape	2008	Average age at circumcision (MMC-nT)	No program data	10.21447318594153	0.8749445507859623	10.073892179535541	8.813271531687558	12.10331097080549	1	ZAF	South Africa
ZAF_1_WC	Western Cape	2008	Average age at circumcision (MMC-nTs)	With program data	10.002893867209597	2.346514973086874	9.966238869429183	6.77352695028967	15.413784783040569	1	ZAF	South Africa
ZAF_1_WC	Western Cape	2008	Average age at circumcision (TMC)	No program data	20.325335207298526	0.2760186845290221	20.339327791741024	19.892247096875586	20.832661642220884	1	ZAF	South Africa
ZAF_1_WC	Western Cape	2008	Average age at circumcision (TMC)	With program data	20.27516337389477	0.24680434361251924	20.266517515201564	19.882769445712047	20.775934693926875	1	ZAF	South Africa
ZAF_1_WC	Western Cape	2008	Average age at circumcision (TMIC)	No program data	20.325335207298526	0.2760186845290221	20.339327791741024	19.892247096875586	20.832661642220884	1	ZAF	South Africa
ZAF_1_WC	Western Cape	2008	Average age at circumcision (TMIC)	With program data	20.27516337389477	0.24680434361251924	20.266517515201564	19.882769445712047	20.775934693926875	1	ZAF	South Africa
ZAF_1_WC	Western Cape	2009	Average age at circumcision (MC)	No program data	16.48676749259294	0.3979490562602983	16.488473859854306	15.67291755137227	17.144313585319402	1	ZAF	South Africa
ZAF_1_WC	Western Cape	2009	Average age at circumcision (MC)	With program data	16.37837572079687	0.6972725156095231	16.286963891891013	15.269980820460084	18.123874839964902	1	ZAF	South Africa
ZAF_1_WC	Western Cape	2009	Average age at circumcision (MMC)	No program data	10.555878738317366	1.0621845942558366	10.547689813928013	8.449383132215829	12.444751183339385	1	ZAF	South Africa
ZAF_1_WC	Western Cape	2009	Average age at circumcision (MMC)	With program data	10.085659009784996	2.7106966908684753	9.528979671962574	5.748816524671103	16.189011026751274	1	ZAF	South Africa
ZAF_1_WC	Western Cape	2009	Average age at circumcision (MMC-T)	No program data	NA	NA	NA	NA	NA	1	ZAF	South Africa
ZAF_1_WC	Western Cape	2009	Average age at circumcision (MMC-T)	With program data	NA	NA	NA	NA	NA	1	ZAF	South Africa
ZAF_1_WC	Western Cape	2009	Average age at circumcision (MMC-nT)	No program data	10.555878738317366	1.0621845942558366	10.547689813928013	8.449383132215829	12.444751183339385	1	ZAF	South Africa
ZAF_1_WC	Western Cape	2009	Average age at circumcision (MMC-nTs)	With program data	10.085659009784996	2.7106966908684753	9.528979671962574	5.748816524671103	16.189011026751274	1	ZAF	South Africa
ZAF_1_WC	Western Cape	2009	Average age at circumcision (TMC)	No program data	20.36004961744004	0.28253447534001613	20.3782350210286	19.911416897976558	20.878768357340924	1	ZAF	South Africa
ZAF_1_WC	Western Cape	2009	Average age at circumcision (TMC)	With program data	20.309139852003447	0.25175404177672506	20.301137584640585	19.905937868987994	20.81993944625239	1	ZAF	South Africa
ZAF_1_WC	Western Cape	2009	Average age at circumcision (TMIC)	No program data	20.36004961744004	0.28253447534001613	20.3782350210286	19.911416897976558	20.878768357340924	1	ZAF	South Africa
ZAF_1_WC	Western Cape	2009	Average age at circumcision (TMIC)	With program data	20.309139852003447	0.25175404177672506	20.301137584640585	19.905937868987994	20.81993944625239	1	ZAF	South Africa
ZAF_1_WC	Western Cape	2010	Average age at circumcision (MC)	No program data	17.122746145704177	0.3979892918381287	17.1146045594734	16.429257169756962	17.865329793172034	1	ZAF	South Africa
ZAF_1_WC	Western Cape	2010	Average age at circumcision (MC)	With program data	15.627520513490166	0.37475289175689674	15.635092645224606	14.953830638173251	16.295716947947515	1	ZAF	South Africa
ZAF_1_WC	Western Cape	2010	Average age at circumcision (MMC)	No program data	13.453820452985234	0.8166898396018721	13.476511070758924	12.050103264216764	15.148326854489923	1	ZAF	South Africa
ZAF_1_WC	Western Cape	2010	Average age at circumcision (MMC)	With program data	6.234755925308957	0.32459991769584634	6.226856109973536	5.670075154158576	6.891263391937366	1	ZAF	South Africa
ZAF_1_WC	Western Cape	2010	Average age at circumcision (MMC-T)	No program data	NA	NA	NA	NA	NA	1	ZAF	South Africa
ZAF_1_WC	Western Cape	2010	Average age at circumcision (MMC-T)	With program data	NA	NA	NA	NA	NA	1	ZAF	South Africa
ZAF_1_WC	Western Cape	2010	Average age at circumcision (MMC-nT)	No program data	13.453820452985234	0.8166898396018721	13.476511070758924	12.050103264216764	15.148326854489923	1	ZAF	South Africa
ZAF_1_WC	Western Cape	2010	Average age at circumcision (MMC-nTs)	With program data	6.234755925308957	0.32459991769584634	6.226856109973536	5.670075154158576	6.891263391937366	1	ZAF	South Africa
ZAF_1_WC	Western Cape	2010	Average age at circumcision (TMC)	No program data	20.395953537108717	0.2898744570684778	20.415811766832952	19.936855422083855	20.92730024450516	1	ZAF	South Africa
ZAF_1_WC	Western Cape	2010	Average age at circumcision (TMC)	With program data	20.34435296236867	0.25771520155085287	20.340809988774865	19.930620805046164	20.86460848235494	1	ZAF	South Africa
ZAF_1_WC	Western Cape	2010	Average age at circumcision (TMIC)	No program data	20.395953537108717	0.2898744570684778	20.415811766832952	19.936855422083855	20.92730024450516	1	ZAF	South Africa
ZAF_1_WC	Western Cape	2010	Average age at circumcision (TMIC)	With program data	20.34435296236867	0.25771520155085287	20.340809988774865	19.930620805046164	20.86460848235494	1	ZAF	South Africa
ZAF_1_WC	Western Cape	2011	Average age at circumcision (MC)	No program data	17.01199548927434	0.41035169659302	17.028820602336147	16.21857499694341	17.806430274147413	1	ZAF	South Africa
ZAF_1_WC	Western Cape	2011	Average age at circumcision (MC)	With program data	17.06897708395729	0.31519311715585574	17.057793051002122	16.560710220766527	17.64600545175398	1	ZAF	South Africa
ZAF_1_WC	Western Cape	2011	Average age at circumcision (MMC)	No program data	13.182810953860853	1.0470135459804493	13.185665662823522	11.325720740718612	15.174077146880322	1	ZAF	South Africa
ZAF_1_WC	Western Cape	2011	Average age at circumcision (MMC)	With program data	13.57479631551921	0.49850708423756823	13.582495863418412	12.577098177070702	14.586566507158473	1	ZAF	South Africa
ZAF_1_WC	Western Cape	2011	Average age at circumcision (MMC-T)	No program data	NA	NA	NA	NA	NA	1	ZAF	South Africa
ZAF_1_WC	Western Cape	2011	Average age at circumcision (MMC-T)	With program data	NA	NA	NA	NA	NA	1	ZAF	South Africa
ZAF_1_WC	Western Cape	2011	Average age at circumcision (MMC-nT)	No program data	13.182810953860853	1.0470135459804493	13.185665662823522	11.325720740718612	15.174077146880322	1	ZAF	South Africa
ZAF_1_WC	Western Cape	2011	Average age at circumcision (MMC-nTs)	With program data	13.57479631551921	0.49850708423756823	13.582495863418412	12.577098177070702	14.586566507158473	1	ZAF	South Africa
ZAF_1_WC	Western Cape	2011	Average age at circumcision (TMC)	No program data	20.43103029498148	0.2990787902901947	20.45190350083118	19.95767392122181	20.97945772597305	1	ZAF	South Africa
ZAF_1_WC	Western Cape	2011	Average age at circumcision (TMC)	With program data	20.37736421950045	0.2637911969128841	20.376026934886852	19.95342741094189	20.906667115816234	1	ZAF	South Africa
ZAF_1_WC	Western Cape	2011	Average age at circumcision (TMIC)	No program data	20.43103029498148	0.2990787902901947	20.45190350083118	19.95767392122181	20.97945772597305	1	ZAF	South Africa
ZAF_1_WC	Western Cape	2011	Average age at circumcision (TMIC)	With program data	20.37736421950045	0.2637911969128841	20.376026934886852	19.95342741094189	20.906667115816234	1	ZAF	South Africa
ZAF_1_WC	Western Cape	2012	Average age at circumcision (MC)	No program data	17.330101467722283	0.41927009211083693	17.338571623816776	16.53789984760436	18.14689836091414	1	ZAF	South Africa
ZAF_1_WC	Western Cape	2012	Average age at circumcision (MC)	With program data	16.15940925621515	0.3436502229099608	16.1579885807775	15.543464575210209	16.815604129449234	1	ZAF	South Africa
ZAF_1_WC	Western Cape	2012	Average age at circumcision (MMC)	No program data	14.471521212055514	0.8047481974371637	14.468260098528042	12.936894457946599	15.867295855269763	1	ZAF	South Africa
ZAF_1_WC	Western Cape	2012	Average age at circumcision (MMC)	With program data	10.091072855954858	0.4379168436243401	10.089022719867586	9.319623410312126	10.994820935218813	1	ZAF	South Africa
ZAF_1_WC	Western Cape	2012	Average age at circumcision (MMC-T)	No program data	NA	NA	NA	NA	NA	1	ZAF	South Africa
ZAF_1_WC	Western Cape	2012	Average age at circumcision (MMC-T)	With program data	NA	NA	NA	NA	NA	1	ZAF	South Africa
ZAF_1_WC	Western Cape	2012	Average age at circumcision (MMC-nT)	No program data	14.471521212055514	0.8047481974371637	14.468260098528042	12.936894457946599	15.867295855269763	1	ZAF	South Africa
ZAF_1_WC	Western Cape	2012	Average age at circumcision (MMC-nTs)	With program data	10.091072855954858	0.4379168436243401	10.089022719867586	9.319623410312126	10.994820935218813	1	ZAF	South Africa
ZAF_1_WC	Western Cape	2012	Average age at circumcision (TMC)	No program data	20.45488747044024	0.3083479714975479	20.4766177177723	19.968112773917653	21.01783643597031	1	ZAF	South Africa
ZAF_1_WC	Western Cape	2012	Average age at circumcision (TMC)	With program data	20.40197616438359	0.2725493437490047	20.40027748171991	19.963553973190002	20.94970976989284	1	ZAF	South Africa
ZAF_1_WC	Western Cape	2012	Average age at circumcision (TMIC)	No program data	20.45488747044024	0.3083479714975479	20.4766177177723	19.968112773917653	21.01783643597031	1	ZAF	South Africa
ZAF_1_WC	Western Cape	2012	Average age at circumcision (TMIC)	With program data	20.40197616438359	0.2725493437490047	20.40027748171991	19.963553973190002	20.94970976989284	1	ZAF	South Africa
ZAF_1_WC	Western Cape	2013	Average age at circumcision (MC)	No program data	17.71191269878422	0.4474070897117215	17.684955960197286	16.85534144896622	18.650320347590814	1	ZAF	South Africa
ZAF_1_WC	Western Cape	2013	Average age at circumcision (MC)	With program data	17.83279946466878	0.3293195668961545	17.818888431596303	17.236545924460962	18.451248366666718	1	ZAF	South Africa
ZAF_1_WC	Western Cape	2013	Average age at circumcision (MMC)	No program data	15.743827160878956	0.8974037330134731	15.759543554124685	13.980691785612164	17.282520832180758	1	ZAF	South Africa
ZAF_1_WC	Western Cape	2013	Average age at circumcision (MMC)	With program data	16.19380251798547	0.5154330939780299	16.20113825811562	15.18511122175815	17.132724993835602	1	ZAF	South Africa
ZAF_1_WC	Western Cape	2013	Average age at circumcision (MMC-T)	No program data	NA	NA	NA	NA	NA	1	ZAF	South Africa
ZAF_1_WC	Western Cape	2013	Average age at circumcision (MMC-T)	With program data	NA	NA	NA	NA	NA	1	ZAF	South Africa
ZAF_1_WC	Western Cape	2013	Average age at circumcision (MMC-nT)	No program data	15.743827160878956	0.8974037330134731	15.759543554124685	13.980691785612164	17.282520832180758	1	ZAF	South Africa
ZAF_1_WC	Western Cape	2013	Average age at circumcision (MMC-nTs)	With program data	16.19380251798547	0.5154330939780299	16.20113825811562	15.18511122175815	17.132724993835602	1	ZAF	South Africa
ZAF_1_WC	Western Cape	2013	Average age at circumcision (TMC)	No program data	20.470637053490083	0.317901546353732	20.496273373822348	19.96678359153566	21.052111078960536	1	ZAF	South Africa
ZAF_1_WC	Western Cape	2013	Average age at circumcision (TMC)	With program data	20.417563837872677	0.2800793301051635	20.414220555152365	19.966336936117905	20.979089036962314	1	ZAF	South Africa
ZAF_1_WC	Western Cape	2013	Average age at circumcision (TMIC)	No program data	20.470637053490083	0.317901546353732	20.496273373822348	19.96678359153566	21.052111078960536	1	ZAF	South Africa
ZAF_1_WC	Western Cape	2013	Average age at circumcision (TMIC)	With program data	20.417563837872677	0.2800793301051635	20.414220555152365	19.966336936117905	20.979089036962314	1	ZAF	South Africa
ZAF_1_WC	Western Cape	2014	Average age at circumcision (MC)	No program data	17.977471554149474	0.43670249853872345	17.979571728436873	17.089356985338856	18.831741903826583	1	ZAF	South Africa
ZAF_1_WC	Western Cape	2014	Average age at circumcision (MC)	With program data	17.566545536870503	0.3518282152346341	17.571956430411234	16.90745490551256	18.23581485328513	1	ZAF	South Africa
ZAF_1_WC	Western Cape	2014	Average age at circumcision (MMC)	No program data	16.54223398980611	0.6885444103583624	16.51052945200678	15.213314921151948	17.977221718122582	1	ZAF	South Africa
ZAF_1_WC	Western Cape	2014	Average age at circumcision (MMC)	With program data	15.698619615902572	0.5542037525535426	15.696978161976428	14.631640459965492	16.791112133280247	1	ZAF	South Africa
ZAF_1_WC	Western Cape	2014	Average age at circumcision (MMC-T)	No program data	NA	NA	NA	NA	NA	1	ZAF	South Africa
ZAF_1_WC	Western Cape	2014	Average age at circumcision (MMC-T)	With program data	NA	NA	NA	NA	NA	1	ZAF	South Africa
ZAF_1_WC	Western Cape	2014	Average age at circumcision (MMC-nT)	No program data	16.54223398980611	0.6885444103583624	16.51052945200678	15.213314921151948	17.977221718122582	1	ZAF	South Africa
ZAF_1_WC	Western Cape	2014	Average age at circumcision (MMC-nTs)	With program data	15.698619615902572	0.5542037525535426	15.696978161976428	14.631640459965492	16.791112133280247	1	ZAF	South Africa
ZAF_1_WC	Western Cape	2014	Average age at circumcision (TMC)	No program data	20.47857482822184	0.32755591388965366	20.506790670895512	19.95749142944531	21.078288767083976	1	ZAF	South Africa
ZAF_1_WC	Western Cape	2014	Average age at circumcision (TMC)	With program data	20.429962768696946	0.2899069321677159	20.423272306118704	19.96168363034188	21.00735035248249	1	ZAF	South Africa
ZAF_1_WC	Western Cape	2014	Average age at circumcision (TMIC)	No program data	20.47857482822184	0.32755591388965366	20.506790670895512	19.95749142944531	21.078288767083976	1	ZAF	South Africa
ZAF_1_WC	Western Cape	2014	Average age at circumcision (TMIC)	With program data	20.429962768696946	0.2899069321677159	20.423272306118704	19.96168363034188	21.00735035248249	1	ZAF	South Africa
ZAF_1_WC	Western Cape	2015	Average age at circumcision (MC)	No program data	17.82944056995755	0.46539944759875135	17.81499570042543	17.021699241696947	18.66153968894292	1	ZAF	South Africa
ZAF_1_WC	Western Cape	2015	Average age at circumcision (MC)	With program data	17.252719864549128	0.36229090097762046	17.20910044904818	16.573771448962173	17.971920262630007	1	ZAF	South Africa
ZAF_1_WC	Western Cape	2015	Average age at circumcision (MMC)	No program data	16.309597718252157	0.8086301237708657	16.330635115486395	14.764442983279215	17.873306374764855	1	ZAF	South Africa
ZAF_1_WC	Western Cape	2015	Average age at circumcision (MMC)	With program data	14.982607011315372	0.5704087853739299	14.961916586797546	13.903735724872426	16.21585199810626	1	ZAF	South Africa
ZAF_1_WC	Western Cape	2015	Average age at circumcision (MMC-T)	No program data	NA	NA	NA	NA	NA	1	ZAF	South Africa
ZAF_1_WC	Western Cape	2015	Average age at circumcision (MMC-T)	With program data	NA	NA	NA	NA	NA	1	ZAF	South Africa
ZAF_1_WC	Western Cape	2015	Average age at circumcision (MMC-nT)	No program data	16.309597718252157	0.8086301237708657	16.330635115486395	14.764442983279215	17.873306374764855	1	ZAF	South Africa
ZAF_1_WC	Western Cape	2015	Average age at circumcision (MMC-nTs)	With program data	14.982607011315372	0.5704087853739299	14.961916586797546	13.903735724872426	16.21585199810626	1	ZAF	South Africa
ZAF_1_WC	Western Cape	2015	Average age at circumcision (TMC)	No program data	20.479521028435155	0.3364501031847397	20.507456309341073	19.936202003243494	21.095993000635822	1	ZAF	South Africa
ZAF_1_WC	Western Cape	2015	Average age at circumcision (TMC)	With program data	20.433985675052305	0.29839189559389745	20.422039488765474	19.95181605589301	21.02432617779657	1	ZAF	South Africa
ZAF_1_WC	Western Cape	2015	Average age at circumcision (TMIC)	No program data	20.479521028435155	0.3364501031847397	20.507456309341073	19.936202003243494	21.095993000635822	1	ZAF	South Africa
ZAF_1_WC	Western Cape	2015	Average age at circumcision (TMIC)	With program data	20.433985675052305	0.29839189559389745	20.422039488765474	19.95181605589301	21.02432617779657	1	ZAF	South Africa
ZAF_1_WC	Western Cape	2016	Average age at circumcision (MC)	No program data	18.050088657896612	0.48548913494433565	18.10114003437456	17.04462397839716	18.858763762435714	1	ZAF	South Africa
ZAF_1_WC	Western Cape	2016	Average age at circumcision (MC)	With program data	16.993167695824987	0.38669950990935414	16.990797886013965	16.28640701576491	17.710360358215397	1	ZAF	South Africa
ZAF_1_WC	Western Cape	2016	Average age at circumcision (MMC)	No program data	16.913161358665025	0.7084086318294488	16.92222376161284	15.437598712118458	18.200082005684834	1	ZAF	South Africa
ZAF_1_WC	Western Cape	2016	Average age at circumcision (MMC)	With program data	14.33758474264811	0.6370090589169749	14.291518662448855	13.178286583901402	15.557274632027362	1	ZAF	South Africa
ZAF_1_WC	Western Cape	2016	Average age at circumcision (MMC-T)	No program data	NA	NA	NA	NA	NA	1	ZAF	South Africa
ZAF_1_WC	Western Cape	2016	Average age at circumcision (MMC-T)	With program data	NA	NA	NA	NA	NA	1	ZAF	South Africa
ZAF_1_WC	Western Cape	2016	Average age at circumcision (MMC-nT)	No program data	16.913161358665025	0.7084086318294488	16.92222376161284	15.437598712118458	18.200082005684834	1	ZAF	South Africa
ZAF_1_WC	Western Cape	2016	Average age at circumcision (MMC-nTs)	With program data	14.33758474264811	0.6370090589169749	14.291518662448855	13.178286583901402	15.557274632027362	1	ZAF	South Africa
ZAF_1_WC	Western Cape	2016	Average age at circumcision (TMC)	No program data	20.475819115632646	0.3428203243717594	20.50412321652185	19.913548860139706	21.105931653710776	1	ZAF	South Africa
ZAF_1_WC	Western Cape	2016	Average age at circumcision (TMC)	With program data	20.432370081988804	0.3050066188953847	20.416805925856078	19.94005789620227	21.028441173844925	1	ZAF	South Africa
ZAF_1_WC	Western Cape	2016	Average age at circumcision (TMIC)	No program data	20.475819115632646	0.3428203243717594	20.50412321652185	19.913548860139706	21.105931653710776	1	ZAF	South Africa
ZAF_1_WC	Western Cape	2016	Average age at circumcision (TMIC)	With program data	20.432370081988804	0.3050066188953847	20.416805925856078	19.94005789620227	21.028441173844925	1	ZAF	South Africa
ZAF_1_WC	Western Cape	2017	Average age at circumcision (MC)	No program data	17.824246607968245	0.6928814982485008	17.78634204782151	16.57285952186462	19.063946909789564	1	ZAF	South Africa
ZAF_1_WC	Western Cape	2017	Average age at circumcision (MC)	With program data	17.621354660486787	0.45244166705731614	17.56813452211278	16.855891675446056	18.436175025062987	1	ZAF	South Africa
ZAF_1_WC	Western Cape	2017	Average age at circumcision (MMC)	No program data	16.364208466655228	1.306717519100616	16.33614874027073	14.076960114449586	18.54317742930266	1	ZAF	South Africa
ZAF_1_WC	Western Cape	2017	Average age at circumcision (MMC)	With program data	15.91416095320121	0.7240993757698121	15.82502910808672	14.633774932920414	17.295934698491443	1	ZAF	South Africa
ZAF_1_WC	Western Cape	2017	Average age at circumcision (MMC-T)	No program data	NA	NA	NA	NA	NA	1	ZAF	South Africa
ZAF_1_WC	Western Cape	2017	Average age at circumcision (MMC-T)	With program data	NA	NA	NA	NA	NA	1	ZAF	South Africa
ZAF_1_WC	Western Cape	2017	Average age at circumcision (MMC-nT)	No program data	16.364208466655228	1.306717519100616	16.33614874027073	14.076960114449586	18.54317742930266	1	ZAF	South Africa
ZAF_1_WC	Western Cape	2017	Average age at circumcision (MMC-nTs)	With program data	15.91416095320121	0.7240993757698121	15.82502910808672	14.633774932920414	17.295934698491443	1	ZAF	South Africa
ZAF_1_WC	Western Cape	2017	Average age at circumcision (TMC)	No program data	20.47957837708728	0.3488880370888279	20.521727147860382	19.900681442350177	21.122074313849744	1	ZAF	South Africa
ZAF_1_WC	Western Cape	2017	Average age at circumcision (TMC)	With program data	20.434393470072607	0.3104531370323423	20.41478830052123	19.933306178253744	21.03126467897009	1	ZAF	South Africa
ZAF_1_WC	Western Cape	2017	Average age at circumcision (TMIC)	No program data	20.47957837708728	0.3488880370888279	20.521727147860382	19.900681442350177	21.122074313849744	1	ZAF	South Africa
ZAF_1_WC	Western Cape	2017	Average age at circumcision (TMIC)	With program data	20.434393470072607	0.3104531370323423	20.41478830052123	19.933306178253744	21.03126467897009	1	ZAF	South Africa
ZAF_1_WC	Western Cape	2018	Average age at circumcision (MC)	No program data	17.886194899062815	0.8274340538263717	17.949794788250514	16.156772362328372	19.521600594330152	1	ZAF	South Africa
ZAF_1_WC	Western Cape	2018	Average age at circumcision (MC)	With program data	17.478127074264968	0.4466383155071835	17.460152156128416	16.618655926016743	18.23449081116495	1	ZAF	South Africa
ZAF_1_WC	Western Cape	2018	Average age at circumcision (MMC)	No program data	16.504947443488355	1.596176908224342	16.811260907908075	12.981220364930547	19.174106324585388	1	ZAF	South Africa
ZAF_1_WC	Western Cape	2018	Average age at circumcision (MMC)	With program data	17.105319060459983	0.49436326676646675	17.107799417589806	16.200173862747306	18.013792308878187	1	ZAF	South Africa
ZAF_1_WC	Western Cape	2018	Average age at circumcision (MMC-T)	No program data	NA	NA	NA	NA	NA	1	ZAF	South Africa
ZAF_1_WC	Western Cape	2018	Average age at circumcision (MMC-T)	With program data	20.361717867520408	0.35800752714573386	20.303058368029525	19.837631633383154	21.180040138491616	1	ZAF	South Africa
ZAF_1_WC	Western Cape	2018	Average age at circumcision (MMC-nT)	No program data	16.504947443488355	1.596176908224342	16.811260907908075	12.981220364930547	19.174106324585388	1	ZAF	South Africa
ZAF_1_WC	Western Cape	2018	Average age at circumcision (MMC-nTs)	With program data	15.556568173578958	0.7322317953889338	15.561408095614926	14.208691007668762	17.022120924243914	1	ZAF	South Africa
ZAF_1_WC	Western Cape	2018	Average age at circumcision (TMC)	No program data	20.48082794643196	0.356446548221843	20.53599013371953	19.876170369129767	21.13684598237872	1	ZAF	South Africa
ZAF_1_WC	Western Cape	2018	Average age at circumcision (TMC)	With program data	20.637555751715865	0.39887874289887953	20.68742620851223	19.873352636131123	21.408559032120976	1	ZAF	South Africa
ZAF_1_WC	Western Cape	2018	Average age at circumcision (TMIC)	No program data	20.48082794643196	0.356446548221843	20.53599013371953	19.876170369129767	21.13684598237872	1	ZAF	South Africa
ZAF_1_WC	Western Cape	2018	Average age at circumcision (TMIC)	With program data	20.43664608452457	0.3172231200805434	20.41966480776914	19.91849876348982	21.034861006092157	1	ZAF	South Africa
ZAF_1_WC	Western Cape	2019	Average age at circumcision (MC)	No program data	17.6191758039507	0.8564556987273139	17.643133533919567	16.17073349956363	19.485562481544363	1	ZAF	South Africa
ZAF_1_WC	Western Cape	2019	Average age at circumcision (MC)	With program data	18.360846041098892	0.5918628721973198	18.41619789652595	17.275044320463046	19.585820767083067	1	ZAF	South Africa
ZAF_1_WC	Western Cape	2019	Average age at circumcision (MMC)	No program data	15.946077390671293	1.7772033149141901	16.08068539838665	12.339090255719977	19.254945211525705	1	ZAF	South Africa
ZAF_1_WC	Western Cape	2019	Average age at circumcision (MMC)	With program data	18.169528448788846	0.6398925732457017	18.233031000795787	17.01580768195253	19.47061197813821	1	ZAF	South Africa
ZAF_1_WC	Western Cape	2019	Average age at circumcision (MMC-T)	No program data	NA	NA	NA	NA	NA	1	ZAF	South Africa
ZAF_1_WC	Western Cape	2019	Average age at circumcision (MMC-T)	With program data	20.368764035310807	0.36282918187667224	20.313246380248252	19.83354629448918	21.201882744807293	1	ZAF	South Africa
ZAF_1_WC	Western Cape	2019	Average age at circumcision (MMC-nT)	No program data	15.946077390671293	1.7772033149141901	16.08068539838665	12.339090255719977	19.254945211525705	1	ZAF	South Africa
ZAF_1_WC	Western Cape	2019	Average age at circumcision (MMC-nTs)	With program data	17.498453706201445	0.8387863462232427	17.47367057435915	15.9165986612398	19.26998173219868	1	ZAF	South Africa
ZAF_1_WC	Western Cape	2019	Average age at circumcision (TMC)	No program data	20.490184998724732	0.36617541362289135	20.541407335514016	19.852669175081665	21.175472691224904	1	ZAF	South Africa
ZAF_1_WC	Western Cape	2019	Average age at circumcision (TMC)	With program data	20.649203599173504	0.4045399333051461	20.686978685832642	19.86672250103729	21.43370199021059	1	ZAF	South Africa
ZAF_1_WC	Western Cape	2019	Average age at circumcision (TMIC)	No program data	20.490184998724732	0.36617541362289135	20.541407335514016	19.852669175081665	21.175472691224904	1	ZAF	South Africa
ZAF_1_WC	Western Cape	2019	Average age at circumcision (TMIC)	With program data	20.443524737960963	0.32302696492802296	20.427769805394043	19.911443817279668	21.043993401872477	1	ZAF	South Africa
ZAF_1_WC	Western Cape	2020	Average age at circumcision (MC)	No program data	17.673939368670403	0.9149113881549924	17.65278201044687	16.039451645350567	19.523991823913946	1	ZAF	South Africa
ZAF_1_WC	Western Cape	2020	Average age at circumcision (MC)	With program data	17.80431414978613	1.6353411467118013	17.68653588747333	15.07333988531985	20.86735811769718	1	ZAF	South Africa
ZAF_1_WC	Western Cape	2020	Average age at circumcision (MMC)	No program data	16.095118265603336	1.9439393594108083	16.3617152287039	12.236545785061072	19.408986400659956	1	ZAF	South Africa
ZAF_1_WC	Western Cape	2020	Average age at circumcision (MMC)	With program data	15.639546943755548	3.7613118594692443	16.439987875385583	7.422975900618816	20.942345932730724	1	ZAF	South Africa
ZAF_1_WC	Western Cape	2020	Average age at circumcision (MMC-T)	No program data	NA	NA	NA	NA	NA	1	ZAF	South Africa
ZAF_1_WC	Western Cape	2020	Average age at circumcision (MMC-T)	With program data	NA	NA	NA	NA	NA	1	ZAF	South Africa
ZAF_1_WC	Western Cape	2020	Average age at circumcision (MMC-nT)	No program data	16.095118265603336	1.9439393594108083	16.3617152287039	12.236545785061072	19.408986400659956	1	ZAF	South Africa
ZAF_1_WC	Western Cape	2020	Average age at circumcision (MMC-nTs)	With program data	15.639546943755548	3.7613118594692443	16.439987875385583	7.422975900618816	20.942345932730724	1	ZAF	South Africa
ZAF_1_WC	Western Cape	2020	Average age at circumcision (TMC)	No program data	20.50398593719867	0.3774281860034615	20.547930171903722	19.83153256003081	21.21560921280559	1	ZAF	South Africa
ZAF_1_WC	Western Cape	2020	Average age at circumcision (TMC)	With program data	20.46148705168167	0.33308301305953364	20.44314204820252	19.904401435715656	21.084434947459837	1	ZAF	South Africa
ZAF_1_WC	Western Cape	2020	Average age at circumcision (TMIC)	No program data	20.50398593719867	0.3774281860034615	20.547930171903722	19.83153256003081	21.21560921280559	1	ZAF	South Africa
ZAF_1_WC	Western Cape	2020	Average age at circumcision (TMIC)	With program data	20.46148705168167	0.33308301305953364	20.44314204820252	19.904401435715656	21.084434947459837	1	ZAF	South Africa
ZAF_1_WC	Western Cape	2021	Average age at circumcision (MC)	No program data	17.409579661009293	0.993387639527529	17.369137332785325	15.70119089704153	19.149968394205697	1	ZAF	South Africa
ZAF_1_WC	Western Cape	2021	Average age at circumcision (MC)	With program data	17.491044095685588	1.8170247432403663	17.15789421082554	14.700718372749357	21.06982990947957	1	ZAF	South Africa
ZAF_1_WC	Western Cape	2021	Average age at circumcision (MMC)	No program data	15.524758150159965	2.2285633969794922	15.848821139268589	10.911794017796197	18.89578171287654	1	ZAF	South Africa
ZAF_1_WC	Western Cape	2021	Average age at circumcision (MMC)	With program data	14.68615244761853	4.41200961544728	15.11173239436329	5.804050020915752	21.12084117222055	1	ZAF	South Africa
ZAF_1_WC	Western Cape	2021	Average age at circumcision (MMC-T)	No program data	NA	NA	NA	NA	NA	1	ZAF	South Africa
ZAF_1_WC	Western Cape	2021	Average age at circumcision (MMC-T)	With program data	NA	NA	NA	NA	NA	1	ZAF	South Africa
ZAF_1_WC	Western Cape	2021	Average age at circumcision (MMC-nT)	No program data	15.524758150159965	2.2285633969794922	15.848821139268589	10.911794017796197	18.89578171287654	1	ZAF	South Africa
ZAF_1_WC	Western Cape	2021	Average age at circumcision (MMC-nTs)	With program data	14.68615244761853	4.41200961544728	15.11173239436329	5.804050020915752	21.12084117222055	1	ZAF	South Africa
ZAF_1_WC	Western Cape	2021	Average age at circumcision (TMC)	No program data	20.51246982593813	0.3917555496611322	20.55303260051224	19.811594198484116	21.251049819754197	1	ZAF	South Africa
ZAF_1_WC	Western Cape	2021	Average age at circumcision (TMC)	With program data	20.47538159434181	0.3498116556475093	20.448489122127423	19.895164857689007	21.16313980986773	1	ZAF	South Africa
ZAF_1_WC	Western Cape	2021	Average age at circumcision (TMIC)	No program data	20.51246982593813	0.3917555496611322	20.55303260051224	19.811594198484116	21.251049819754197	1	ZAF	South Africa
ZAF_1_WC	Western Cape	2021	Average age at circumcision (TMIC)	With program data	20.47538159434181	0.3498116556475093	20.448489122127423	19.895164857689007	21.16313980986773	1	ZAF	South Africa
ZAF_2_BUF	Buffalo City MM	2006	Average age at circumcision (MC)	No program data	18.944469448068052	0.2575329249076817	18.970802626193823	18.406397479757636	19.370370294005895	2	ZAF_1_EC	Eastern Cape
ZAF_2_BUF	Buffalo City MM	2006	Average age at circumcision (MC)	With program data	18.78810464238456	0.35085619279969343	18.835889830655763	18.004499839774965	19.310625952687033	2	ZAF_1_EC	Eastern Cape
ZAF_2_BUF	Buffalo City MM	2006	Average age at circumcision (MMC)	No program data	13.08254731325257	1.9609029954760515	13.035030307760639	9.492230821732015	16.320118587551857	2	ZAF_1_EC	Eastern Cape
ZAF_2_BUF	Buffalo City MM	2006	Average age at circumcision (MMC)	With program data	12.64580709561725	1.9075119511115417	12.71458419545501	8.911964693769118	16.23362840986043	2	ZAF_1_EC	Eastern Cape
ZAF_2_BUF	Buffalo City MM	2006	Average age at circumcision (MMC-T)	No program data	NA	NA	NA	NA	NA	2	ZAF_1_EC	Eastern Cape
ZAF_2_BUF	Buffalo City MM	2006	Average age at circumcision (MMC-T)	With program data	NA	NA	NA	NA	NA	2	ZAF_1_EC	Eastern Cape
ZAF_2_BUF	Buffalo City MM	2006	Average age at circumcision (MMC-nT)	No program data	13.08254731325257	1.9609029954760515	13.035030307760639	9.492230821732015	16.320118587551857	2	ZAF_1_EC	Eastern Cape
ZAF_2_BUF	Buffalo City MM	2006	Average age at circumcision (MMC-nTs)	With program data	12.64580709561725	1.9075119511115417	12.71458419545501	8.911964693769118	16.23362840986043	2	ZAF_1_EC	Eastern Cape
ZAF_2_BUF	Buffalo City MM	2006	Average age at circumcision (TMC)	No program data	19.25856442083505	0.2327867762331164	19.267646814109305	18.721200418043715	19.646658534988823	2	ZAF_1_EC	Eastern Cape
ZAF_2_BUF	Buffalo City MM	2006	Average age at circumcision (TMC)	With program data	19.269965138534083	0.28503849712970464	19.30189723256231	18.746979846036304	19.781779711479984	2	ZAF_1_EC	Eastern Cape
ZAF_2_BUF	Buffalo City MM	2006	Average age at circumcision (TMIC)	No program data	19.25856442083505	0.2327867762331164	19.267646814109305	18.721200418043715	19.646658534988823	2	ZAF_1_EC	Eastern Cape
ZAF_2_BUF	Buffalo City MM	2006	Average age at circumcision (TMIC)	With program data	19.269965138534083	0.28503849712970464	19.30189723256231	18.746979846036304	19.781779711479984	2	ZAF_1_EC	Eastern Cape
ZAF_2_BUF	Buffalo City MM	2007	Average age at circumcision (MC)	No program data	18.90942613929017	0.2610957390510217	18.927087372792936	18.372108507251816	19.361385205677536	2	ZAF_1_EC	Eastern Cape
ZAF_2_BUF	Buffalo City MM	2007	Average age at circumcision (MC)	With program data	18.351159268327145	0.5722911886938192	18.402174663569014	17.04012986386831	19.39396395642466	2	ZAF_1_EC	Eastern Cape
ZAF_2_BUF	Buffalo City MM	2007	Average age at circumcision (MMC)	No program data	13.86823112296444	1.902254767997538	14.0600507633726	10.046709556974257	17.00213782938052	2	ZAF_1_EC	Eastern Cape
ZAF_2_BUF	Buffalo City MM	2007	Average age at circumcision (MMC)	With program data	17.33127970139447	1.0850745499560248	17.366345976017314	14.827150415337996	19.48924654290505	2	ZAF_1_EC	Eastern Cape
ZAF_2_BUF	Buffalo City MM	2007	Average age at circumcision (MMC-T)	No program data	NA	NA	NA	NA	NA	2	ZAF_1_EC	Eastern Cape
ZAF_2_BUF	Buffalo City MM	2007	Average age at circumcision (MMC-T)	With program data	NA	NA	NA	NA	NA	2	ZAF_1_EC	Eastern Cape
ZAF_2_BUF	Buffalo City MM	2007	Average age at circumcision (MMC-nT)	No program data	13.86823112296444	1.902254767997538	14.0600507633726	10.046709556974257	17.00213782938052	2	ZAF_1_EC	Eastern Cape
ZAF_2_BUF	Buffalo City MM	2007	Average age at circumcision (MMC-nTs)	With program data	17.33127970139447	1.0850745499560248	17.366345976017314	14.827150415337996	19.48924654290505	2	ZAF_1_EC	Eastern Cape
ZAF_2_BUF	Buffalo City MM	2007	Average age at circumcision (TMC)	No program data	19.25883326807816	0.24168821804768018	19.26505458798735	18.70303941553808	19.663301625374	2	ZAF_1_EC	Eastern Cape
ZAF_2_BUF	Buffalo City MM	2007	Average age at circumcision (TMC)	With program data	19.269924655127603	0.29705305732330217	19.302738215669734	18.726663667168623	19.80662832263057	2	ZAF_1_EC	Eastern Cape
ZAF_2_BUF	Buffalo City MM	2007	Average age at circumcision (TMIC)	No program data	19.25883326807816	0.24168821804768018	19.26505458798735	18.70303941553808	19.663301625374	2	ZAF_1_EC	Eastern Cape
ZAF_2_BUF	Buffalo City MM	2007	Average age at circumcision (TMIC)	With program data	19.269924655127603	0.29705305732330217	19.302738215669734	18.726663667168623	19.80662832263057	2	ZAF_1_EC	Eastern Cape
ZAF_2_BUF	Buffalo City MM	2008	Average age at circumcision (MC)	No program data	18.868139331850134	0.2723116310512508	18.883998786456324	18.30696402412567	19.334209396319245	2	ZAF_1_EC	Eastern Cape
ZAF_2_BUF	Buffalo City MM	2008	Average age at circumcision (MC)	With program data	17.880376863947568	0.7538743332462996	17.976251385578173	16.14571440856002	19.25775390142997	2	ZAF_1_EC	Eastern Cape
ZAF_2_BUF	Buffalo City MM	2008	Average age at circumcision (MMC)	No program data	13.818909295120335	1.7766367836307455	13.760100603486611	10.15475711479916	16.669086157464925	2	ZAF_1_EC	Eastern Cape
ZAF_2_BUF	Buffalo City MM	2008	Average age at circumcision (MMC)	With program data	17.01469812441878	1.052600896309792	17.04913684636044	15.099805911323276	18.890529081695327	2	ZAF_1_EC	Eastern Cape
ZAF_2_BUF	Buffalo City MM	2008	Average age at circumcision (MMC-T)	No program data	NA	NA	NA	NA	NA	2	ZAF_1_EC	Eastern Cape
ZAF_2_BUF	Buffalo City MM	2008	Average age at circumcision (MMC-T)	With program data	NA	NA	NA	NA	NA	2	ZAF_1_EC	Eastern Cape
ZAF_2_BUF	Buffalo City MM	2008	Average age at circumcision (MMC-nT)	No program data	13.818909295120335	1.7766367836307455	13.760100603486611	10.15475711479916	16.669086157464925	2	ZAF_1_EC	Eastern Cape
ZAF_2_BUF	Buffalo City MM	2008	Average age at circumcision (MMC-nTs)	With program data	17.01469812441878	1.052600896309792	17.04913684636044	15.099805911323276	18.890529081695327	2	ZAF_1_EC	Eastern Cape
ZAF_2_BUF	Buffalo City MM	2008	Average age at circumcision (TMC)	No program data	19.238898112685618	0.25069321716095033	19.245800336450962	18.663926950318455	19.662739967064176	2	ZAF_1_EC	Eastern Cape
ZAF_2_BUF	Buffalo City MM	2008	Average age at circumcision (TMC)	With program data	19.11970412532177	0.37641332387547877	19.13739885798796	18.27733835260164	19.78028925689076	2	ZAF_1_EC	Eastern Cape
ZAF_2_BUF	Buffalo City MM	2008	Average age at circumcision (TMIC)	No program data	19.238898112685618	0.25069321716095033	19.245800336450962	18.663926950318455	19.662739967064176	2	ZAF_1_EC	Eastern Cape
ZAF_2_BUF	Buffalo City MM	2008	Average age at circumcision (TMIC)	With program data	19.11970412532177	0.37641332387547877	19.13739885798796	18.27733835260164	19.78028925689076	2	ZAF_1_EC	Eastern Cape
ZAF_2_BUF	Buffalo City MM	2009	Average age at circumcision (MC)	No program data	18.83248100032982	0.273540500315867	18.83351285474096	18.288025423681596	19.30844220664533	2	ZAF_1_EC	Eastern Cape
ZAF_2_BUF	Buffalo City MM	2009	Average age at circumcision (MC)	With program data	17.931151299391868	0.6094084311486441	18.050703677479696	16.50553958334933	18.82214954742952	2	ZAF_1_EC	Eastern Cape
ZAF_2_BUF	Buffalo City MM	2009	Average age at circumcision (MMC)	No program data	14.349011489214353	1.737335700293297	14.36246451179889	10.713506856027038	17.087115501447073	2	ZAF_1_EC	Eastern Cape
ZAF_2_BUF	Buffalo City MM	2009	Average age at circumcision (MMC)	With program data	15.456189840594583	1.1647435264450288	15.361456572004881	13.357673268166831	17.901852576379873	2	ZAF_1_EC	Eastern Cape
ZAF_2_BUF	Buffalo City MM	2009	Average age at circumcision (MMC-T)	No program data	NA	NA	NA	NA	NA	2	ZAF_1_EC	Eastern Cape
ZAF_2_BUF	Buffalo City MM	2009	Average age at circumcision (MMC-T)	With program data	NA	NA	NA	NA	NA	2	ZAF_1_EC	Eastern Cape
ZAF_2_BUF	Buffalo City MM	2009	Average age at circumcision (MMC-nT)	No program data	14.349011489214353	1.737335700293297	14.36246451179889	10.713506856027038	17.087115501447073	2	ZAF_1_EC	Eastern Cape
ZAF_2_BUF	Buffalo City MM	2009	Average age at circumcision (MMC-nTs)	With program data	15.456189840594583	1.1647435264450288	15.361456572004881	13.357673268166831	17.901852576379873	2	ZAF_1_EC	Eastern Cape
ZAF_2_BUF	Buffalo City MM	2009	Average age at circumcision (TMC)	No program data	19.235189327638317	0.2574487488311705	19.24804404483789	18.648951939399055	19.678662406484246	2	ZAF_1_EC	Eastern Cape
ZAF_2_BUF	Buffalo City MM	2009	Average age at circumcision (TMC)	With program data	18.867006550444	0.5205758600442292	18.90547272695723	17.724189942085207	19.815535770736176	2	ZAF_1_EC	Eastern Cape
ZAF_2_BUF	Buffalo City MM	2009	Average age at circumcision (TMIC)	No program data	19.235189327638317	0.2574487488311705	19.24804404483789	18.648951939399055	19.678662406484246	2	ZAF_1_EC	Eastern Cape
ZAF_2_BUF	Buffalo City MM	2009	Average age at circumcision (TMIC)	With program data	18.867006550444	0.5205758600442292	18.90547272695723	17.724189942085207	19.815535770736176	2	ZAF_1_EC	Eastern Cape
ZAF_2_BUF	Buffalo City MM	2010	Average age at circumcision (MC)	No program data	18.79273910537468	0.27565799606277197	18.80603210712829	18.255418279757542	19.280752009456126	2	ZAF_1_EC	Eastern Cape
ZAF_2_BUF	Buffalo City MM	2010	Average age at circumcision (MC)	With program data	18.01090615250369	0.554402546429443	18.061726600891397	16.853759435267946	18.953983127026135	2	ZAF_1_EC	Eastern Cape
ZAF_2_BUF	Buffalo City MM	2010	Average age at circumcision (MMC)	No program data	15.360483381288324	1.2757480365098406	15.308578459722465	12.625313995240157	17.285049675200124	2	ZAF_1_EC	Eastern Cape
ZAF_2_BUF	Buffalo City MM	2010	Average age at circumcision (MMC)	With program data	13.898978575721738	1.270784261244824	13.929489404504402	11.677076234831663	16.507931039291684	2	ZAF_1_EC	Eastern Cape
ZAF_2_BUF	Buffalo City MM	2010	Average age at circumcision (MMC-T)	No program data	NA	NA	NA	NA	NA	2	ZAF_1_EC	Eastern Cape
ZAF_2_BUF	Buffalo City MM	2010	Average age at circumcision (MMC-T)	With program data	NA	NA	NA	NA	NA	2	ZAF_1_EC	Eastern Cape
ZAF_2_BUF	Buffalo City MM	2010	Average age at circumcision (MMC-nT)	No program data	15.360483381288324	1.2757480365098406	15.308578459722465	12.625313995240157	17.285049675200124	2	ZAF_1_EC	Eastern Cape
ZAF_2_BUF	Buffalo City MM	2010	Average age at circumcision (MMC-nTs)	With program data	13.898978575721738	1.270784261244824	13.929489404504402	11.677076234831663	16.507931039291684	2	ZAF_1_EC	Eastern Cape
ZAF_2_BUF	Buffalo City MM	2010	Average age at circumcision (TMC)	No program data	19.247810265920748	0.26179858164915365	19.263976690892147	18.65438948617983	19.70821512348182	2	ZAF_1_EC	Eastern Cape
ZAF_2_BUF	Buffalo City MM	2010	Average age at circumcision (TMC)	With program data	18.81978146864426	0.4930814197572947	18.841115887122193	17.796523505489294	19.756001464850925	2	ZAF_1_EC	Eastern Cape
ZAF_2_BUF	Buffalo City MM	2010	Average age at circumcision (TMIC)	No program data	19.247810265920748	0.26179858164915365	19.263976690892147	18.65438948617983	19.70821512348182	2	ZAF_1_EC	Eastern Cape
ZAF_2_BUF	Buffalo City MM	2010	Average age at circumcision (TMIC)	With program data	18.81978146864426	0.4930814197572947	18.841115887122193	17.796523505489294	19.756001464850925	2	ZAF_1_EC	Eastern Cape
ZAF_2_BUF	Buffalo City MM	2011	Average age at circumcision (MC)	No program data	18.759930059793	0.2775923505230733	18.78105844471405	18.201636329404533	19.28858533604953	2	ZAF_1_EC	Eastern Cape
ZAF_2_BUF	Buffalo City MM	2011	Average age at circumcision (MC)	With program data	17.99449045726791	0.5157103199537507	18.045403669617286	16.90695557387327	18.863948224288485	2	ZAF_1_EC	Eastern Cape
ZAF_2_BUF	Buffalo City MM	2011	Average age at circumcision (MMC)	No program data	15.43693220904144	1.2256840748851483	15.590376999069804	12.693694007044833	17.303475274417913	2	ZAF_1_EC	Eastern Cape
ZAF_2_BUF	Buffalo City MM	2011	Average age at circumcision (MMC)	With program data	14.907874409745387	1.1483624052942725	14.881965326829597	12.880939760488419	17.115013046233756	2	ZAF_1_EC	Eastern Cape
ZAF_2_BUF	Buffalo City MM	2011	Average age at circumcision (MMC-T)	No program data	NA	NA	NA	NA	NA	2	ZAF_1_EC	Eastern Cape
ZAF_2_BUF	Buffalo City MM	2011	Average age at circumcision (MMC-T)	With program data	NA	NA	NA	NA	NA	2	ZAF_1_EC	Eastern Cape
ZAF_2_BUF	Buffalo City MM	2011	Average age at circumcision (MMC-nT)	No program data	15.43693220904144	1.2256840748851483	15.590376999069804	12.693694007044833	17.303475274417913	2	ZAF_1_EC	Eastern Cape
ZAF_2_BUF	Buffalo City MM	2011	Average age at circumcision (MMC-nTs)	With program data	14.907874409745387	1.1483624052942725	14.881965326829597	12.880939760488419	17.115013046233756	2	ZAF_1_EC	Eastern Cape
ZAF_2_BUF	Buffalo City MM	2011	Average age at circumcision (TMC)	No program data	19.257818866366645	0.26650165656118474	19.274494095927306	18.658614905786095	19.73638138112213	2	ZAF_1_EC	Eastern Cape
ZAF_2_BUF	Buffalo City MM	2011	Average age at circumcision (TMC)	With program data	18.85170511489947	0.45012935267749626	18.860420765922242	17.981368540571495	19.75729322605484	2	ZAF_1_EC	Eastern Cape
ZAF_2_BUF	Buffalo City MM	2011	Average age at circumcision (TMIC)	No program data	19.257818866366645	0.26650165656118474	19.274494095927306	18.658614905786095	19.73638138112213	2	ZAF_1_EC	Eastern Cape
ZAF_2_BUF	Buffalo City MM	2011	Average age at circumcision (TMIC)	With program data	18.85170511489947	0.45012935267749626	18.860420765922242	17.981368540571495	19.75729322605484	2	ZAF_1_EC	Eastern Cape
ZAF_2_BUF	Buffalo City MM	2012	Average age at circumcision (MC)	No program data	18.673868957540066	0.28262675791917513	18.683050346192303	18.141348246769475	19.209646234231283	2	ZAF_1_EC	Eastern Cape
ZAF_2_BUF	Buffalo City MM	2012	Average age at circumcision (MC)	With program data	18.21799747408463	0.48674701627201195	18.269580745056537	17.125156719285755	19.010863531658828	2	ZAF_1_EC	Eastern Cape
ZAF_2_BUF	Buffalo City MM	2012	Average age at circumcision (MMC)	No program data	15.574421813798455	1.0327571491365801	15.4895690757228	13.335809652157174	17.37382129937751	2	ZAF_1_EC	Eastern Cape
ZAF_2_BUF	Buffalo City MM	2012	Average age at circumcision (MMC)	With program data	8.707570379588862	1.483820080027989	8.624689387016023	6.042048646098484	11.446212542808851	2	ZAF_1_EC	Eastern Cape
ZAF_2_BUF	Buffalo City MM	2012	Average age at circumcision (MMC-T)	No program data	NA	NA	NA	NA	NA	2	ZAF_1_EC	Eastern Cape
ZAF_2_BUF	Buffalo City MM	2012	Average age at circumcision (MMC-T)	With program data	NA	NA	NA	NA	NA	2	ZAF_1_EC	Eastern Cape
ZAF_2_BUF	Buffalo City MM	2012	Average age at circumcision (MMC-nT)	No program data	15.574421813798455	1.0327571491365801	15.4895690757228	13.335809652157174	17.37382129937751	2	ZAF_1_EC	Eastern Cape
[truncated: 9,905 more rows]
