# Supplementary material for: Substantial but spatially heterogeneous progress in male circumcision for HIV prevention in South Africa
Source: Commun Med (Lond). 2024 Jan 3;4:1. doi: 10.1038/s43856-023-00405-7 (PMC10764768; doi:10.1038/s43856-023-00405-7)
Supplement: Supplementary file 11 — Supplementary Data 9 [file 43856_2023_405_MOESM11_ESM.csv]

iso3	indicator	survey_id	year	area_level	area_id	area_name	sex	age_group	n_clusters	n_observations	n_eff_kish	estimate	std_error	ci_lower	ci_upper
ZAF	circumcised	ZAF2002HSRC	2002	0	ZAF	South Africa	male	Y015_049	836	2422	799.1109644262787	0.3684577448091717	0.01963155686775048	0.3308834496886357	0.40769905496393216
ZAF	circumcised	ZAF2002HSRC	2002	0	ZAF	South Africa	male	Y015_064	864	2830	931.8183107517772	0.38160994253080993	0.0193075628724283	0.34455076075736557	0.4201003611499226
ZAF	circumcised	ZAF2002HSRC	2002	0	ZAF	South Africa	male	Y015_999	880	3008	991.3921280241964	0.38328185165124246	0.01879680561312366	0.3471707696691971	0.4207283449603587
ZAF	circumcised	ZAF2002HSRC	2002	0	ZAF	South Africa	male	Y050_999	423	586	194.4857618148798	0.4375841163514842	0.03947813813001599	0.36230473391920887	0.515852087240304
ZAF	circumcised	ZAF2002HSRC	2002	0	ZAF	South Africa	male	Y015_024	643	1143	409.0154274586874	0.33817056164539844	0.02585746159529369	0.2894828679586493	0.3905459239353353
ZAF	circumcised	ZAF2002HSRC	2002	0	ZAF	South Africa	male	Y025_034	375	532	148.73087675207546	0.3777112790282988	0.03685456814315316	0.308617248930323	0.4521577138409675
ZAF	circumcised	ZAF2002HSRC	2002	0	ZAF	South Africa	male	Y035_049	488	747	263.673522682996	0.4006730622617852	0.03267726165048888	0.3386375249777714	0.4660644630427851
ZAF	circumcised	ZAF2002HSRC	2002	0	ZAF	South Africa	male	Y050_064	315	408	132.72825651362584	0.4597338364458552	0.04796973580647294	0.3682003835958802	0.5540669142814421
ZAF	circumcised	ZAF2002HSRC	2002	0	ZAF	South Africa	male	Y065_999	159	178	64.541929908625	0.40194909402238926	0.0626877719903599	0.2873132154378045	0.5284114147333614
ZAF	circumcised	ZAF2002HSRC	2002	0	ZAF	South Africa	male	Y010_019	602	1206	431.88357470209047	0.17762671841298355	0.02217526983856706	0.13823275977380317	0.22531204382282283
ZAF	circumcised	ZAF2002HSRC	2002	0	ZAF	South Africa	male	Y025_049	658	1279	407.1229946467842	0.39113622742682913	0.02563902010178447	0.3421904903501708	0.4423748232009035
ZAF	circumcised	ZAF2002HSRC	2002	0	ZAF	South Africa	male	Y005_009	401	551	169.4341892923662	0.0593750475586808	0.01486032954798585	0.03611817355809048	0.096113993946674
ZAF	circumcised	ZAF2002HSRC	2002	0	ZAF	South Africa	male	Y010_014	388	557	196.3282393850903	0.08209570026081865	0.0180570937936824	0.05295713189432512	0.12514847196877985
ZAF	circumcised	ZAF2002HSRC	2002	0	ZAF	South Africa	male	Y015_019	443	649	244.0342256581012	0.27926147806983187	0.03458014998121245	0.21672386385406525	0.35174116609893913
ZAF	circumcised	ZAF2002HSRC	2002	0	ZAF	South Africa	male	Y020_024	376	494	166.39993766593795	0.4148903575489384	0.03677594947342925	0.34508689904305156	0.488286233213667
ZAF	circumcised	ZAF2002HSRC	2002	0	ZAF	South Africa	male	Y025_029	208	264	114.49052735794272	0.401910843100296	0.04624331281187711	0.31549315341423667	0.49488581788085856
ZAF	circumcised	ZAF2002HSRC	2002	0	ZAF	South Africa	male	Y030_034	225	268	56.92090104394206	0.3550108771390828	0.05360407777743006	0.25809085967174383	0.46549121124407505
ZAF	circumcised	ZAF2002HSRC	2002	0	ZAF	South Africa	male	Y035_039	225	269	90.50014140982012	0.3666457479580003	0.05160188069472611	0.2724622139847311	0.47225314063322754
ZAF	circumcised	ZAF2002HSRC	2002	0	ZAF	South Africa	male	Y040_044	208	253	94.929031588057	0.4337329331053677	0.05121807508610503	0.33729802771542194	0.5354615650358928
ZAF	circumcised	ZAF2002HSRC	2002	0	ZAF	South Africa	male	Y045_049	195	225	79.60066441339481	0.4066485243717402	0.05853389062733942	0.2987391932615359	0.5243890163420911
ZAF	circumcised	ZAF2002HSRC	2002	0	ZAF	South Africa	male	Y050_054	158	186	61.69360480935923	0.43533496379643905	0.06428451832546793	0.3159015082450511	0.5627763747065959
ZAF	circumcised	ZAF2002HSRC	2002	0	ZAF	South Africa	male	Y055_059	113	119	33.9537071946949	0.5096208253638149	0.08472828933177622	0.34841454624221213	0.6688507277874228
ZAF	circumcised	ZAF2002HSRC	2002	0	ZAF	South Africa	male	Y060_064	96	103	39.80112680353755	0.4397098902420153	0.07846479613050063	0.2959688769171023	0.5943286725294465
ZAF	circumcised	ZAF2002HSRC	2002	0	ZAF	South Africa	male	Y065_069	75	78	35.33321188794001	0.24934363325523357	0.06247710021872125	0.14724875151251604	0.3898631679347762
ZAF	circumcised	ZAF2002HSRC	2002	0	ZAF	South Africa	male	Y070_074	44	44	13.524547880850948	0.35245749396645903	0.1233114403308946	0.1587969419762263	0.6108051704520661
ZAF	circumcised	ZAF2002HSRC	2002	0	ZAF	South Africa	male	Y075_079	33	34	11.541609688126924	0.6548441640944623	0.1274787176296462	0.3857927378916465	0.8514266663711761
ZAF	circumcised	ZAF2002HSRC	2002	0	ZAF	South Africa	male	Y080_999	21	22	10.122019814519396	0.7574842117458668	0.10549556074142082	0.5033439055605748	0.9058936115740744
ZAF	circumcised	ZAF2002HSRC	2002	0	ZAF	South Africa	male	Y015_029	699	1407	523.3538296459504	0.35166132340202383	0.0236318435720676	0.3068482263073556	0.3992494080840788
ZAF	circumcised	ZAF2002HSRC	2002	0	ZAF	South Africa	male	Y030_049	587	1015	303.50396478037317	0.3884252201759658	0.02927825493227959	0.3328100596988299	0.4471060736544909
ZAF	circumcised	ZAF2002HSRC	2002	1	ZAF_1_WC	Western Cape	male	Y015_049	106	325	119.64186263820136	0.3697274636297298	0.05457872309480574	0.2704308695657781	0.48142487245028487
ZAF	circumcised	ZAF2002HSRC	2002	1	ZAF_1_WC	Western Cape	male	Y015_064	107	374	140.15566997104332	0.3536155329477865	0.04927549333535704	0.2639159720285061	0.4549587008957829
ZAF	circumcised	ZAF2002HSRC	2002	1	ZAF_1_WC	Western Cape	male	Y015_999	110	394	145.79274943659945	0.3396477009496335	0.0465898821104743	0.25502356067468307	0.4359211944609309
ZAF	circumcised	ZAF2002HSRC	2002	1	ZAF_1_WC	Western Cape	male	Y050_999	49	69	26.74672953219399	0.22470499061907173	0.06960098330618986	0.11696450488277478	0.3880739414151424
ZAF	circumcised	ZAF2002HSRC	2002	1	ZAF_1_WC	Western Cape	male	Y015_024	84	153	57.32142202189577	0.38440476343473334	0.07132790477904903	0.2569903396583688	0.5299349965827141
ZAF	circumcised	ZAF2002HSRC	2002	1	ZAF_1_WC	Western Cape	male	Y025_034	49	68	31.238539181236533	0.3899721410062595	0.0970984299043651	0.2231495846283336	0.5872350443992531
ZAF	circumcised	ZAF2002HSRC	2002	1	ZAF_1_WC	Western Cape	male	Y035_049	67	104	34.970875863142055	0.34023566807187844	0.0792684392857373	0.2051582326926661	0.5074677328422581
ZAF	circumcised	ZAF2002HSRC	2002	1	ZAF_1_WC	Western Cape	male	Y050_064	36	49	20.518171532339544	0.2611298679576305	0.08784110536207762	0.12648235327849702	0.46312132312165744
ZAF	circumcised	ZAF2002HSRC	2002	1	ZAF_1_WC	Western Cape	male	Y065_999	19	20	7.077864323085851	0.1521704005524976	0.09429331356372826	0.04108480844566468	0.4291810473623344
ZAF	circumcised	ZAF2002HSRC	2002	1	ZAF_1_WC	Western Cape	male	Y010_019	77	156	75.16047734489261	0.14661484467251892	0.04052512438212824	0.08346137929610849	0.24479212538505857
ZAF	circumcised	ZAF2002HSRC	2002	1	ZAF_1_WC	Western Cape	male	Y025_049	89	172	64.80402499178872	0.3600456602628841	0.07033601264304103	0.23622899950268955	0.505783339786476
ZAF	circumcised	ZAF2002HSRC	2002	1	ZAF_1_WC	Western Cape	male	Y005_009	54	75	23.340165085565825	0.10105072822093544	0.03716612977528064	0.04799355683586411	0.20041495987234695
ZAF	circumcised	ZAF2002HSRC	2002	1	ZAF_1_WC	Western Cape	male	Y010_014	49	67	31.772687426385172	0.08596550744960453	0.03907183588875782	0.03427313546293795	0.19951551983802177
ZAF	circumcised	ZAF2002HSRC	2002	1	ZAF_1_WC	Western Cape	male	Y015_019	56	89	43.43433098309942	0.193264138943545	0.05846762436175964	0.10303689892144594	0.33315509660812576
ZAF	circumcised	ZAF2002HSRC	2002	1	ZAF_1_WC	Western Cape	male	Y020_024	51	64	24.245434110779193	0.5333336079640183	0.09625216866715194	0.34877244016252706	0.7092005410282848
ZAF	circumcised	ZAF2002HSRC	2002	1	ZAF_1_WC	Western Cape	male	Y025_029	27	35	20.774639441821265	0.4521770321964911	0.12247017027754029	0.23850531805815703	0.6850622583792326
ZAF	circumcised	ZAF2002HSRC	2002	1	ZAF_1_WC	Western Cape	male	Y030_034	31	33	11.049535753258423	0.3013374717986255	0.11219572315770492	0.13176688993150978	0.5507129718438577
ZAF	circumcised	ZAF2002HSRC	2002	1	ZAF_1_WC	Western Cape	male	Y035_039	26	31	6.441939242353322	0.13375873372009137	0.0705501616844627	0.0447225837057145	0.3374388856573235
ZAF	circumcised	ZAF2002HSRC	2002	1	ZAF_1_WC	Western Cape	male	Y040_044	28	34	17.458815266565693	0.5096130931149226	0.12492035151729602	0.2806453742567215	0.7346173141510415
ZAF	circumcised	ZAF2002HSRC	2002	1	ZAF_1_WC	Western Cape	male	Y045_049	29	39	18.67403184744763	0.36879524489981275	0.12786492281045186	0.16603915362189883	0.6316229051406183
ZAF	circumcised	ZAF2002HSRC	2002	1	ZAF_1_WC	Western Cape	male	Y050_054	20	25	9.795771738892846	0.1183917507925411	0.07569990168618564	0.03139382275568334	0.35749561756749937
ZAF	circumcised	ZAF2002HSRC	2002	1	ZAF_1_WC	Western Cape	male	Y055_059	13	14	7.923353463060339	0.4174425266324607	0.1449549245240764	0.18219336477395692	0.6974101453550182
ZAF	circumcised	ZAF2002HSRC	2002	1	ZAF_1_WC	Western Cape	male	Y060_064	9	10	5.912129026341074	0.5301561967813002	0.20239068313609984	0.186678998828404	0.8472609785242148
ZAF	circumcised	ZAF2002HSRC	2002	1	ZAF_1_WC	Western Cape	male	Y065_069	9	9	3.961080614566664	0.11402984254320632	0.11418956880280176	0.01384969859366886	0.5411812887266071
ZAF	circumcised	ZAF2002HSRC	2002	1	ZAF_1_WC	Western Cape	male	Y070_074	6	6	2.5617846479824005	0.00781018891782625	0.00926323642820239	7.554890345707173e-4	0.07574741753288472
ZAF	circumcised	ZAF2002HSRC	2002	1	ZAF_1_WC	Western Cape	male	Y075_079	4	5	3.9448576018277346	0.7152456027328549	0.1986495041609749	0.2707821447312817	0.944415183526376
ZAF	circumcised	ZAF2002HSRC	2002	1	ZAF_1_WC	Western Cape	male	Y015_029	90	188	78.08924470607249	0.40215333435503825	0.06132983140568643	0.28977759490914806	0.5258426323329021
ZAF	circumcised	ZAF2002HSRC	2002	1	ZAF_1_WC	Western Cape	male	Y030_049	80	137	45.8549775340459	0.33189416541472117	0.07464334252746414	0.20433733533463064	0.4900368593690066
ZAF	circumcised	ZAF2002HSRC	2002	1	ZAF_1_NC	Northern Cape	male	Y015_049	64	162	32.47669790337986	0.07557945308321175	0.02592961275510597	0.03800182237635438	0.1447251011890297
ZAF	circumcised	ZAF2002HSRC	2002	1	ZAF_1_NC	Northern Cape	male	Y015_064	69	196	43.33906363576597	0.09178270413624902	0.02507050293532499	0.05307428158890168	0.1541271160499003
ZAF	circumcised	ZAF2002HSRC	2002	1	ZAF_1_NC	Northern Cape	male	Y015_999	70	207	44.81134000634052	0.0979277323697999	0.02635043757839845	0.05704891516322186	0.1630340437415763
ZAF	circumcised	ZAF2002HSRC	2002	1	ZAF_1_NC	Northern Cape	male	Y050_999	35	45	12.861611383508226	0.17076079528115226	0.06899375324594004	0.07342603892466829	0.3485827702981744
ZAF	circumcised	ZAF2002HSRC	2002	1	ZAF_1_NC	Northern Cape	male	Y015_024	47	74	20.773713867841497	0.06696689009722777	0.03214949844409335	0.02551314306181862	0.16441100507684703
ZAF	circumcised	ZAF2002HSRC	2002	1	ZAF_1_NC	Northern Cape	male	Y025_034	26	34	16.948411380806263	0.21101882013239656	0.08357054187584183	0.09090701411512432	0.41702939267207806
ZAF	circumcised	ZAF2002HSRC	2002	1	ZAF_1_NC	Northern Cape	male	Y035_049	38	54	9.759502127848664	0.03088428699103922	0.02137255015147608	0.00780081619655957	0.11439866850902929
ZAF	circumcised	ZAF2002HSRC	2002	1	ZAF_1_NC	Northern Cape	male	Y050_064	28	34	17.72845826124148	0.1750553141707077	0.0733914820254226	0.07267592296670992	0.36490542660787584
ZAF	circumcised	ZAF2002HSRC	2002	1	ZAF_1_NC	Northern Cape	male	Y065_999	11	11	2.430713672103356	0.16331719787326776	0.13351233731692497	0.02795555033106497	0.5698610672691418
ZAF	circumcised	ZAF2002HSRC	2002	1	ZAF_1_NC	Northern Cape	male	Y010_019	42	73	7.116170162385447	0.04368999345538878	0.02721325104409746	0.01258552596831314	0.1407126372814632
ZAF	circumcised	ZAF2002HSRC	2002	1	ZAF_1_NC	Northern Cape	male	Y025_049	52	88	17.092383535421824	0.08013377124402163	0.03228507476732341	0.0356065325017362	0.17049947853513636
ZAF	circumcised	ZAF2002HSRC	2002	1	ZAF_1_NC	Northern Cape	male	Y005_009	41	59	22.075616286413805	0.03758131281669859	0.02274893771658467	0.01125429250442612	0.11813637535410144
ZAF	circumcised	ZAF2002HSRC	2002	1	ZAF_1_NC	Northern Cape	male	Y010_014	28	36	3.256745220588692	0.04871423393485714	0.04132724724382994	0.00883861033142114	0.22724404311173568
ZAF	circumcised	ZAF2002HSRC	2002	1	ZAF_1_NC	Northern Cape	male	Y015_019	29	37	8.063340193386155	0.03492518433144329	0.02607622426538332	0.00788149241015028	0.14152640642086392
ZAF	circumcised	ZAF2002HSRC	2002	1	ZAF_1_NC	Northern Cape	male	Y020_024	31	37	23.859195801039185	0.10959659611776154	0.06482880557158142	0.03239148458052675	0.3115667849535648
ZAF	circumcised	ZAF2002HSRC	2002	1	ZAF_1_NC	Northern Cape	male	Y025_029	16	20	9.256569163905326	0.14854829522262408	0.083079288858966	0.04593819000075652	0.387310010666653
ZAF	circumcised	ZAF2002HSRC	2002	1	ZAF_1_NC	Northern Cape	male	Y030_034	14	14	7.698605426590448	0.28318240408491735	0.14029447827158364	0.09251228947469067	0.6048889840788314
ZAF	circumcised	ZAF2002HSRC	2002	1	ZAF_1_NC	Northern Cape	male	Y035_039	21	25	3.6075462110989434	0.00816845623783604	0.00764677786254738	0.00129341491157657	0.04976622008152245
ZAF	circumcised	ZAF2002HSRC	2002	1	ZAF_1_NC	Northern Cape	male	Y040_044	11	13	3.7069361990614658	0	0	NA	NA
ZAF	circumcised	ZAF2002HSRC	2002	1	ZAF_1_NC	Northern Cape	male	Y045_049	16	16	10.727935337205698	0.14893622524195507	0.10497752925988584	0.0333684652611224	0.4701027931705143
ZAF	circumcised	ZAF2002HSRC	2002	1	ZAF_1_NC	Northern Cape	male	Y050_054	13	13	9.67083150747065	0.2683329700874477	0.14631055625884185	0.07844147439588442	0.6124256134999974
ZAF	circumcised	ZAF2002HSRC	2002	1	ZAF_1_NC	Northern Cape	male	Y055_059	13	13	6.456730696278927	0.04428120824920391	0.04592956966350495	0.00549166014067471	0.27993404929005244
ZAF	circumcised	ZAF2002HSRC	2002	1	ZAF_1_NC	Northern Cape	male	Y060_064	7	8	3.927512160671083	0.2986691669808797	0.21835748545861455	0.05231170681913957	0.7666550283832295
ZAF	circumcised	ZAF2002HSRC	2002	1	ZAF_1_NC	Northern Cape	male	Y065_069	5	5	4.332491340870699	0.5189710778935168	0.23957546261704013	0.14124057489176645	0.8761933479814749
ZAF	circumcised	ZAF2002HSRC	2002	1	ZAF_1_NC	Northern Cape	male	Y070_074	3	3	2.0856571007328797	0.63834110924975	0.2907774187909199	0.13005605120180477	0.9542094691752864
ZAF	circumcised	ZAF2002HSRC	2002	1	ZAF_1_NC	Northern Cape	male	Y075_079	1	1	1	0	0	NA	NA
ZAF	circumcised	ZAF2002HSRC	2002	1	ZAF_1_NC	Northern Cape	male	Y080_999	2	2	1.9558440503006391	0	0	NA	NA
ZAF	circumcised	ZAF2002HSRC	2002	1	ZAF_1_NC	Northern Cape	male	Y015_029	51	94	28.901687158760243	0.08466937756759339	0.03392854824716222	0.03773963287796731	0.17909537832877967
ZAF	circumcised	ZAF2002HSRC	2002	1	ZAF_1_NC	Northern Cape	male	Y030_049	46	68	12.963949376453485	0.06838655893787193	0.03116117645366131	0.02737465341022521	0.16069015902927022
ZAF	circumcised	ZAF2002HSRC	2002	1	ZAF_1_EC	Eastern Cape	male	Y015_049	112	331	143.68747985729414	0.5646568040549386	0.04507105525110265	0.4752012757247218	0.6500919120546568
ZAF	circumcised	ZAF2002HSRC	2002	1	ZAF_1_EC	Eastern Cape	male	Y015_064	118	395	170.82179549832293	0.5663420550675871	0.04941554723132188	0.46819021158654217	0.6595513550127767
ZAF	circumcised	ZAF2002HSRC	2002	1	ZAF_1_EC	Eastern Cape	male	Y015_999	122	431	188.84522508445903	0.5713983209410364	0.04605660464431035	0.4797524454880155	0.6583953772752381
ZAF	circumcised	ZAF2002HSRC	2002	1	ZAF_1_EC	Eastern Cape	male	Y050_999	65	100	45.1577945455797	0.5928748606136793	0.0882818660338851	0.4155695402108823	0.7488923131911706
ZAF	circumcised	ZAF2002HSRC	2002	1	ZAF_1_EC	Eastern Cape	male	Y015_024	98	193	75.06408917834304	0.45801280258048166	0.05583119153504611	0.35225032357255365	0.5676996185303121
ZAF	circumcised	ZAF2002HSRC	2002	1	ZAF_1_EC	Eastern Cape	male	Y025_034	46	61	32.96359018127643	0.7728909550724443	0.07951278148186042	0.5834306043704581	0.8921163220760102
ZAF	circumcised	ZAF2002HSRC	2002	1	ZAF_1_EC	Eastern Cape	male	Y035_049	56	77	42.14997471425666	0.6962790394667215	0.0830049967167199	0.5150813620810407	0.8318699695080474
ZAF	circumcised	ZAF2002HSRC	2002	1	ZAF_1_EC	Eastern Cape	male	Y050_064	48	64	27.333195027351778	0.5744361626791685	0.11372892097954258	0.35163658617560983	0.7706174885657127
ZAF	circumcised	ZAF2002HSRC	2002	1	ZAF_1_EC	Eastern Cape	male	Y065_999	28	36	18.743631955915045	0.6291972394508226	0.12761370455800394	0.3674256046655828	0.8321337960528357
ZAF	circumcised	ZAF2002HSRC	2002	1	ZAF_1_EC	Eastern Cape	male	Y010_019	94	199	76.78157935657795	0.14657852960843512	0.03568794522557809	0.08941069208347668	0.2310249689597823
ZAF	circumcised	ZAF2002HSRC	2002	1	ZAF_1_EC	Eastern Cape	male	Y025_049	78	138	74.30099545045374	0.7259243602301038	0.0652482961222235	0.5820688182753145	0.8343549257459661
ZAF	circumcised	ZAF2002HSRC	2002	1	ZAF_1_EC	Eastern Cape	male	Y005_009	60	90	38.057509833552466	0.0030748798036552	0.00235498684800375	6.838173505543053e-4	0.0137119052770202
ZAF	circumcised	ZAF2002HSRC	2002	1	ZAF_1_EC	Eastern Cape	male	Y010_014	56	79	30.988240532727392	0.05255680880871842	0.04690695317675935	0.00867862164572672	0.2600769618969296
ZAF	circumcised	ZAF2002HSRC	2002	1	ZAF_1_EC	Eastern Cape	male	Y015_019	72	120	49.92609257902035	0.2390171493804912	0.04953964896989931	0.15552636159363148	0.34881484619808767
ZAF	circumcised	ZAF2002HSRC	2002	1	ZAF_1_EC	Eastern Cape	male	Y020_024	59	73	26.26211333186503	0.782617741014332	0.08238664855505025	0.58220825582539	0.9029226583661872
ZAF	circumcised	ZAF2002HSRC	2002	1	ZAF_1_EC	Eastern Cape	male	Y025_029	24	28	15.519833997595946	0.7332543274334652	0.10961631762715313	0.47820625077427303	0.8918350822602439
ZAF	circumcised	ZAF2002HSRC	2002	1	ZAF_1_EC	Eastern Cape	male	Y030_034	28	33	17.513839594500894	0.8114070752664317	0.0890188021960635	0.5790852557667383	0.9308190024633384
ZAF	circumcised	ZAF2002HSRC	2002	1	ZAF_1_EC	Eastern Cape	male	Y035_039	25	28	15.662228267008864	0.6839513366097969	0.11496939167218752	0.43279670721018104	0.8598965244725736
ZAF	circumcised	ZAF2002HSRC	2002	1	ZAF_1_EC	Eastern Cape	male	Y040_044	26	32	20.24969489331951	0.7365695433406999	0.11394219999486845	0.46935683692706526	0.8983619383129171
ZAF	circumcised	ZAF2002HSRC	2002	1	ZAF_1_EC	Eastern Cape	male	Y045_049	15	17	6.55680365186598	0.5923442647099638	0.1939055377968366	0.23143764651968252	0.8751782792858755
ZAF	circumcised	ZAF2002HSRC	2002	1	ZAF_1_EC	Eastern Cape	male	Y050_054	28	30	15.54877871774816	0.6725182179454501	0.12478964548604768	0.4034894973592774	0.8617783967626468
ZAF	circumcised	ZAF2002HSRC	2002	1	ZAF_1_EC	Eastern Cape	male	Y055_059	8	9	3.187554189911935	0.46072520068748096	0.27230438070889995	0.09066811703122608	0.8798126654924905
ZAF	circumcised	ZAF2002HSRC	2002	1	ZAF_1_EC	Eastern Cape	male	Y060_064	22	25	11.365840387158032	0.5158911773632437	0.15352078812852352	0.24209795621211844	0.780465985676691
ZAF	circumcised	ZAF2002HSRC	2002	1	ZAF_1_EC	Eastern Cape	male	Y065_069	12	14	7.390242497053517	0.3905300737925266	0.16644148473110337	0.13995546002849327	0.7161595508609121
ZAF	circumcised	ZAF2002HSRC	2002	1	ZAF_1_EC	Eastern Cape	male	Y070_074	8	8	6.205766586431253	0.7050225748790686	0.16524262200471423	0.3349255297995243	0.9189862898072142
ZAF	circumcised	ZAF2002HSRC	2002	1	ZAF_1_EC	Eastern Cape	male	Y075_079	7	7	2.5097280015557226	0.8600999299568025	0.15026122054044	0.3471907654665836	0.9861244047733244
ZAF	circumcised	ZAF2002HSRC	2002	1	ZAF_1_EC	Eastern Cape	male	Y080_999	6	7	6.21655917820994	1	0	NA	NA
ZAF	circumcised	ZAF2002HSRC	2002	1	ZAF_1_EC	Eastern Cape	male	Y015_029	100	221	88.39137590697143	0.488836228189934	0.05180870399674039	0.38911403114923215	0.5894550038177228
ZAF	circumcised	ZAF2002HSRC	2002	1	ZAF_1_EC	Eastern Cape	male	Y030_049	70	110	58.92343052430108	0.7241971215594296	0.06813096751837718	0.5736655301559037	0.8367075844037865
ZAF	circumcised	ZAF2002HSRC	2002	1	ZAF_1_FS	Free State	male	Y015_049	57	163	58.88186324518723	0.3017941858443098	0.06637372432529055	0.18905765582726736	0.4448768822760304
ZAF	circumcised	ZAF2002HSRC	2002	1	ZAF_1_FS	Free State	male	Y015_064	59	181	63.91920967521206	0.3374719845838972	0.06271438403036572	0.22717350094003935	0.46883540991732703
ZAF	circumcised	ZAF2002HSRC	2002	1	ZAF_1_FS	Free State	male	Y015_999	61	195	64.6491381463376	0.31932379990686066	0.05975338485849622	0.21489044495739296	0.44569820705490654
ZAF	circumcised	ZAF2002HSRC	2002	1	ZAF_1_FS	Free State	male	Y050_999	28	32	8.327284228805176	0.3943166890136721	0.15749658674644054	0.15165274658457684	0.7033477617694089
ZAF	circumcised	ZAF2002HSRC	2002	1	ZAF_1_FS	Free State	male	Y015_024	44	68	21.836898649302256	0.19232224333859893	0.08282097165346285	0.07727208560518387	0.40372210091505056
ZAF	circumcised	ZAF2002HSRC	2002	1	ZAF_1_FS	Free State	male	Y025_034	35	45	17.269616591155934	0.19159557186662712	0.0623969887489171	0.09715367854138408	0.34296855644236424
ZAF	circumcised	ZAF2002HSRC	2002	1	ZAF_1_FS	Free State	male	Y035_049	34	50	19.98967260275039	0.5342452028502969	0.1182103339092214	0.311326688049353	0.7442764227514113
ZAF	circumcised	ZAF2002HSRC	2002	1	ZAF_1_FS	Free State	male	Y050_064	16	18	5.060968760131018	0.784197742717474	0.1134371903368215	0.4941304471721932	0.9311234878978032
ZAF	circumcised	ZAF2002HSRC	2002	1	ZAF_1_FS	Free State	male	Y065_999	13	14	4.467080563602449	0.1919718169309878	0.11637274769580087	0.05177678599791213	0.5082870668660936
ZAF	circumcised	ZAF2002HSRC	2002	1	ZAF_1_FS	Free State	male	Y010_019	42	74	26.263925220839237	0.1506534198629318	0.06141489696087188	0.06475485811682101	0.31243267093210714
ZAF	circumcised	ZAF2002HSRC	2002	1	ZAF_1_FS	Free State	male	Y025_049	51	95	37.25775929799885	0.37433276680211885	0.08215544775381943	0.2312635679306042	0.5433516561815744
ZAF	circumcised	ZAF2002HSRC	2002	1	ZAF_1_FS	Free State	male	Y005_009	20	23	12.466568610498166	0.0029621045502372	0.00308985246198311	3.820966038541018e-4	0.02256961342688939
ZAF	circumcised	ZAF2002HSRC	2002	1	ZAF_1_FS	Free State	male	Y010_014	27	39	19.835483906841155	0.09559698919681542	0.04216028090632909	0.03905725845629985	0.21561908678454397
ZAF	circumcised	ZAF2002HSRC	2002	1	ZAF_1_FS	Free State	male	Y015_019	26	35	11.4219075677303	0.19128314032246563	0.11683583307753403	0.05107676101224803	0.5096513099189887
ZAF	circumcised	ZAF2002HSRC	2002	1	ZAF_1_FS	Free State	male	Y020_024	26	33	15.46486694317538	0.1943621986249621	0.08818928583018025	0.07407147947004662	0.4211497811360475
ZAF	circumcised	ZAF2002HSRC	2002	1	ZAF_1_FS	Free State	male	Y025_029	19	21	8.007775521138202	0.12638261507674278	0.0645434237471539	0.04397836047227612	0.3126897512261869
ZAF	circumcised	ZAF2002HSRC	2002	1	ZAF_1_FS	Free State	male	Y030_034	22	24	9.459979254912374	0.25996180932727697	0.10460438163254376	0.10794890610442556	0.5048826612391862
ZAF	circumcised	ZAF2002HSRC	2002	1	ZAF_1_FS	Free State	male	Y035_039	13	14	4.80388326980894	0.8103554152030861	0.13079677423048416	0.44625694463863497	0.9577283823253556
ZAF	circumcised	ZAF2002HSRC	2002	1	ZAF_1_FS	Free State	male	Y040_044	14	16	6.038317239028115	0.29373707797235604	0.1772386376961616	0.0723064765915007	0.6893715131626271
ZAF	circumcised	ZAF2002HSRC	2002	1	ZAF_1_FS	Free State	male	Y045_049	17	20	10.300219494835108	0.5353515527272231	0.17322582604216188	0.227365727278328	0.818546539304405
ZAF	circumcised	ZAF2002HSRC	2002	1	ZAF_1_FS	Free State	male	Y050_054	9	9	2.337019819489453	0.8806906966588658	0.10176937971404518	0.5251476580917086	0.98010709609084945
ZAF	circumcised	ZAF2002HSRC	2002	1	ZAF_1_FS	Free State	male	Y055_059	6	6	3.306443489037149	0.4875579344253512	0.28018526794958243	0.09554357478393044	0.8954999510495761
ZAF	circumcised	ZAF2002HSRC	2002	1	ZAF_1_FS	Free State	male	Y060_064	3	3	1.328972682831898	0.8618723750828122	0.14681823140350506	0.35750118783981383	0.9859097887156902
ZAF	circumcised	ZAF2002HSRC	2002	1	ZAF_1_FS	Free State	male	Y065_069	7	7	2.396826429780443	0.29701225305946705	0.22593574414341736	0.04822639299917002	0.7789036232058024
ZAF	circumcised	ZAF2002HSRC	2002	1	ZAF_1_FS	Free State	male	Y070_074	3	3	1.9830224887816752	0.048082473749449	0.0577162484875709	0.00424796805402973	0.374241355572039
ZAF	circumcised	ZAF2002HSRC	2002	1	ZAF_1_FS	Free State	male	Y075_079	2	2	1.391594779142758	1	0	NA	NA
ZAF	circumcised	ZAF2002HSRC	2002	1	ZAF_1_FS	Free State	male	Y080_999	2	2	1.2104654806704571	0.9038121306309456	0.12598188966008922	0.3543575619089231	0.9938220761102812
ZAF	circumcised	ZAF2002HSRC	2002	1	ZAF_1_FS	Free State	male	Y015_029	51	89	29.842962739652886	0.17485090137955733	0.06623654970185934	0.07933407992470887	0.34257692830724024
ZAF	circumcised	ZAF2002HSRC	2002	1	ZAF_1_FS	Free State	male	Y030_049	42	74	29.385080490082498	0.45214214860972857	0.09405326590116755	0.28166833819464343	0.6346371930880814
ZAF	circumcised	ZAF2002HSRC	2002	1	ZAF_1_KZN	KwaZulu-Natal	male	Y015_049	162	492	140.50024523685497	0.13036840434541966	0.03392295439821163	0.07697614259613889	0.2122775569941536
ZAF	circumcised	ZAF2002HSRC	2002	1	ZAF_1_KZN	KwaZulu-Natal	male	Y015_064	168	568	161.2324250833585	0.13394100743234305	0.0342759558439498	0.07975471971714028	0.2162893460898667
ZAF	circumcised	ZAF2002HSRC	2002	1	ZAF_1_KZN	KwaZulu-Natal	male	Y015_999	172	604	167.87255341619417	0.1495182103720901	0.03386961744133422	0.094454491429841	0.22857938088421023
ZAF	circumcised	ZAF2002HSRC	2002	1	ZAF_1_KZN	KwaZulu-Natal	male	Y050_999	87	112	30.305107293128582	0.21438842170260963	0.0863115912815359	0.09086852032456331	0.42695881209073294
ZAF	circumcised	ZAF2002HSRC	2002	1	ZAF_1_KZN	KwaZulu-Natal	male	Y015_024	132	252	69.74604333991392	0.11018629147263988	0.0390857866860253	0.0536475102642586	0.21290561676357564
ZAF	circumcised	ZAF2002HSRC	2002	1	ZAF_1_KZN	KwaZulu-Natal	male	Y025_034	63	93	26.062598068542684	0.11615842370434944	0.04962540747659667	0.04848924257971009	0.25313969199093556
ZAF	circumcised	ZAF2002HSRC	2002	1	ZAF_1_KZN	KwaZulu-Natal	male	Y035_049	101	147	44.94699402080777	0.1695891379257902	0.06666645935075866	0.07471897630169062	0.3405777963704091
ZAF	circumcised	ZAF2002HSRC	2002	1	ZAF_1_KZN	KwaZulu-Natal	male	Y050_064	63	76	20.831645803597254	0.15636006593436047	0.07921292195488887	0.05403759470689801	0.3755204106577557
ZAF	circumcised	ZAF2002HSRC	2002	1	ZAF_1_KZN	KwaZulu-Natal	male	Y065_999	34	36	11.14021790871605	0.2824591047787699	0.15760138971453205	0.078973997667222	0.6437728333228788
ZAF	circumcised	ZAF2002HSRC	2002	1	ZAF_1_KZN	KwaZulu-Natal	male	Y010_019	121	258	87.41254097616535	0.02838391836729153	0.01098718628417786	0.01320342202995689	0.05995755343746492
ZAF	circumcised	ZAF2002HSRC	2002	1	ZAF_1_KZN	KwaZulu-Natal	male	Y025_049	125	240	70.8392541734863	0.15124135253702145	0.04667828173316221	0.08035005771768203	0.2665503879965457
ZAF	circumcised	ZAF2002HSRC	2002	1	ZAF_1_KZN	KwaZulu-Natal	male	Y005_009	79	109	21.403431235055525	0.03394395567653444	0.01528260607008931	0.01389885399309539	0.08053726247317168
ZAF	circumcised	ZAF2002HSRC	2002	1	ZAF_1_KZN	KwaZulu-Natal	male	Y010_014	80	121	43.08661261024792	0.0245190437934481	0.01174025325035461	0.00951294869229501	0.06172128782063305
ZAF	circumcised	ZAF2002HSRC	2002	1	ZAF_1_KZN	KwaZulu-Natal	male	Y015_019	93	137	44.90712735087679	0.03274948628850219	0.01874155810933676	0.01050674099882898	0.09744296998549665
ZAF	circumcised	ZAF2002HSRC	2002	1	ZAF_1_KZN	KwaZulu-Natal	male	Y020_024	84	115	27.992003204662208	0.1916293521896378	0.07055508500151529	0.08849474803969183	0.3666161835831891
ZAF	circumcised	ZAF2002HSRC	2002	1	ZAF_1_KZN	KwaZulu-Natal	male	Y025_029	34	43	17.967806181567237	0.18881505146054223	0.10431697674762631	0.057724200214289	0.4693298790669741
ZAF	circumcised	ZAF2002HSRC	2002	1	ZAF_1_KZN	KwaZulu-Natal	male	Y030_034	39	50	12.275754716889931	0.0682391498714853	0.03325908945089512	0.0255986029824899	0.16954858207138468
ZAF	circumcised	ZAF2002HSRC	2002	1	ZAF_1_KZN	KwaZulu-Natal	male	Y035_039	40	47	18.37150521224559	0.11044133052696914	0.07873629871602751	0.02515979106731673	0.3739154754490772
ZAF	circumcised	ZAF2002HSRC	2002	1	ZAF_1_KZN	KwaZulu-Natal	male	Y040_044	48	53	13.528297266789934	0.15777414754178817	0.10014192396896145	0.04101456414540764	0.4507059856554313
ZAF	circumcised	ZAF2002HSRC	2002	1	ZAF_1_KZN	KwaZulu-Natal	male	Y045_049	43	47	15.88064504565116	0.23642761397754553	0.14196646635989496	0.06217212361078637	0.5911999266564524
ZAF	circumcised	ZAF2002HSRC	2002	1	ZAF_1_KZN	KwaZulu-Natal	male	Y050_054	29	32	9.206391210304568	0.08110684691405887	0.06226162450373906	0.01687721783518834	0.31216103109051774
ZAF	circumcised	ZAF2002HSRC	2002	1	ZAF_1_KZN	KwaZulu-Natal	male	Y055_059	23	25	8.186725681262722	0.00699698237306508	0.00740185408934035	8.725312296479454e-4	0.05379543000271204
ZAF	circumcised	ZAF2002HSRC	2002	1	ZAF_1_KZN	KwaZulu-Natal	male	Y060_064	19	19	7.167430843830034	0.33819639900229365	0.18891813312275507	0.08901855421011458	0.7277018104383505
ZAF	circumcised	ZAF2002HSRC	2002	1	ZAF_1_KZN	KwaZulu-Natal	male	Y065_069	19	20	8.892419823660573	0.00458470758339256	0.00491153908076591	5.584487871700218e-4	0.03657680868985747
ZAF	circumcised	ZAF2002HSRC	2002	1	ZAF_1_KZN	KwaZulu-Natal	male	Y070_074	6	6	2.319082573882735	0.4159722770220123	0.32573490895960183	0.04892686236194295	0.9079288789282668
ZAF	circumcised	ZAF2002HSRC	2002	1	ZAF_1_KZN	KwaZulu-Natal	male	Y075_079	7	7	1.8641891094960907	0.7662901580587503	0.1970674479346373	0.27503314146993607	0.9659142422050672
ZAF	circumcised	ZAF2002HSRC	2002	1	ZAF_1_KZN	KwaZulu-Natal	male	Y080_999	3	3	2.324481424372944	0	0	NA	NA
ZAF	circumcised	ZAF2002HSRC	2002	1	ZAF_1_KZN	KwaZulu-Natal	male	Y015_029	140	295	83.70930361850408	0.11935224299890444	0.03524664832232745	0.06563044340310585	0.20729228174961792
ZAF	circumcised	ZAF2002HSRC	2002	1	ZAF_1_KZN	KwaZulu-Natal	male	Y030_049	115	197	57.009625113772834	0.1453032222297975	0.05236874500321402	0.06924113277966448	0.27980221893988855
ZAF	circumcised	ZAF2002HSRC	2002	1	ZAF_1_MP	Mpumalanga	male	Y015_049	63	142	33.012798904910234	0.30455632664564897	0.0774202043065312	0.17622695057478793	0.4727107625818303
ZAF	circumcised	ZAF2002HSRC	2002	1	ZAF_1_MP	Mpumalanga	male	Y015_064	64	165	39.1677863679822	0.32930687388562374	0.07600149294663248	0.2000846928904126	0.4907815079683264
ZAF	circumcised	ZAF2002HSRC	2002	1	ZAF_1_MP	Mpumalanga	male	Y015_999	64	176	43.70473466290112	0.33594362507190956	0.07504395599201433	0.2073887331438785	0.494472864313495
ZAF	circumcised	ZAF2002HSRC	2002	1	ZAF_1_MP	Mpumalanga	male	Y050_999	24	34	23.82493335706043	0.515644482987205	0.12626078323305762	0.28328231991361946	0.741433918765505
ZAF	circumcised	ZAF2002HSRC	2002	1	ZAF_1_MP	Mpumalanga	male	Y015_024	43	76	49.31525457033395	0.27244371503696047	0.07489782110063033	0.1515053849803588	0.4398733503047671
ZAF	circumcised	ZAF2002HSRC	2002	1	ZAF_1_MP	Mpumalanga	male	Y025_034	27	32	5.93810078106158	0.1996859783856705	0.11037833360818128	0.06054216772262106	0.49136248914508585
ZAF	circumcised	ZAF2002HSRC	2002	1	ZAF_1_MP	Mpumalanga	male	Y035_049	28	34	18.922443487148325	0.5047127165988968	0.13660165815411027	0.2588065002228791	0.748359857596515
ZAF	circumcised	ZAF2002HSRC	2002	1	ZAF_1_MP	Mpumalanga	male	Y050_064	17	23	14.158412343805116	0.5707746682019939	0.1456668251324988	0.2931065449672701	0.81005517496858
ZAF	circumcised	ZAF2002HSRC	2002	1	ZAF_1_MP	Mpumalanga	male	Y065_999	9	11	9.671778620584917	0.4373383162977172	0.18243764946575916	0.15380311185176787	0.7687267849406685
ZAF	circumcised	ZAF2002HSRC	2002	1	ZAF_1_MP	Mpumalanga	male	Y010_019	43	94	43.947417483549714	0.1350913319585593	0.05051264465384008	0.06273781385338667	0.267107670173655
ZAF	circumcised	ZAF2002HSRC	2002	1	ZAF_1_MP	Mpumalanga	male	Y025_049	47	66	14.619910268277154	0.32300454219030955	0.1089946917499319	0.15226853234571894	0.5589549713881998
ZAF	circumcised	ZAF2002HSRC	2002	1	ZAF_1_MP	Mpumalanga	male	Y005_009	32	41	27.8984650383457	0.03919759117510389	0.02350125100790768	0.01186522298308831	0.12173524307881584
ZAF	circumcised	ZAF2002HSRC	2002	1	ZAF_1_MP	Mpumalanga	male	Y010_014	30	47	19.458726729935037	0.06598855837431752	0.03341745712621627	0.02383020183590006	0.1697596175068903
ZAF	circumcised	ZAF2002HSRC	2002	1	ZAF_1_MP	Mpumalanga	male	Y015_019	33	47	31.162464834721657	0.22818814579245844	0.09484715655366764	0.09329135193814753	0.45932834299812536
ZAF	circumcised	ZAF2002HSRC	2002	1	ZAF_1_MP	Mpumalanga	male	Y020_024	24	29	18.429840609311977	0.3366982965972546	0.1095826426574406	0.1625006181715104	0.5704416664290796
ZAF	circumcised	ZAF2002HSRC	2002	1	ZAF_1_MP	Mpumalanga	male	Y025_029	12	13	6.942795633072854	0.35866460747147066	0.20628712151112327	0.08795437371808695	0.7643255005616085
ZAF	circumcised	ZAF2002HSRC	2002	1	ZAF_1_MP	Mpumalanga	male	Y030_034	17	19	2.9705992846392597	0.1229588999449723	0.08874267278232799	0.02718367736355269	0.4129390093115096
ZAF	circumcised	ZAF2002HSRC	2002	1	ZAF_1_MP	Mpumalanga	male	Y035_039	13	14	8.540119222919095	0.6841129993970816	0.15176550135721717	0.3534942250758986	0.8955932560781737
ZAF	circumcised	ZAF2002HSRC	2002	1	ZAF_1_MP	Mpumalanga	male	Y040_044	12	13	9.642786466806232	0.23542046005620076	0.14465106206315131	0.0599155427946035	0.5979974023627677
ZAF	circumcised	ZAF2002HSRC	2002	1	ZAF_1_MP	Mpumalanga	male	Y045_049	7	7	3.7855752015133386	0.5062941427167238	0.25818202023224185	0.11928140134804054	0.8859080585526412
ZAF	circumcised	ZAF2002HSRC	2002	1	ZAF_1_MP	Mpumalanga	male	Y050_054	4	8	4.3558276198646215	0.8504762370906954	0.1293522646767963	0.4365163289446671	0.9766149346004586
ZAF	circumcised	ZAF2002HSRC	2002	1	ZAF_1_MP	Mpumalanga	male	Y055_059	9	10	7.750233560303039	0.36823889774095464	0.169778144867943	0.1223732150936708	0.7090113117390849
ZAF	circumcised	ZAF2002HSRC	2002	1	ZAF_1_MP	Mpumalanga	male	Y060_064	4	5	2.5667043627038275	0.4780794560095586	0.3099577940517309	0.07429977894239029	0.9126927377709636
ZAF	circumcised	ZAF2002HSRC	2002	1	ZAF_1_MP	Mpumalanga	male	Y065_069	3	3	2.990461024316949	0.6531636271902437	0.2794955221200191	0.14366998715270934	0.954829390251772
ZAF	circumcised	ZAF2002HSRC	2002	1	ZAF_1_MP	Mpumalanga	male	Y070_074	4	4	3.82288897402694	0.24156393757537675	0.2155960500183224	0.03075272273571616	0.7617490447237525
ZAF	circumcised	ZAF2002HSRC	2002	1	ZAF_1_MP	Mpumalanga	male	Y080_999	4	4	3.69942365767824	0.37786917973512846	0.24512449496579516	0.07294708564704416	0.8242007828542557
ZAF	circumcised	ZAF2002HSRC	2002	1	ZAF_1_MP	Mpumalanga	male	Y015_029	50	89	48.76243088523859	0.2942027337190017	0.07226202875197446	0.17405842087372428	0.4519029743441871
ZAF	circumcised	ZAF2002HSRC	2002	1	ZAF_1_MP	Mpumalanga	male	Y030_049	39	53	10.316491193897615	0.31442592467962294	0.12416472470901382	0.1291545101387945	0.586481543205141
ZAF	circumcised	ZAF2002HSRC	2002	1	ZAF_1_LIM	Limpopo	male	Y015_049	71	164	86.06588213476448	0.7443041238667112	0.04785065627824181	0.6400707003837146	0.8265327776771335
ZAF	circumcised	ZAF2002HSRC	2002	1	ZAF_1_LIM	Limpopo	male	Y015_064	73	189	97.38788689515812	0.7715089278291581	0.04239103823061409	0.6782050983184069	0.8439829313983133
ZAF	circumcised	ZAF2002HSRC	2002	1	ZAF_1_LIM	Limpopo	male	Y015_999	73	212	108.77684343122	0.7927661704012352	0.03900853996827251	0.7060562822852776	0.8590055004431477
ZAF	circumcised	ZAF2002HSRC	2002	1	ZAF_1_LIM	Limpopo	male	Y050_999	36	48	24.048121736071963	0.927733175113208	0.03448237359190997	0.8240927795153641	0.9723591792196584
ZAF	circumcised	ZAF2002HSRC	2002	1	ZAF_1_LIM	Limpopo	male	Y015_024	51	88	46.01484656299208	0.7746188500980823	0.05836792548665437	0.6409094381993178	0.8687375965617288
ZAF	circumcised	ZAF2002HSRC	2002	1	ZAF_1_LIM	Limpopo	male	Y025_034	24	29	16.77170901511029	0.7627815221556942	0.08489915396424957	0.5617782194111645	0.8896919288706819
ZAF	circumcised	ZAF2002HSRC	2002	1	ZAF_1_LIM	Limpopo	male	Y035_049	32	47	23.39180841425284	0.669457320507104	0.10969837359989695	0.43391600376284545	0.8425539386319023
ZAF	circumcised	ZAF2002HSRC	2002	1	ZAF_1_LIM	Limpopo	male	Y050_064	23	25	11.86407301415764	0.9312883237120548	0.04375036152635709	0.7801632881639661	0.981047431834578
ZAF	circumcised	ZAF2002HSRC	2002	1	ZAF_1_LIM	Limpopo	male	Y065_999	19	23	12.216926016558071	0.9245270677309186	0.05033650750691013	0.7486834509270475	0.9805337244394738
ZAF	circumcised	ZAF2002HSRC	2002	1	ZAF_1_LIM	Limpopo	male	Y010_019	54	115	53.27846105742506	0.4927559803524462	0.09511721187919622	0.31543306911146995	0.6719204158095645
ZAF	circumcised	ZAF2002HSRC	2002	1	ZAF_1_LIM	Limpopo	male	Y025_049	47	76	40.07367017920974	0.7106074134264485	0.07587842840029843	0.5436761817229973	0.8350047471992218
ZAF	circumcised	ZAF2002HSRC	2002	1	ZAF_1_LIM	Limpopo	male	Y005_009	36	47	27.1448426106735	0.07768072278048084	0.0403481161873086	0.0271712189723244	0.20253603359996045
ZAF	circumcised	ZAF2002HSRC	2002	1	ZAF_1_LIM	Limpopo	male	Y010_014	39	53	23.690073136397213	0.2282852718593501	0.08621259577133224	0.1018200299921506	0.4356404695938811
ZAF	circumcised	ZAF2002HSRC	2002	1	ZAF_1_LIM	Limpopo	male	Y015_019	39	62	32.86268204790268	0.8047413703144406	0.06754389257822944	0.6396165884091037	0.9053976140278256
ZAF	circumcised	ZAF2002HSRC	2002	1	ZAF_1_LIM	Limpopo	male	Y020_024	21	26	13.200866064411615	0.7047627498422041	0.08653442741815189	0.5137363858374833	0.8435924670348746
ZAF	circumcised	ZAF2002HSRC	2002	1	ZAF_1_LIM	Limpopo	male	Y025_029	15	16	9.69236639804626	0.8417698116870324	0.0939620792108841	0.5716992414396909	0.954960240853814
ZAF	circumcised	ZAF2002HSRC	2002	1	ZAF_1_LIM	Limpopo	male	Y030_034	13	13	7.094369996978244	0.6480909892287925	0.16227859925923918	0.31347563781696564	0.8813458305607819
ZAF	circumcised	ZAF2002HSRC	2002	1	ZAF_1_LIM	Limpopo	male	Y035_039	16	21	10.616843438436891	0.6233278347827818	0.15637568363541443	0.30966550678967397	0.859250442369372
ZAF	circumcised	ZAF2002HSRC	2002	1	ZAF_1_LIM	Limpopo	male	Y040_044	12	14	9.430674105589867	0.6793259160740027	0.1213007586265724	0.41564233160813896	0.8631897439412236
ZAF	circumcised	ZAF2002HSRC	2002	1	ZAF_1_LIM	Limpopo	male	Y045_049	11	12	5.959346321119323	0.6983443340876355	0.23424542898394776	0.207513387833533	0.9534176780338584
ZAF	circumcised	ZAF2002HSRC	2002	1	ZAF_1_LIM	Limpopo	male	Y050_054	10	11	5.777506718449454	0.8378527813971465	0.12023200341876566	0.4769591357098292	0.9669748863236136
ZAF	circumcised	ZAF2002HSRC	2002	1	ZAF_1_LIM	Limpopo	male	Y055_059	6	6	4.501884367713694	1	0	NA	NA
ZAF	circumcised	ZAF2002HSRC	2002	1	ZAF_1_LIM	Limpopo	male	Y060_064	8	8	3.6023724562902335	0.9211352578072	0.08389568149862386	0.5484395739061901	0.991175654554975
ZAF	circumcised	ZAF2002HSRC	2002	1	ZAF_1_LIM	Limpopo	male	Y065_069	6	6	4.281392688835471	0.8581106815134761	0.12874735472264318	0.432217680061218	0.9796114056418188
ZAF	circumcised	ZAF2002HSRC	2002	1	ZAF_1_LIM	Limpopo	male	Y070_074	6	6	3.05276411768625	0.978794231082442	0.02431782956803456	0.8228466708942185	0.9978245503787604
ZAF	circumcised	ZAF2002HSRC	2002	1	ZAF_1_LIM	Limpopo	male	Y075_079	8	8	4.048384327146993	0.8950460630536408	0.10787479528917768	0.47318095155271217	0.9878005086288352
ZAF	circumcised	ZAF2002HSRC	2002	1	ZAF_1_LIM	Limpopo	male	Y080_999	3	3	1.806765365795688	1	0	NA	NA
ZAF	circumcised	ZAF2002HSRC	2002	1	ZAF_1_LIM	Limpopo	male	Y015_029	55	104	55.6052704797814	0.7873922818397029	0.05252599881957955	0.6669250683866143	0.8726111035638691
ZAF	circumcised	ZAF2002HSRC	2002	1	ZAF_1_LIM	Limpopo	male	Y030_049	39	60	30.46676075884154	0.6642572798741964	0.09767903418164248	0.4560862282602594	0.8235748339590488
ZAF	circumcised	ZAF2002HSRC	2002	1	ZAF_1_NW	North West	male	Y015_049	54	158	78.76049326403245	0.3038037797976584	0.06292383758544169	0.19586470987233123	0.4387699454178054
ZAF	circumcised	ZAF2002HSRC	2002	1	ZAF_1_NW	North West	male	Y015_064	55	192	98.65081888731729	0.2914895077468351	0.0565170540626593	0.193953445483854	0.4129463886598243
ZAF	circumcised	ZAF2002HSRC	2002	1	ZAF_1_NW	North West	male	Y015_999	56	201	105.0340537012918	0.2875346671389403	0.0530675507311558	0.19542986864792009	0.401391846575
ZAF	circumcised	ZAF2002HSRC	2002	1	ZAF_1_NW	North West	male	Y050_999	31	43	27.058391119892963	0.2291727744879724	0.06639694290274871	0.12459006989411092	0.3831231886891691
ZAF	circumcised	ZAF2002HSRC	2002	1	ZAF_1_NW	North West	male	Y015_024	42	67	35.97567008596966	0.2217821523217248	0.0690135317874257	0.11516662045152096	0.3842370522041634
ZAF	circumcised	ZAF2002HSRC	2002	1	ZAF_1_NW	North West	male	Y025_034	22	35	18.48707276096593	0.311269318927425	0.10916406157551244	0.1428009809164286	0.5507829438394914
ZAF	circumcised	ZAF2002HSRC	2002	1	ZAF_1_NW	North West	male	Y035_049	35	56	26.827627771431462	0.37402346465983455	0.10663629142930564	0.19660099616619872	0.5933149948337368
ZAF	circumcised	ZAF2002HSRC	2002	1	ZAF_1_NW	North West	male	Y050_064	26	34	20.51252703073554	0.23322375015233	0.0785989363949627	0.11388744228618848	0.4185423363475462
ZAF	circumcised	ZAF2002HSRC	2002	1	ZAF_1_NW	North West	male	Y065_999	9	9	6.54586494636966	0.21647310896089744	0.14586185287483294	0.04871385271780244	0.5984890362517596
ZAF	circumcised	ZAF2002HSRC	2002	1	ZAF_1_NW	North West	male	Y010_019	40	70	32.027232398918585	0.1075737642160772	0.04672676089598535	0.04437294243536711	0.23834104317817945
ZAF	circumcised	ZAF2002HSRC	2002	1	ZAF_1_NW	North West	male	Y025_049	45	91	45.311672864615915	0.34867371095606886	0.09268624087103838	0.193911399129882	0.5436495972257286
ZAF	circumcised	ZAF2002HSRC	2002	1	ZAF_1_NW	North West	male	Y005_009	20	29	12.29649783584291	0	0	NA	NA
ZAF	circumcised	ZAF2002HSRC	2002	1	ZAF_1_NW	North West	male	Y010_014	21	33	12.839462388507124	0.02496882414658115	0.02575364213703275	0.00321028644810325	0.1691725113118102
ZAF	circumcised	ZAF2002HSRC	2002	1	ZAF_1_NW	North West	male	Y015_019	29	37	22.269075772150632	0.1953223517064369	0.08629274693001347	0.07642936866273718	0.4158821795794883
ZAF	circumcised	ZAF2002HSRC	2002	1	ZAF_1_NW	North West	male	Y020_024	19	30	14.396846254321922	0.2528071632705114	0.09520932871002934	0.11189000447049312	0.47606498622329496
ZAF	circumcised	ZAF2002HSRC	2002	1	ZAF_1_NW	North West	male	Y025_029	13	19	9.28771575839961	0.32204394155449834	0.1335002153116292	0.12533767290257297	0.611598749276305
ZAF	circumcised	ZAF2002HSRC	2002	1	ZAF_1_NW	North West	male	Y030_034	12	16	10.761829628604652	0.29454335653819436	0.13926577663361833	0.1009195607616981	0.608309195375278
ZAF	circumcised	ZAF2002HSRC	2002	1	ZAF_1_NW	North West	male	Y035_039	16	19	10.327793532861858	0.3930435634419737	0.18380086401711768	0.12514251587293942	0.7456480278183212
ZAF	circumcised	ZAF2002HSRC	2002	1	ZAF_1_NW	North West	male	Y040_044	19	20	8.825776102592778	0.36064813943363216	0.14876788688107584	0.13739518830233327	0.6664096908586286
ZAF	circumcised	ZAF2002HSRC	2002	1	ZAF_1_NW	North West	male	Y045_049	15	17	10.353825163977204	0.35156296166073775	0.1407029871199569	0.13920797435731924	0.6450913967303595
ZAF	circumcised	ZAF2002HSRC	2002	1	ZAF_1_NW	North West	male	Y050_054	9	10	5.701385602932092	0.37348978871522703	0.25795236995299614	0.06428972784362103	0.8379912358558707
ZAF	circumcised	ZAF2002HSRC	2002	1	ZAF_1_NW	North West	male	Y055_059	13	13	6.868332101738017	0.2138691152527218	0.1204623449731418	0.06261741856160877	0.5256100310117947
ZAF	circumcised	ZAF2002HSRC	2002	1	ZAF_1_NW	North West	male	Y060_064	11	11	8.971809334089144	0.1963369839281043	0.11435712572210371	0.0557334550210302	0.5027831640234719
ZAF	circumcised	ZAF2002HSRC	2002	1	ZAF_1_NW	North West	male	Y065_069	5	5	3.3637020083908085	0.19925528193276865	0.1901741743504435	0.02349761271856867	0.7201423125237195
ZAF	circumcised	ZAF2002HSRC	2002	1	ZAF_1_NW	North West	male	Y070_074	2	2	1.9998295301015057	0.5046163355289418	0.3576103627212165	0.05811896941792445	0.9438700309038924
ZAF	circumcised	ZAF2002HSRC	2002	1	ZAF_1_NW	North West	male	Y075_079	2	2	1.53105026406347	0	0	NA	NA
ZAF	circumcised	ZAF2002HSRC	2002	1	ZAF_1_NW	North West	male	Y015_029	45	86	42.41112308770051	0.2528554500608337	0.06588741211148642	0.14591631749002287	0.40133985116142096
ZAF	circumcised	ZAF2002HSRC	2002	1	ZAF_1_NW	North West	male	Y030_049	40	72	36.543295235795824	0.3573472387419817	0.0965117856277826	0.19614219932484256	0.5589222767364761
ZAF	circumcised	ZAF2002HSRC	2002	1	ZAF_1_GT	Gauteng	male	Y015_049	147	485	176.37834984921076	0.3893742984465284	0.03386541022895896	0.3253903272627262	0.4574091191243505
ZAF	circumcised	ZAF2002HSRC	2002	1	ZAF_1_GT	Gauteng	male	Y015_064	151	570	194.82420448096872	0.4133944168627403	0.03779065737588358	0.34177648348745315	0.4888734703981782
ZAF	circumcised	ZAF2002HSRC	2002	1	ZAF_1_GT	Gauteng	male	Y015_999	152	588	203.0690310961375	0.3999907079704933	0.03648812001421651	0.33103957551662677	0.47314569630390874
ZAF	circumcised	ZAF2002HSRC	2002	1	ZAF_1_GT	Gauteng	male	Y050_999	68	103	30.47591697860193	0.4436168675645686	0.1058138373536593	0.2560224127021576	0.6487967070738341
ZAF	circumcised	ZAF2002HSRC	2002	1	ZAF_1_GT	Gauteng	male	Y015_024	102	172	69.19169533666131	0.3350589478823035	0.06251367594005144	0.22524881605201444	0.4661897890490351
ZAF	circumcised	ZAF2002HSRC	2002	1	ZAF_1_GT	Gauteng	male	Y025_034	83	135	59.86811220475588	0.43976839961189734	0.05449893264260999	0.33723123335226496	0.5477176392470244
ZAF	circumcised	ZAF2002HSRC	2002	1	ZAF_1_GT	Gauteng	male	Y035_049	97	178	57.2070025282259	0.3939157053400355	0.06139059465278794	0.2819392634979795	0.5182664207633677
ZAF	circumcised	ZAF2002HSRC	2002	1	ZAF_1_GT	Gauteng	male	Y050_064	58	85	22.4990588475477	0.5406175715920536	0.11476755418997366	0.3223683325242718	0.7443243582885508
ZAF	circumcised	ZAF2002HSRC	2002	1	ZAF_1_GT	Gauteng	male	Y065_999	17	18	8.292837132247108	0.10786663926604736	0.06162244998733805	0.03331721169083571	0.2978318793846536
ZAF	circumcised	ZAF2002HSRC	2002	1	ZAF_1_GT	Gauteng	male	Y010_019	89	167	72.18641165725589	0.19091781289718623	0.05303959851104335	0.10745081403723283	0.3162484440374525
ZAF	circumcised	ZAF2002HSRC	2002	1	ZAF_1_GT	Gauteng	male	Y025_049	124	313	112.21077432945977	0.4125909810251022	0.04222034980155952	0.3329881647750395	0.4970429292795365
ZAF	circumcised	ZAF2002HSRC	2002	1	ZAF_1_GT	Gauteng	male	Y005_009	59	78	27.60375293728511	0.18421973577904877	0.08260371297704189	0.07140400065574667	0.39874148621074573
ZAF	circumcised	ZAF2002HSRC	2002	1	ZAF_1_GT	Gauteng	male	Y010_014	58	82	38.02643024370381	0.06903880481960364	0.03346296052122081	0.02603359030761677	0.17063854247203983
ZAF	circumcised	ZAF2002HSRC	2002	1	ZAF_1_GT	Gauteng	male	Y015_019	66	85	34.1910021398414	0.3209613162075922	0.10263537053909172	0.1581111817912975	0.5432998946508633
ZAF	circumcised	ZAF2002HSRC	2002	1	ZAF_1_GT	Gauteng	male	Y020_024	61	87	35.460246308702935	0.35106067966049864	0.07943291056263224	0.21454221841655155	0.5172431361899754
ZAF	circumcised	ZAF2002HSRC	2002	1	ZAF_1_GT	Gauteng	male	Y025_029	48	69	32.033013475445394	0.35123730625250094	0.07619283476755347	0.21943558143548791	0.5104356647182322
ZAF	circumcised	ZAF2002HSRC	2002	1	ZAF_1_GT	Gauteng	male	Y030_034	49	66	28.47290308827537	0.5208049623685179	0.08340995564865335	0.36082429494605994	0.6766292785760188
ZAF	circumcised	ZAF2002HSRC	2002	1	ZAF_1_GT	Gauteng	male	Y035_039	55	70	23.804065959917224	0.3103806222508148	0.08061343308836523	0.1770443468825504	0.48495982483376376
ZAF	circumcised	ZAF2002HSRC	2002	1	ZAF_1_GT	Gauteng	male	Y040_044	38	58	17.47031411129958	0.5701543653042074	0.10642526208291785	0.3615522593118462	0.7565017705110523
ZAF	circumcised	ZAF2002HSRC	2002	1	ZAF_1_GT	Gauteng	male	Y045_049	42	50	16.849783675826107	0.37632605368744215	0.11904753087187252	0.1825285176986284	0.619862827458633
ZAF	circumcised	ZAF2002HSRC	2002	1	ZAF_1_GT	Gauteng	male	Y050_054	36	48	14.916356380702693	0.5281154989948663	0.12638394520529497	0.2928889821139773	0.7514864020952843
ZAF	circumcised	ZAF2002HSRC	2002	1	ZAF_1_GT	Gauteng	male	Y055_059	22	23	6.060378298868138	0.6976625507664989	0.16054896587284076	0.3417209412367712	0.911171049064397
ZAF	circumcised	ZAF2002HSRC	2002	1	ZAF_1_GT	Gauteng	male	Y060_064	13	14	5.4111795919795505	0.200825346379657	0.11872243138935554	0.05567254828378924	0.5171677477847643
ZAF	circumcised	ZAF2002HSRC	2002	1	ZAF_1_GT	Gauteng	male	Y065_069	9	9	4.352529176911386	0.08889788112300946	0.07245099325901336	0.01662019663212779	0.36032437138638257
ZAF	circumcised	ZAF2002HSRC	2002	1	ZAF_1_GT	Gauteng	male	Y070_074	6	6	2.6231986411972232	0.16615159759864673	0.1409773321436418	0.0264029668004148	0.5941671022690536
ZAF	circumcised	ZAF2002HSRC	2002	1	ZAF_1_GT	Gauteng	male	Y075_079	2	2	1.0707769558751383	0	0	NA	NA
ZAF	circumcised	ZAF2002HSRC	2002	1	ZAF_1_GT	Gauteng	male	Y080_999	1	1	1	0	0	NA	NA
ZAF	circumcised	ZAF2002HSRC	2002	1	ZAF_1_GT	Gauteng	male	Y015_029	117	241	101.2187587893786	0.34012097173423006	0.05156599868746364	0.24729946333937508	0.447088127517408
ZAF	circumcised	ZAF2002HSRC	2002	1	ZAF_1_GT	Gauteng	male	Y030_049	116	244	83.91671794377478	0.4274193242219242	0.05229211767608977	0.32933917904528154	0.5315577927558053
ZAF	circumcised	ZAF2002HSRC	2002	2	ZAF_2_CPT	Cape Town MM	male	Y015_049	69	221	77.9639341326217	0.42499410928089154	0.06933218259834306	0.29767942813557996	0.5631024457355631
ZAF	circumcised	ZAF2002HSRC	2002	2	ZAF_2_CPT	Cape Town MM	male	Y015_064	70	249	92.72220096434702	0.42041004092849216	0.0625195217542546	0.3049201770633971	0.545324223482927
ZAF	circumcised	ZAF2002HSRC	2002	2	ZAF_2_CPT	Cape Town MM	male	Y015_999	71	263	95.60390224064793	0.3981448098595973	0.0592179592444591	0.2895519095639192	0.5177822782633011
ZAF	circumcised	ZAF2002HSRC	2002	2	ZAF_2_CPT	Cape Town MM	male	Y050_999	30	42	17.65600832178974	0.28343885925783585	0.09302722974424116	0.13881147539088304	0.49256615774149193
ZAF	circumcised	ZAF2002HSRC	2002	2	ZAF_2_CPT	Cape Town MM	male	Y015_024	58	104	41.2011846180344	0.4224765982159696	0.08317483917880901	0.27274191429490546	0.5879568831733439
ZAF	circumcised	ZAF2002HSRC	2002	2	ZAF_2_CPT	Cape Town MM	male	Y025_034	35	52	24.396052568362222	0.43476471065935873	0.1109871941231776	0.24092243128385313	0.6508448159105185
ZAF	circumcised	ZAF2002HSRC	2002	2	ZAF_2_CPT	Cape Town MM	male	Y035_049	42	65	18.106981666994148	0.4196505078976054	0.11493565188681996	0.2228432141773351	0.6458295127363594
ZAF	circumcised	ZAF2002HSRC	2002	2	ZAF_2_CPT	Cape Town MM	male	Y050_064	21	28	15.789261481753334	0.3894452323140139	0.11610331342071588	0.19676041090984853	0.6241913174185757
ZAF	circumcised	ZAF2002HSRC	2002	2	ZAF_2_CPT	Cape Town MM	male	Y065_999	13	14	4.315248920544008	0.10102092523997667	0.07386720496212247	0.02231087550396112	0.35623418899187576
ZAF	circumcised	ZAF2002HSRC	2002	2	ZAF_2_CPT	Cape Town MM	male	Y010_019	52	103	50.69267965109885	0.16785690222456784	0.05630841694076011	0.08386184420690036	0.3077224531770952
ZAF	circumcised	ZAF2002HSRC	2002	2	ZAF_2_CPT	Cape Town MM	male	Y025_049	57	117	40.45299821124642	0.42664332130105703	0.0952830140302101	0.2575010597594365	0.6148814584887938
ZAF	circumcised	ZAF2002HSRC	2002	2	ZAF_2_CPT	Cape Town MM	male	Y005_009	32	45	18.52590348160132	0.16630659311260082	0.05680239088651524	0.08203585982107435	0.3080900916515298
ZAF	circumcised	ZAF2002HSRC	2002	2	ZAF_2_CPT	Cape Town MM	male	Y010_014	34	46	22.219991325328905	0.11197695346367782	0.05341085241158892	0.04215012847516074	0.2654257548836459
ZAF	circumcised	ZAF2002HSRC	2002	2	ZAF_2_CPT	Cape Town MM	male	Y015_019	37	57	28.611025499090672	0.21604552710111735	0.08151680415134216	0.09689753440709016	0.41446397933265966
ZAF	circumcised	ZAF2002HSRC	2002	2	ZAF_2_CPT	Cape Town MM	male	Y020_024	37	47	19.84318239336696	0.5512444566970541	0.10499929459549956	0.3483686543666912	0.7383901105041912
ZAF	circumcised	ZAF2002HSRC	2002	2	ZAF_2_CPT	Cape Town MM	male	Y025_029	21	28	17.061008583682074	0.4928887840970502	0.1322861934659534	0.25621000183264614	0.7327985062812523
ZAF	circumcised	ZAF2002HSRC	2002	2	ZAF_2_CPT	Cape Town MM	male	Y030_034	22	24	7.980949649242559	0.3455615077652127	0.14136769951314854	0.13426088913686718	0.6425811712746015
ZAF	circumcised	ZAF2002HSRC	2002	2	ZAF_2_CPT	Cape Town MM	male	Y035_039	14	16	2.632023767735571	0.08098931583649521	0.06578910285549089	0.01534649343990362	0.3325757584113762
ZAF	circumcised	ZAF2002HSRC	2002	2	ZAF_2_CPT	Cape Town MM	male	Y040_044	19	23	11.08554461542391	0.6043870516583468	0.15035345767425629	0.3081696935341528	0.8397335736978317
ZAF	circumcised	ZAF2002HSRC	2002	2	ZAF_2_CPT	Cape Town MM	male	Y045_049	19	26	10.59336001657664	0.5104907320416145	0.1641333289308891	0.22350103151096523	0.7907277122215287
ZAF	circumcised	ZAF2002HSRC	2002	2	ZAF_2_CPT	Cape Town MM	male	Y050_054	11	16	9.907692606889087	0.20959164520111068	0.11997453109091412	0.06026700270298659	0.5229922239115774
ZAF	circumcised	ZAF2002HSRC	2002	2	ZAF_2_CPT	Cape Town MM	male	Y055_059	8	9	5.107177406874743	0.5602535088246199	0.14956371117812983	0.2793585337712944	0.8072170519244689
ZAF	circumcised	ZAF2002HSRC	2002	2	ZAF_2_CPT	Cape Town MM	male	Y060_064	3	3	2.0086178811617152	0.6506957169984572	0.28992957761326577	0.13261770791134747	0.9577995092515226
ZAF	circumcised	ZAF2002HSRC	2002	2	ZAF_2_CPT	Cape Town MM	male	Y065_069	5	5	1.9877623382723857	0	0	NA	NA
ZAF	circumcised	ZAF2002HSRC	2002	2	ZAF_2_CPT	Cape Town MM	male	Y070_074	4	4	1.853295654361327	0.00934702703453159	0.01166041036555053	7.989368268319986e-4	0.10018393649128954
ZAF	circumcised	ZAF2002HSRC	2002	2	ZAF_2_CPT	Cape Town MM	male	Y075_079	4	5	3.9448576018277346	0.7152456027328549	0.1986495041609749	0.2707821447312817	0.944415183526376
ZAF	circumcised	ZAF2002HSRC	2002	2	ZAF_2_CPT	Cape Town MM	male	Y015_029	62	132	58.249557281701186	0.44356743557643136	0.06946254581626261	0.31468658268014676	0.5805196154028022
ZAF	circumcised	ZAF2002HSRC	2002	2	ZAF_2_CPT	Cape Town MM	male	Y030_049	49	89	25.75537459718085	0.400864221681634	0.1094414296770479	0.21501103619523693	0.6204007024667478
ZAF	circumcised	ZAF2002HSRC	2002	2	ZAF_2_DC1	West Coast DM	male	Y015_049	9	20	11.29952661269251	0.05599211877829149	0.0353481617104331	0.01574052370950284	0.18031776407783337
ZAF	circumcised	ZAF2002HSRC	2002	2	ZAF_2_DC1	West Coast DM	male	Y015_064	9	27	15.254915229984643	0.04083840550232803	0.02246674969761425	0.01364563882472763	0.11585542526240614
ZAF	circumcised	ZAF2002HSRC	2002	2	ZAF_2_DC1	West Coast DM	male	Y015_999	10	29	14.951447063134491	0.0376929979114409	0.02092040798023246	0.01248961138039808	0.10818378707647196
ZAF	circumcised	ZAF2002HSRC	2002	2	ZAF_2_DC1	West Coast DM	male	Y050_999	7	9	4.313362147121312	0.00657768676452092	0.00730344661219061	7.400135080314052e-4	0.05589071604542778
ZAF	circumcised	ZAF2002HSRC	2002	2	ZAF_2_DC1	West Coast DM	male	Y015_024	5	7	3.8158751447094654	0.20142859304771565	0.17752343476437044	0.02818292896820846	0.6869013247505616
ZAF	circumcised	ZAF2002HSRC	2002	2	ZAF_2_DC1	West Coast DM	male	Y025_034	3	3	2.078284278886283	0.05256028328930358	0.06173819626360145	0.00486057142469171	0.3865403463048695
ZAF	circumcised	ZAF2002HSRC	2002	2	ZAF_2_DC1	West Coast DM	male	Y035_049	5	10	6.525990510835526	0.01844882966434629	0.01988410120630525	0.00217992612687225	0.13919592633304423
ZAF	circumcised	ZAF2002HSRC	2002	2	ZAF_2_DC1	West Coast DM	male	Y050_064	5	7	3.9648092585224872	0	0	NA	NA
ZAF	circumcised	ZAF2002HSRC	2002	2	ZAF_2_DC1	West Coast DM	male	Y065_999	2	2	1.0362814033439816	0.01782324283525079	0.02483484153776981	0.00112389180958495	0.22640859051873047
ZAF	circumcised	ZAF2002HSRC	2002	2	ZAF_2_DC1	West Coast DM	male	Y010_019	4	9	7.038894448229805	0.1061502666006651	0.1000871635068863	0.01480084053039336	0.4842042293901015
ZAF	circumcised	ZAF2002HSRC	2002	2	ZAF_2_DC1	West Coast DM	male	Y025_049	7	13	8.580405122305216	0.0274582121817907	0.02229824733495557	0.00546543185160325	0.1266771271422705
ZAF	circumcised	ZAF2002HSRC	2002	2	ZAF_2_DC1	West Coast DM	male	Y005_009	5	7	2.6605697902402365	0	0	NA	NA
ZAF	circumcised	ZAF2002HSRC	2002	2	ZAF_2_DC1	West Coast DM	male	Y010_014	4	5	4.499458230907832	0	0	NA	NA
ZAF	circumcised	ZAF2002HSRC	2002	2	ZAF_2_DC1	West Coast DM	male	Y015_019	3	4	2.634878802499636	0.2494588267927124	0.24961165286919873	0.02378793147954339	0.81928343161737
ZAF	circumcised	ZAF2002HSRC	2002	2	ZAF_2_DC1	West Coast DM	male	Y020_024	3	3	2.5364636196869386	0	0	NA	NA
ZAF	circumcised	ZAF2002HSRC	2002	2	ZAF_2_DC1	West Coast DM	male	Y025_029	1	1	1	0	0	NA	NA
ZAF	circumcised	ZAF2002HSRC	2002	2	ZAF_2_DC1	West Coast DM	male	Y030_034	2	2	1.2920449681748238	0.12988726713078458	0.16018592407302654	0.00919421811501303	0.7059992686282593
ZAF	circumcised	ZAF2002HSRC	2002	2	ZAF_2_DC1	West Coast DM	male	Y035_039	4	5	3.4445840812245994	0.03962723962151977	0.04231048450164875	0.00464720691425069	0.2672189417615623
ZAF	circumcised	ZAF2002HSRC	2002	2	ZAF_2_DC1	West Coast DM	male	Y040_044	3	3	1.7619299327881797	0	0	NA	NA
ZAF	circumcised	ZAF2002HSRC	2002	2	ZAF_2_DC1	West Coast DM	male	Y045_049	1	2	1.6000013781724616	0	0	NA	NA
ZAF	circumcised	ZAF2002HSRC	2002	2	ZAF_2_DC1	West Coast DM	male	Y050_054	4	4	2.608934248832455	0	0	NA	NA
ZAF	circumcised	ZAF2002HSRC	2002	2	ZAF_2_DC1	West Coast DM	male	Y055_059	1	1	1	0	0	NA	NA
ZAF	circumcised	ZAF2002HSRC	2002	2	ZAF_2_DC1	West Coast DM	male	Y060_064	1	2	1.9230795112198835	0	0	NA	NA
ZAF	circumcised	ZAF2002HSRC	2002	2	ZAF_2_DC1	West Coast DM	male	Y065_069	2	2	1.0362814033439816	0.01782324283525079	0.02492333450880514	0.00111282374350789	0.22814863484656037
ZAF	circumcised	ZAF2002HSRC	2002	2	ZAF_2_DC1	West Coast DM	male	Y015_029	6	8	3.588340613714106	0.11181527822348272	0.11074343294516135	0.01395469956404408	0.5282755233365884
ZAF	circumcised	ZAF2002HSRC	2002	2	ZAF_2_DC1	West Coast DM	male	Y030_049	7	12	7.735154524689224	0.0325812426037796	0.02636888792232752	0.00649265677125908	0.14789341518780258
ZAF	circumcised	ZAF2002HSRC	2002	2	ZAF_2_DC2	Cape Winelands DM	male	Y015_049	10	37	20.209716760637424	0.1928280915192765	0.09071107058916184	0.07082953135154849	0.4281363204612478
ZAF	circumcised	ZAF2002HSRC	2002	2	ZAF_2_DC2	Cape Winelands DM	male	Y015_064	10	43	23.814819451324556	0.20316472018568324	0.08606883293659719	0.08251519604033795	0.4195530922395624
ZAF	circumcised	ZAF2002HSRC	2002	2	ZAF_2_DC2	Cape Winelands DM	male	Y015_999	10	45	25.084128726230492	0.24728879715161445	0.09246569654098472	0.11039043709968428	0.465183849361021
ZAF	circumcised	ZAF2002HSRC	2002	2	ZAF_2_DC2	Cape Winelands DM	male	Y050_999	4	8	5.050794878531579	0.5200972744792144	0.25078615974145024	0.13137261750090057	0.885921487528485
ZAF	circumcised	ZAF2002HSRC	2002	2	ZAF_2_DC2	Cape Winelands DM	male	Y015_024	8	19	8.705824830578853	0.10580338350569415	0.05297729644809366	0.03798476461849732	0.26175994190916835
ZAF	circumcised	ZAF2002HSRC	2002	2	ZAF_2_DC2	Cape Winelands DM	male	Y025_034	4	6	5.825992933313796	0.1987672070289117	0.19643990572061	0.02163519894410791	0.7356589738037895
ZAF	circumcised	ZAF2002HSRC	2002	2	ZAF_2_DC2	Cape Winelands DM	male	Y035_049	8	12	8.241829146714874	0.28587692820503324	0.16804202505748583	0.07386444227563949	0.6677000948522883
ZAF	circumcised	ZAF2002HSRC	2002	2	ZAF_2_DC2	Cape Winelands DM	male	Y050_064	4	6	4.783511812593396	0.2923309445056964	0.19013816407836395	0.06383445215692256	0.7144955692574204
ZAF	circumcised	ZAF2002HSRC	2002	2	ZAF_2_DC2	Cape Winelands DM	male	Y065_999	2	2	1.3789807215773957	0.8355393416840144	0.1949458276106596	0.2395479771393435	0.9879429024322408
ZAF	circumcised	ZAF2002HSRC	2002	2	ZAF_2_DC2	Cape Winelands DM	male	Y010_019	9	17	7.494500388929549	0.07308043990302977	0.04513613841149542	0.02091269793297602	0.225421366740865
ZAF	circumcised	ZAF2002HSRC	2002	2	ZAF_2_DC2	Cape Winelands DM	male	Y025_049	9	18	11.636882853094	0.26941289737097784	0.14196966250921136	0.08231579636923801	0.6025457237426859
ZAF	circumcised	ZAF2002HSRC	2002	2	ZAF_2_DC2	Cape Winelands DM	male	Y005_009	8	12	3.0514848787816233	0	0	NA	NA
ZAF	circumcised	ZAF2002HSRC	2002	2	ZAF_2_DC2	Cape Winelands DM	male	Y010_014	5	6	2.939530515462687	0	0	NA	NA
ZAF	circumcised	ZAF2002HSRC	2002	2	ZAF_2_DC2	Cape Winelands DM	male	Y015_019	6	11	4.559715302598929	0.12267196893328192	0.07924077037318744	0.03197065761749914	0.3718495649979192
ZAF	circumcised	ZAF2002HSRC	2002	2	ZAF_2_DC2	Cape Winelands DM	male	Y020_024	6	8	4.631872782826407	0.07895073621734025	0.0566735806814868	0.0182670705975721	0.2830952385233845
ZAF	circumcised	ZAF2002HSRC	2002	2	ZAF_2_DC2	Cape Winelands DM	male	Y025_029	2	3	2.995062195562691	0.35247403098809055	0.3235532811199719	0.03271445473857205	0.8975517346580368
ZAF	circumcised	ZAF2002HSRC	2002	2	ZAF_2_DC2	Cape Winelands DM	male	Y030_034	3	3	2.9047191000938453	0	0	NA	NA
ZAF	circumcised	ZAF2002HSRC	2002	2	ZAF_2_DC2	Cape Winelands DM	male	Y035_039	3	5	3.554061381429144	0.4386893171565037	0.1105822033194338	0.24477689030325347	0.6533279239680011
ZAF	circumcised	ZAF2002HSRC	2002	2	ZAF_2_DC2	Cape Winelands DM	male	Y040_044	3	4	3.0621852318210068	0.34206307175554795	0.2800333797223865	0.04340253589520246	0.8562684908296866
ZAF	circumcised	ZAF2002HSRC	2002	2	ZAF_2_DC2	Cape Winelands DM	male	Y045_049	3	3	1.8057445744577905	0	0	NA	NA
ZAF	circumcised	ZAF2002HSRC	2002	2	ZAF_2_DC2	Cape Winelands DM	male	Y050_054	2	2	1.98490386370691	0	0	NA	NA
ZAF	circumcised	ZAF2002HSRC	2002	2	ZAF_2_DC2	Cape Winelands DM	male	Y055_059	1	1	1	0	0	NA	NA
ZAF	circumcised	ZAF2002HSRC	2002	2	ZAF_2_DC2	Cape Winelands DM	male	Y060_064	3	3	2.456091746479552	0.7868985848473307	0.21216960079803523	0.2362187708351906	0.9778211017404442
ZAF	circumcised	ZAF2002HSRC	2002	2	ZAF_2_DC2	Cape Winelands DM	male	Y065_069	1	1	1	1	0	NA	NA
ZAF	circumcised	ZAF2002HSRC	2002	2	ZAF_2_DC2	Cape Winelands DM	male	Y070_074	1	1	1	0	0	NA	NA
ZAF	circumcised	ZAF2002HSRC	2002	2	ZAF_2_DC2	Cape Winelands DM	male	Y015_029	8	22	10.494823081174488	0.13245082978511374	0.05313989380443595	0.05809302530103757	0.27427089744423583
ZAF	circumcised	ZAF2002HSRC	2002	2	ZAF_2_DC2	Cape Winelands DM	male	Y030_049	9	15	9.717392150868235	0.2595038773520013	0.15844427947528944	0.065094174663061	0.6381891689677348
ZAF	circumcised	ZAF2002HSRC	2002	2	ZAF_2_DC3	Overberg DM	male	Y015_049	5	20	12.9784953420406	0.27455925678540843	0.19190664732938448	0.05416471600934574	0.7143925264634511
ZAF	circumcised	ZAF2002HSRC	2002	2	ZAF_2_DC3	Overberg DM	male	Y015_064	5	25	14.689780169396988	0.20935407738372683	0.15633876293865337	0.03992477521973582	0.6277013272587258
ZAF	circumcised	ZAF2002HSRC	2002	2	ZAF_2_DC3	Overberg DM	male	Y015_999	5	26	15.474852575834383	0.20203779042297873	0.15159973833910514	0.03854456539101734	0.6152465026486964
ZAF	circumcised	ZAF2002HSRC	2002	2	ZAF_2_DC3	Overberg DM	male	Y050_999	4	6	3.0468531195371824	0	0	NA	NA
ZAF	circumcised	ZAF2002HSRC	2002	2	ZAF_2_DC3	Overberg DM	male	Y015_024	4	10	8.086083971226	0.17560527403026532	0.1333635445666201	0.0338306162735584	0.5644276982983971
ZAF	circumcised	ZAF2002HSRC	2002	2	ZAF_2_DC3	Overberg DM	male	Y025_034	3	3	2.159637722114726	0.12389346308853472	0.13676082156920025	0.01182621627609941	0.6256051529243879
ZAF	circumcised	ZAF2002HSRC	2002	2	ZAF_2_DC3	Overberg DM	male	Y035_049	4	7	4.86003462069619	0.40116981917773115	0.2876229394855229	0.06024517487867997	0.8750109294942645
ZAF	circumcised	ZAF2002HSRC	2002	2	ZAF_2_DC3	Overberg DM	male	Y050_064	3	5	2.4231953607387604	0	0	NA	NA
ZAF	circumcised	ZAF2002HSRC	2002	2	ZAF_2_DC3	Overberg DM	male	Y065_999	1	1	1	0	0	NA	NA
ZAF	circumcised	ZAF2002HSRC	2002	2	ZAF_2_DC3	Overberg DM	male	Y010_019	3	9	7.0071243920617805	0.30631378286258826	0.18888819000613755	0.07177678543458568	0.7160377767916029
ZAF	circumcised	ZAF2002HSRC	2002	2	ZAF_2_DC3	Overberg DM	male	Y025_049	5	10	6.986603906446556	0.32466834223537194	0.23295918622035064	0.05652792617374454	0.7941349419749206
ZAF	circumcised	ZAF2002HSRC	2002	2	ZAF_2_DC3	Overberg DM	male	Y005_009	4	5	3.4590892438023495	0	0	NA	NA
ZAF	circumcised	ZAF2002HSRC	2002	2	ZAF_2_DC3	Overberg DM	male	Y010_014	1	2	1.9999999999769336	0.5000016980267356	5.55111512312577e-17	0.5000016980267354	0.5000016980267357
ZAF	circumcised	ZAF2002HSRC	2002	2	ZAF_2_DC3	Overberg DM	male	Y015_019	3	7	5.370429067031496	0.26661316591399364	0.2434171181150131	0.03071389634742299	0.8066044144248946
ZAF	circumcised	ZAF2002HSRC	2002	2	ZAF_2_DC3	Overberg DM	male	Y020_024	2	3	2.7167188072490545	0	0	NA	NA
ZAF	circumcised	ZAF2002HSRC	2002	2	ZAF_2_DC3	Overberg DM	male	Y025_029	3	3	2.159637722114726	0.12389346308853472	0.13690785401099909	0.01179522979043894	0.6262267959565465
ZAF	circumcised	ZAF2002HSRC	2002	2	ZAF_2_DC3	Overberg DM	male	Y035_039	3	3	2.507025699325868	0.4574790156623959	0.31895224656830523	0.06361059371687586	0.9127958156904686
ZAF	circumcised	ZAF2002HSRC	2002	2	ZAF_2_DC3	Overberg DM	male	Y040_044	2	3	2.6811348811081896	0.8292357356557045	0.2007411897136664	0.23178234621931	0.9873668234415284
ZAF	circumcised	ZAF2002HSRC	2002	2	ZAF_2_DC3	Overberg DM	male	Y045_049	1	1	1	0	0	NA	NA
ZAF	circumcised	ZAF2002HSRC	2002	2	ZAF_2_DC3	Overberg DM	male	Y050_054	1	1	1	0	0	NA	NA
ZAF	circumcised	ZAF2002HSRC	2002	2	ZAF_2_DC3	Overberg DM	male	Y055_059	2	2	1.2375825465492318	0	0	NA	NA
ZAF	circumcised	ZAF2002HSRC	2002	2	ZAF_2_DC3	Overberg DM	male	Y060_064	2	2	1.7042569748105114	0	0	NA	NA
ZAF	circumcised	ZAF2002HSRC	2002	2	ZAF_2_DC3	Overberg DM	male	Y070_074	1	1	1	0	0	NA	NA
ZAF	circumcised	ZAF2002HSRC	2002	2	ZAF_2_DC3	Overberg DM	male	Y015_029	5	13	9.13944781446724	0.15736722696151628	0.096085082618564	0.0431834071306257	0.4359186362138757
ZAF	circumcised	ZAF2002HSRC	2002	2	ZAF_2_DC3	Overberg DM	male	Y030_049	4	7	4.86003462069619	0.40116981917773115	0.2875731487119648	0.06026817761217473	0.8749664953617152
ZAF	circumcised	ZAF2002HSRC	2002	2	ZAF_2_DC4	Garden Route DM	male	Y015_049	12	24	10.167919874321202	0.27094264966266074	0.18100635562572048	0.05809467161819839	0.6912864311569773
ZAF	circumcised	ZAF2002HSRC	2002	2	ZAF_2_DC4	Garden Route DM	male	Y015_064	12	27	9.9422389288555	0.2039700960655471	0.14299483542839167	0.04361374049625277	0.5901203462118381
ZAF	circumcised	ZAF2002HSRC	2002	2	ZAF_2_DC4	Garden Route DM	male	Y015_999	13	28	10.691022562932554	0.19433931115445524	0.13702374500429745	0.04159376389452187	0.572781189215236
ZAF	circumcised	ZAF2002HSRC	2002	2	ZAF_2_DC4	Garden Route DM	male	Y050_999	4	4	1.861640710613472	0	0	NA	NA
ZAF	circumcised	ZAF2002HSRC	2002	2	ZAF_2_DC4	Garden Route DM	male	Y015_024	8	12	3.943697614497923	0.5279613777825936	0.25755759027411	0.1285784421787602	0.8944959785941475
ZAF	circumcised	ZAF2002HSRC	2002	2	ZAF_2_DC4	Garden Route DM	male	Y025_034	4	4	1.9893060029728664	0.14066746308827588	0.15566611253259985	0.01294846337104956	0.6713352861430699
ZAF	circumcised	ZAF2002HSRC	2002	2	ZAF_2_DC4	Garden Route DM	male	Y035_049	7	8	4.933786451588725	0	0	NA	NA
ZAF	circumcised	ZAF2002HSRC	2002	2	ZAF_2_DC4	Garden Route DM	male	Y050_064	3	3	1.3625050447058682	0	0	NA	NA
ZAF	circumcised	ZAF2002HSRC	2002	2	ZAF_2_DC4	Garden Route DM	male	Y065_999	1	1	1	0	0	NA	NA
ZAF	circumcised	ZAF2002HSRC	2002	2	ZAF_2_DC4	Garden Route DM	male	Y010_019	8	16	10.305030751097506	0.09756152297221037	0.09642101551427248	0.01247985226044512	0.4804716152092354
ZAF	circumcised	ZAF2002HSRC	2002	2	ZAF_2_DC4	Garden Route DM	male	Y025_049	10	12	6.801563816227289	0.03191106735986194	0.03335945672730832	0.00395491638238567	0.2148543186459163
ZAF	circumcised	ZAF2002HSRC	2002	2	ZAF_2_DC4	Garden Route DM	male	Y005_009	5	6	2.8951004362797925	0.09140024619710536	0.0913549681272846	0.01151282856923378	0.46490796540502416
ZAF	circumcised	ZAF2002HSRC	2002	2	ZAF_2_DC4	Garden Route DM	male	Y010_014	4	7	6.205096328702294	0	0	NA	NA
ZAF	circumcised	ZAF2002HSRC	2002	2	ZAF_2_DC4	Garden Route DM	male	Y015_019	6	9	5.811044728510718	0.14196188670815646	0.1422428598496263	0.01649849924333854	0.6200286753218136
ZAF	circumcised	ZAF2002HSRC	2002	2	ZAF_2_DC4	Garden Route DM	male	Y020_024	3	3	1.30016873230682	0.8713032441248142	0.142092394339858	0.360989782655436	0.9878251471043576
ZAF	circumcised	ZAF2002HSRC	2002	2	ZAF_2_DC4	Garden Route DM	male	Y030_034	4	4	1.9893060029728664	0.14066746308827588	0.15580503814037772	0.01291970547194022	0.6718321075225249
ZAF	circumcised	ZAF2002HSRC	2002	2	ZAF_2_DC4	Garden Route DM	male	Y035_039	2	2	1.263714054229606	0	0	NA	NA
ZAF	circumcised	ZAF2002HSRC	2002	2	ZAF_2_DC4	Garden Route DM	male	Y040_044	1	1	1	0	0	NA	NA
ZAF	circumcised	ZAF2002HSRC	2002	2	ZAF_2_DC4	Garden Route DM	male	Y045_049	4	5	3.412743473577713	0	0	NA	NA
ZAF	circumcised	ZAF2002HSRC	2002	2	ZAF_2_DC4	Garden Route DM	male	Y050_054	2	2	1.1526125656903066	0	0	NA	NA
ZAF	circumcised	ZAF2002HSRC	2002	2	ZAF_2_DC4	Garden Route DM	male	Y055_059	1	1	1	0	0	NA	NA
ZAF	circumcised	ZAF2002HSRC	2002	2	ZAF_2_DC4	Garden Route DM	male	Y065_069	1	1	1	0	0	NA	NA
ZAF	circumcised	ZAF2002HSRC	2002	2	ZAF_2_DC4	Garden Route DM	male	Y015_029	8	12	3.943697614497923	0.5279613777825936	0.2575415216187297	0.12859260222865687	0.8944840519847288
ZAF	circumcised	ZAF2002HSRC	2002	2	ZAF_2_DC4	Garden Route DM	male	Y030_049	10	12	6.801563816227289	0.03191106735986194	0.03336252789706221	0.00395414889781417	0.2148871897120107
ZAF	circumcised	ZAF2002HSRC	2002	2	ZAF_2_DC5	Central Karoo DM	male	Y015_049	1	3	2.4150943396226414	0.5625	0	0.5625	0.5625
ZAF	circumcised	ZAF2002HSRC	2002	2	ZAF_2_DC5	Central Karoo DM	male	Y015_064	1	3	2.4150943396226414	0.5625	0	0.5625	0.5625
ZAF	circumcised	ZAF2002HSRC	2002	2	ZAF_2_DC5	Central Karoo DM	male	Y015_999	1	3	2.4150943396226414	0.5625	0	0.5625	0.5625
ZAF	circumcised	ZAF2002HSRC	2002	2	ZAF_2_DC5	Central Karoo DM	male	Y015_024	1	1	1	0	0	NA	NA
ZAF	circumcised	ZAF2002HSRC	2002	2	ZAF_2_DC5	Central Karoo DM	male	Y035_049	1	2	1.6	0.75	0	0.75	0.75
ZAF	circumcised	ZAF2002HSRC	2002	2	ZAF_2_DC5	Central Karoo DM	male	Y010_019	1	2	1.7664247395515047	0	0	NA	NA
ZAF	circumcised	ZAF2002HSRC	2002	2	ZAF_2_DC5	Central Karoo DM	male	Y025_049	1	2	1.6	0.75	0	0.75	0.75
ZAF	circumcised	ZAF2002HSRC	2002	2	ZAF_2_DC5	Central Karoo DM	male	Y010_014	1	1	1	0	0	NA	NA
ZAF	circumcised	ZAF2002HSRC	2002	2	ZAF_2_DC5	Central Karoo DM	male	Y015_019	1	1	1	0	0	NA	NA
ZAF	circumcised	ZAF2002HSRC	2002	2	ZAF_2_DC5	Central Karoo DM	male	Y045_049	1	2	1.6	0.75	0	0.75	0.75
ZAF	circumcised	ZAF2002HSRC	2002	2	ZAF_2_DC5	Central Karoo DM	male	Y015_029	1	1	1	0	0	NA	NA
ZAF	circumcised	ZAF2002HSRC	2002	2	ZAF_2_DC5	Central Karoo DM	male	Y030_049	1	2	1.6	0.75	0	0.75	0.75
ZAF	circumcised	ZAF2002HSRC	2002	2	ZAF_2_DC6	Namakwa DM	male	Y015_049	11	18	10.630301216799111	0.02002061203486349	0.01736229261783497	0.00359283085889057	0.10374185388111788
ZAF	circumcised	ZAF2002HSRC	2002	2	ZAF_2_DC6	Namakwa DM	male	Y015_064	11	25	14.666647668890745	0.05703498545002011	0.03232762980274169	0.01828047419451751	0.1642065400822071
ZAF	circumcised	ZAF2002HSRC	2002	2	ZAF_2_DC6	Namakwa DM	male	Y015_999	11	26	15.15451825156234	0.05595745521820011	0.03209348821264984	0.01770028761148847	0.1631679246024133
ZAF	circumcised	ZAF2002HSRC	2002	2	ZAF_2_DC6	Namakwa DM	male	Y050_999	5	8	4.53263504856561	0.14474105750560648	0.06745643931652726	0.05496711045738671	0.32994558637922855
ZAF	circumcised	ZAF2002HSRC	2002	2	ZAF_2_DC6	Namakwa DM	male	Y015_024	3	5	3.787549441834398	0	0	NA	NA
ZAF	circumcised	ZAF2002HSRC	2002	2	ZAF_2_DC6	Namakwa DM	male	Y025_034	6	6	3.146875170924535	0.04923442577748883	0.04633289856686457	0.00738680739055132	0.26489040044793966
ZAF	circumcised	ZAF2002HSRC	2002	2	ZAF_2_DC6	Namakwa DM	male	Y035_049	6	7	5.557313375340892	0	0	NA	NA
ZAF	circumcised	ZAF2002HSRC	2002	2	ZAF_2_DC6	Namakwa DM	male	Y050_064	5	7	4.036390797929396	0.1548972160003031	0.06627836555930214	0.0636225468577512	0.3308502041443806
ZAF	circumcised	ZAF2002HSRC	2002	2	ZAF_2_DC6	Namakwa DM	male	Y065_999	1	1	1	0	0	NA	NA
ZAF	circumcised	ZAF2002HSRC	2002	2	ZAF_2_DC6	Namakwa DM	male	Y010_019	4	6	5.012315976369398	0	0	NA	NA
ZAF	circumcised	ZAF2002HSRC	2002	2	ZAF_2_DC6	Namakwa DM	male	Y025_049	10	13	8.229445741827742	0.02348142144758894	0.02030704166095256	0.00422061462978056	0.1200429483245583
ZAF	circumcised	ZAF2002HSRC	2002	2	ZAF_2_DC6	Namakwa DM	male	Y005_009	6	6	2.5847510242164744	0	0	NA	NA
ZAF	circumcised	ZAF2002HSRC	2002	2	ZAF_2_DC6	Namakwa DM	male	Y010_014	3	3	2.242627055479029	0	0	NA	NA
ZAF	circumcised	ZAF2002HSRC	2002	2	ZAF_2_DC6	Namakwa DM	male	Y015_019	2	3	2.769698872632673	0	0	NA	NA
ZAF	circumcised	ZAF2002HSRC	2002	2	ZAF_2_DC6	Namakwa DM	male	Y020_024	2	2	1.1778610853872291	0	0	NA	NA
ZAF	circumcised	ZAF2002HSRC	2002	2	ZAF_2_DC6	Namakwa DM	male	Y025_029	3	3	1.735838774942521	0.06060182348913474	0.07327347306778209	0.00515008452481359	0.4456530206450671
ZAF	circumcised	ZAF2002HSRC	2002	2	ZAF_2_DC6	Namakwa DM	male	Y030_034	3	3	1.4736148632674249	0.03137034587120217	0.03996582485727101	0.002453257863277	0.29898068469949546
ZAF	circumcised	ZAF2002HSRC	2002	2	ZAF_2_DC6	Namakwa DM	male	Y035_039	3	3	1.9101925096146235	0	0	NA	NA
ZAF	circumcised	ZAF2002HSRC	2002	2	ZAF_2_DC6	Namakwa DM	male	Y040_044	2	3	2.9240349623390243	0	0	NA	NA
ZAF	circumcised	ZAF2002HSRC	2002	2	ZAF_2_DC6	Namakwa DM	male	Y045_049	1	1	1	0	0	NA	NA
ZAF	circumcised	ZAF2002HSRC	2002	2	ZAF_2_DC6	Namakwa DM	male	Y050_054	3	3	2.788133035828866	0.30490551991323195	0.2646927054662774	0.0365487803338963	0.8353161086917327
ZAF	circumcised	ZAF2002HSRC	2002	2	ZAF_2_DC6	Namakwa DM	male	Y055_059	1	1	1	0	0	NA	NA
ZAF	circumcised	ZAF2002HSRC	2002	2	ZAF_2_DC6	Namakwa DM	male	Y060_064	2	3	1.200502104028263	0.04475883039341778	0.05793474065125895	0.00328049430979103	0.4001416576625957
ZAF	circumcised	ZAF2002HSRC	2002	2	ZAF_2_DC6	Namakwa DM	male	Y070_074	1	1	1	0	0	NA	NA
ZAF	circumcised	ZAF2002HSRC	2002	2	ZAF_2_DC6	Namakwa DM	male	Y015_029	5	8	3.79381856797773	0.03804061127745187	0.04345990318036278	0.00384148258128841	0.2885189865541327
ZAF	circumcised	ZAF2002HSRC	2002	2	ZAF_2_DC6	Namakwa DM	male	Y030_049	8	10	6.917281949388811	0.00821151652146687	0.00887991582107693	9.760488699257156e-4	0.06556358772302574
ZAF	circumcised	ZAF2002HSRC	2002	2	ZAF_2_DC7	Pixley ka Seme DM	male	Y015_049	14	38	7.548792372055055	0.1469751579257508	0.08018944722262239	0.04688100624549633	0.37638443690690065
ZAF	circumcised	ZAF2002HSRC	2002	2	ZAF_2_DC7	Pixley ka Seme DM	male	Y015_064	17	49	10.996197128931936	0.15369660441253005	0.06754287076165813	0.06159283907264442	0.3344433147534459
ZAF	circumcised	ZAF2002HSRC	2002	2	ZAF_2_DC7	Pixley ka Seme DM	male	Y015_999	17	52	10.311500514501729	0.13653847813344464	0.07297305756439004	0.04489531435761778	0.3472388949649177
ZAF	circumcised	ZAF2002HSRC	2002	2	ZAF_2_DC7	Pixley ka Seme DM	male	Y050_999	11	14	3.1594249789781093	0.11983177767319245	0.0957864671979578	0.02244466747399179	0.4466917627461977
ZAF	circumcised	ZAF2002HSRC	2002	2	ZAF_2_DC7	Pixley ka Seme DM	male	Y015_024	12	16	9.57734744404455	0.10344835330013684	0.07187551669467292	0.02464116810895689	0.3451154555230791
ZAF	circumcised	ZAF2002HSRC	2002	2	ZAF_2_DC7	Pixley ka Seme DM	male	Y025_034	7	13	8.094454322124143	0.4112948730846787	0.14799978044668288	0.17413241904990184	0.6983363858167337
ZAF	circumcised	ZAF2002HSRC	2002	2	ZAF_2_DC7	Pixley ka Seme DM	male	Y035_049	7	9	1.6459064605773748	0	0	NA	NA
ZAF	circumcised	ZAF2002HSRC	2002	2	ZAF_2_DC7	Pixley ka Seme DM	male	Y050_064	9	11	6.331074704237436	0.1804030666924968	0.14446133916620948	0.03141470475513236	0.5990053214635488
ZAF	circumcised	ZAF2002HSRC	2002	2	ZAF_2_DC7	Pixley ka Seme DM	male	Y065_999	3	3	1.225791707247338	0.07896416818971774	0.10199419260499876	0.00545833090880896	0.5725173728716682
ZAF	circumcised	ZAF2002HSRC	2002	2	ZAF_2_DC7	Pixley ka Seme DM	male	Y010_019	10	14	1.6314848503888055	0.05557920327994468	0.06059219352317218	0.00608845426768341	0.3611741815764671
ZAF	circumcised	ZAF2002HSRC	2002	2	ZAF_2_DC7	Pixley ka Seme DM	male	Y025_049	12	22	4.17544790772363	0.16386383281284853	0.1059416968653243	0.0412787690617607	0.4714662050657003
ZAF	circumcised	ZAF2002HSRC	2002	2	ZAF_2_DC7	Pixley ka Seme DM	male	Y005_009	9	16	10.01560953314623	0	0	NA	NA
ZAF	circumcised	ZAF2002HSRC	2002	2	ZAF_2_DC7	Pixley ka Seme DM	male	Y010_014	8	9	1.4008686281258966	0.04603794472389766	0.05870609731737307	0.00350150312132986	0.3986098873031698
ZAF	circumcised	ZAF2002HSRC	2002	2	ZAF_2_DC7	Pixley ka Seme DM	male	Y015_019	5	5	4.599170731492583	0.1744958041975206	0.16279660724733488	0.02255087491032061	0.6594816386814211
ZAF	circumcised	ZAF2002HSRC	2002	2	ZAF_2_DC7	Pixley ka Seme DM	male	Y020_024	9	11	5.737630173909006	0.07227075576254263	0.0763654639991185	0.00828766349153495	0.4206816625120115
ZAF	circumcised	ZAF2002HSRC	2002	2	ZAF_2_DC7	Pixley ka Seme DM	male	Y025_029	6	9	4.717594410628105	0.3096320171550291	0.17617519415768354	0.0818712955815514	0.6928566842267923
ZAF	circumcised	ZAF2002HSRC	2002	2	ZAF_2_DC7	Pixley ka Seme DM	male	Y030_034	4	4	3.747898832859095	0.6118570050821929	0.2413854408780456	0.17697118537047635	0.9203603990608876
ZAF	circumcised	ZAF2002HSRC	2002	2	ZAF_2_DC7	Pixley ka Seme DM	male	Y035_039	3	4	3.3546607239575628	0	0	NA	NA
ZAF	circumcised	ZAF2002HSRC	2002	2	ZAF_2_DC7	Pixley ka Seme DM	male	Y040_044	2	2	1.0180009288842808	0	0	NA	NA
ZAF	circumcised	ZAF2002HSRC	2002	2	ZAF_2_DC7	Pixley ka Seme DM	male	Y045_049	3	3	2.630728137196411	0	0	NA	NA
ZAF	circumcised	ZAF2002HSRC	2002	2	ZAF_2_DC7	Pixley ka Seme DM	male	Y050_054	5	5	3.5970422994851754	0.41353258787586544	0.2624177196829567	0.07797948168357081	0.8546267407633599
ZAF	circumcised	ZAF2002HSRC	2002	2	ZAF_2_DC7	Pixley ka Seme DM	male	Y055_059	5	5	2.7388791943166004	0	0	NA	NA
ZAF	circumcised	ZAF2002HSRC	2002	2	ZAF_2_DC7	Pixley ka Seme DM	male	Y060_064	1	1	1	0	0	NA	NA
ZAF	circumcised	ZAF2002HSRC	2002	2	ZAF_2_DC7	Pixley ka Seme DM	male	Y065_069	1	1	1	1	0	NA	NA
ZAF	circumcised	ZAF2002HSRC	2002	2	ZAF_2_DC7	Pixley ka Seme DM	male	Y070_074	1	1	1	0	0	NA	NA
ZAF	circumcised	ZAF2002HSRC	2002	2	ZAF_2_DC7	Pixley ka Seme DM	male	Y075_079	1	1	1	0	0	NA	NA
ZAF	circumcised	ZAF2002HSRC	2002	2	ZAF_2_DC7	Pixley ka Seme DM	male	Y015_029	12	25	13.938050695593738	0.1870066882708396	0.1042616266661743	0.05658998884691873	0.4686690757956386
ZAF	circumcised	ZAF2002HSRC	2002	2	ZAF_2_DC7	Pixley ka Seme DM	male	Y030_049	11	13	2.4084233179099974	0.11147186531772756	0.10013011782279924	0.01700305001786754	0.47642377406185105
ZAF	circumcised	ZAF2002HSRC	2002	2	ZAF_2_DC8	ZF Mgcawu DM	male	Y015_049	12	26	4.239901707780298	0.05816244505302204	0.04979298077352164	0.01029100175218396	0.2683431949716318
ZAF	circumcised	ZAF2002HSRC	2002	2	ZAF_2_DC8	ZF Mgcawu DM	male	Y015_064	13	31	4.598447385675358	0.06137034499552789	0.04934281699241516	0.01205232105726713	0.2594909476445609
ZAF	circumcised	ZAF2002HSRC	2002	2	ZAF_2_DC8	ZF Mgcawu DM	male	Y015_999	13	32	4.699122272066654	0.07174609177027365	0.05519426826752588	0.01500116959444328	0.2817431169553551
ZAF	circumcised	ZAF2002HSRC	2002	2	ZAF_2_DC8	ZF Mgcawu DM	male	Y050_999	4	6	4.175656045109371	0.321722532382991	0.26137063307927316	0.0433793559833187	0.8322543559897067
ZAF	circumcised	ZAF2002HSRC	2002	2	ZAF_2_DC8	ZF Mgcawu DM	male	Y015_024	9	14	3.1652496603338536	0.06692765262824141	0.07129349623144907	0.00759649449790635	0.4019616638418554
ZAF	circumcised	ZAF2002HSRC	2002	2	ZAF_2_DC8	ZF Mgcawu DM	male	Y025_034	4	4	2.5232791824154153	0.5631141608220313	0.29303776765656253	0.1109808080695107	0.9301101410118172
ZAF	circumcised	ZAF2002HSRC	2002	2	ZAF_2_DC8	ZF Mgcawu DM	male	Y035_049	6	8	1.6736682315142617	0.00898509225505055	0.01134859442838714	7.451839051412248e-4	0.0992852563849638
ZAF	circumcised	ZAF2002HSRC	2002	2	ZAF_2_DC8	ZF Mgcawu DM	male	Y050_064	4	5	3.189147368058078	0.13652340938060742	0.14125444050515876	0.01487654445631447	0.6234082316723708
ZAF	circumcised	ZAF2002HSRC	2002	2	ZAF_2_DC8	ZF Mgcawu DM	male	Y065_999	1	1	1	1	0	NA	NA
ZAF	circumcised	ZAF2002HSRC	2002	2	ZAF_2_DC8	ZF Mgcawu DM	male	Y010_019	8	9	2.3028456371389043	0	0	NA	NA
ZAF	circumcised	ZAF2002HSRC	2002	2	ZAF_2_DC8	ZF Mgcawu DM	male	Y025_049	8	12	1.961165988267629	0.05243481336141765	0.05521738802666863	0.00622763322461601	0.32824395298222153
ZAF	circumcised	ZAF2002HSRC	2002	2	ZAF_2_DC8	ZF Mgcawu DM	male	Y005_009	7	10	7.66993824657981	0.25225472046987263	0.09007281672903004	0.11685404207724838	0.462400815363461
ZAF	circumcised	ZAF2002HSRC	2002	2	ZAF_2_DC8	ZF Mgcawu DM	male	Y010_014	3	3	2.4451330497275343	0	0	NA	NA
ZAF	circumcised	ZAF2002HSRC	2002	2	ZAF_2_DC8	ZF Mgcawu DM	male	Y015_019	6	6	1.5218850535427633	0	0	NA	NA
ZAF	circumcised	ZAF2002HSRC	2002	2	ZAF_2_DC8	ZF Mgcawu DM	male	Y020_024	6	8	6.628165501094586	0.2064243686174506	0.1873578457319002	0.02690211859147905	0.7099312392385044
ZAF	circumcised	ZAF2002HSRC	2002	2	ZAF_2_DC8	ZF Mgcawu DM	male	Y025_029	1	1	1	0	0	NA	NA
ZAF	circumcised	ZAF2002HSRC	2002	2	ZAF_2_DC8	ZF Mgcawu DM	male	Y030_034	3	3	1.693523183846442	0.7466035284750451	0.23338042605148193	0.20796601055139485	0.9706418553292392
ZAF	circumcised	ZAF2002HSRC	2002	2	ZAF_2_DC8	ZF Mgcawu DM	male	Y035_039	4	4	1.1860055899091686	0.01073679021644857	0.01452376737822899	7.435558427652558e-4	0.1366678874147976
ZAF	circumcised	ZAF2002HSRC	2002	2	ZAF_2_DC8	ZF Mgcawu DM	male	Y040_044	2	2	1.9484191182428428	0	0	NA	NA
ZAF	circumcised	ZAF2002HSRC	2002	2	ZAF_2_DC8	ZF Mgcawu DM	male	Y045_049	2	2	1.8526417412726988	0	0	NA	NA
ZAF	circumcised	ZAF2002HSRC	2002	2	ZAF_2_DC8	ZF Mgcawu DM	male	Y050_054	2	2	1.9236677183666029	0	0	NA	NA
ZAF	circumcised	ZAF2002HSRC	2002	2	ZAF_2_DC8	ZF Mgcawu DM	male	Y055_059	2	2	1.5926759451238142	0	0	NA	NA
ZAF	circumcised	ZAF2002HSRC	2002	2	ZAF_2_DC8	ZF Mgcawu DM	male	Y060_064	1	1	1	1	0	NA	NA
ZAF	circumcised	ZAF2002HSRC	2002	2	ZAF_2_DC8	ZF Mgcawu DM	male	Y065_069	1	1	1	1	0	NA	NA
ZAF	circumcised	ZAF2002HSRC	2002	2	ZAF_2_DC8	ZF Mgcawu DM	male	Y015_029	10	15	3.345483404865788	0.06501045341094339	0.0688707830471444	0.00748973465098088	0.3904858205195929
ZAF	circumcised	ZAF2002HSRC	2002	2	ZAF_2_DC8	ZF Mgcawu DM	male	Y030_049	7	11	1.8876830930922832	0.0534651223556656	0.05674970422851615	0.00623290112242898	0.33717797366526503
ZAF	circumcised	ZAF2002HSRC	2002	2	ZAF_2_DC9	Frances Baard DM	male	Y015_049	20	56	29.14482067947007	0.0619520760806731	0.03063077474757063	0.02296616914879688	0.1565162515068195
ZAF	circumcised	ZAF2002HSRC	2002	2	ZAF_2_DC9	Frances Baard DM	male	Y015_064	21	66	31.420109216816464	0.06003435112968557	0.02537692223010923	0.02577264962018282	0.13359704439932502
ZAF	circumcised	ZAF2002HSRC	2002	2	ZAF_2_DC9	Frances Baard DM	male	Y015_999	22	71	34.70517739353748	0.05622907008881168	0.02368072028815189	0.0242435660744042	0.12500795144141966
ZAF	circumcised	ZAF2002HSRC	2002	2	ZAF_2_DC9	Frances Baard DM	male	Y050_999	13	15	7.636674689297331	0.04330017008097386	0.04437728796638111	0.00551382899265278	0.26978782025053744
ZAF	circumcised	ZAF2002HSRC	2002	2	ZAF_2_DC9	Frances Baard DM	male	Y015_024	18	30	16.156092956510907	0.09042965687444182	0.05598795896141487	0.02551799706338213	0.27402861939628953
ZAF	circumcised	ZAF2002HSRC	2002	2	ZAF_2_DC9	Frances Baard DM	male	Y025_034	7	8	2.840533226556788	0.07831500106050887	0.08578949212268797	0.00820378997530331	0.46605049707481006
ZAF	circumcised	ZAF2002HSRC	2002	2	ZAF_2_DC9	Frances Baard DM	male	Y035_049	13	18	12.439926891467298	0.00845485645607449	0.00882561675175416	0.00108197925416395	0.06290457408379409
ZAF	circumcised	ZAF2002HSRC	2002	2	ZAF_2_DC9	Frances Baard DM	male	Y050_064	9	10	5.183387014561828	0.05457400790850499	0.05694308015059481	0.0065927298780947	0.334259445588873
ZAF	circumcised	ZAF2002HSRC	2002	2	ZAF_2_DC9	Frances Baard DM	male	Y065_999	5	5	4.493001903537612	0	0	NA	NA
ZAF	circumcised	ZAF2002HSRC	2002	2	ZAF_2_DC9	Frances Baard DM	male	Y010_019	13	34	18.635222671184376	0.06894434480758377	0.04634119071763095	0.01767156023686763	0.23360432548387625
ZAF	circumcised	ZAF2002HSRC	2002	2	ZAF_2_DC9	Frances Baard DM	male	Y025_049	16	26	13.18165119768966	0.03228572836310225	0.02880419835886893	0.0054468198719535	0.16891147945654544
ZAF	circumcised	ZAF2002HSRC	2002	2	ZAF_2_DC9	Frances Baard DM	male	Y005_009	13	20	8.646467212021806	0.04380738794381885	0.04482850493551929	0.00559264963125695	0.27177807286074
ZAF	circumcised	ZAF2002HSRC	2002	2	ZAF_2_DC9	Frances Baard DM	male	Y010_014	10	16	9.74491940068492	0.07283399266418579	0.06848750280601086	0.01064747959989294	0.3644336005179821
ZAF	circumcised	ZAF2002HSRC	2002	2	ZAF_2_DC9	Frances Baard DM	male	Y015_019	11	18	8.893090365812542	0.06478516468743674	0.05703935642372586	0.01082656384278108	0.3048024219816484
ZAF	circumcised	ZAF2002HSRC	2002	2	ZAF_2_DC9	Frances Baard DM	male	Y020_024	10	12	7.276135837453889	0.12362780256782284	0.1174384449869276	0.016577372663678	0.5413973771696275
ZAF	circumcised	ZAF2002HSRC	2002	2	ZAF_2_DC9	Frances Baard DM	male	Y025_029	4	5	3.2059516627467124	0	0	NA	NA
ZAF	circumcised	ZAF2002HSRC	2002	2	ZAF_2_DC9	Frances Baard DM	male	Y030_034	3	3	1.4280564198202468	0.11601122620887998	0.1408848561444042	0.00880737953278149	0.6596655455207526
ZAF	circumcised	ZAF2002HSRC	2002	2	ZAF_2_DC9	Frances Baard DM	male	Y035_039	8	10	5.789325653687333	0.01565189194582325	0.01730839223365561	0.00175549810809949	0.12569949948997147
ZAF	circumcised	ZAF2002HSRC	2002	2	ZAF_2_DC9	Frances Baard DM	male	Y040_044	2	2	1.5953623089561486	0	0	NA	NA
ZAF	circumcised	ZAF2002HSRC	2002	2	ZAF_2_DC9	Frances Baard DM	male	Y045_049	6	6	5.457300040782488	0	0	NA	NA
ZAF	circumcised	ZAF2002HSRC	2002	2	ZAF_2_DC9	Frances Baard DM	male	Y050_054	3	3	2.8974279674381553	0	0	NA	NA
ZAF	circumcised	ZAF2002HSRC	2002	2	ZAF_2_DC9	Frances Baard DM	male	Y055_059	5	5	2.5423481236704903	0.084618987562891	0.09403864012929548	0.00848717053529212	0.4995782008433406
ZAF	circumcised	ZAF2002HSRC	2002	2	ZAF_2_DC9	Frances Baard DM	male	Y060_064	2	2	1.6954230453295354	0	0	NA	NA
ZAF	circumcised	ZAF2002HSRC	2002	2	ZAF_2_DC9	Frances Baard DM	male	Y065_069	3	3	2.7237117932601618	0	0	NA	NA
ZAF	circumcised	ZAF2002HSRC	2002	2	ZAF_2_DC9	Frances Baard DM	male	Y080_999	2	2	1.9558440503006391	0	0	NA	NA
ZAF	circumcised	ZAF2002HSRC	2002	2	ZAF_2_DC9	Frances Baard DM	male	Y015_029	19	35	18.70963217463797	0.08173313733411539	0.05137079080629143	0.02274174194662778	0.253977857119427
ZAF	circumcised	ZAF2002HSRC	2002	2	ZAF_2_DC9	Frances Baard DM	male	Y030_049	14	21	10.975873370653323	0.03631049252673303	0.03277284650672437	0.00597412535838858	0.19108132299632585
ZAF	circumcised	ZAF2002HSRC	2002	2	ZAF_2_DC45	J T Gaetsewe DM	male	Y015_049	7	24	16.060667840322495	0.07373348951149594	0.0501975031643467	0.018500956291361	0.25158980985100415
ZAF	circumcised	ZAF2002HSRC	2002	2	ZAF_2_DC45	J T Gaetsewe DM	male	Y015_064	7	25	17.051526380277238	0.13306388212983894	0.05899712821163359	0.05332683105720444	0.2948887104219297
ZAF	circumcised	ZAF2002HSRC	2002	2	ZAF_2_DC45	J T Gaetsewe DM	male	Y015_999	7	26	18.01726655754323	0.17244177719409431	0.05957603435638057	0.08419592672024954	0.32078127195743167
ZAF	circumcised	ZAF2002HSRC	2002	2	ZAF_2_DC45	J T Gaetsewe DM	male	Y050_999	2	2	1.9573955422850695	1	0	NA	NA
ZAF	circumcised	ZAF2002HSRC	2002	2	ZAF_2_DC45	J T Gaetsewe DM	male	Y015_024	5	9	6.109214813329959	0	0	NA	NA
ZAF	circumcised	ZAF2002HSRC	2002	2	ZAF_2_DC45	J T Gaetsewe DM	male	Y025_034	2	3	2.6105684410260515	0	0	NA	NA
ZAF	circumcised	ZAF2002HSRC	2002	2	ZAF_2_DC45	J T Gaetsewe DM	male	Y035_049	6	12	8.068156024715176	0.12563674715040105	0.07918583776555109	0.03379961787117791	0.3711513908327877
ZAF	circumcised	ZAF2002HSRC	2002	2	ZAF_2_DC45	J T Gaetsewe DM	male	Y050_064	1	1	1	1	0	NA	NA
ZAF	circumcised	ZAF2002HSRC	2002	2	ZAF_2_DC45	J T Gaetsewe DM	male	Y065_999	1	1	1	1	0	NA	NA
ZAF	circumcised	ZAF2002HSRC	2002	2	ZAF_2_DC45	J T Gaetsewe DM	male	Y010_019	7	10	6.693844343085127	0.03170193167270358	0.0336989025470661	0.00379299316737306	0.21968121186610995
ZAF	circumcised	ZAF2002HSRC	2002	2	ZAF_2_DC45	J T Gaetsewe DM	male	Y025_049	6	15	10.383810714524866	0.10402260479755827	0.07100686391743441	0.02541861055082872	0.34071996078451366
ZAF	circumcised	ZAF2002HSRC	2002	2	ZAF_2_DC45	J T Gaetsewe DM	male	Y005_009	6	7	5.0979627822950535	0	0	NA	NA
ZAF	circumcised	ZAF2002HSRC	2002	2	ZAF_2_DC45	J T Gaetsewe DM	male	Y010_014	4	5	3.395677848478257	0.06540067812207723	0.06682832105851155	0.00814251397267191	0.3736265252387366
ZAF	circumcised	ZAF2002HSRC	2002	2	ZAF_2_DC45	J T Gaetsewe DM	male	Y015_019	5	5	3.3106656820932066	0	0	NA	NA
ZAF	circumcised	ZAF2002HSRC	2002	2	ZAF_2_DC45	J T Gaetsewe DM	male	Y020_024	4	4	3.251996611589781	0	0	NA	NA
ZAF	circumcised	ZAF2002HSRC	2002	2	ZAF_2_DC45	J T Gaetsewe DM	male	Y025_029	2	2	1.7597509043121633	0	0	NA	NA
ZAF	circumcised	ZAF2002HSRC	2002	2	ZAF_2_DC45	J T Gaetsewe DM	male	Y030_034	1	1	1	0	0	NA	NA
ZAF	circumcised	ZAF2002HSRC	2002	2	ZAF_2_DC45	J T Gaetsewe DM	male	Y035_039	3	4	2.4370184934705255	0	0	NA	NA
ZAF	circumcised	ZAF2002HSRC	2002	2	ZAF_2_DC45	J T Gaetsewe DM	male	Y040_044	3	4	3.428133793157156	0	0	NA	NA
ZAF	circumcised	ZAF2002HSRC	2002	2	ZAF_2_DC45	J T Gaetsewe DM	male	Y045_049	4	4	2.9439445421626247	0.3587014614663	0.2545720362773589	0.06008474182538582	0.8303379872978685
ZAF	circumcised	ZAF2002HSRC	2002	2	ZAF_2_DC45	J T Gaetsewe DM	male	Y060_064	1	1	1	1	0	NA	NA
ZAF	circumcised	ZAF2002HSRC	2002	2	ZAF_2_DC45	J T Gaetsewe DM	male	Y070_074	1	1	1	1	0	NA	NA
ZAF	circumcised	ZAF2002HSRC	2002	2	ZAF_2_DC45	J T Gaetsewe DM	male	Y015_029	5	11	7.782071917593228	0	0	NA	NA
ZAF	circumcised	ZAF2002HSRC	2002	2	ZAF_2_DC45	J T Gaetsewe DM	male	Y030_049	6	13	9.031129463358448	0.11430185455428923	0.07533128319270288	0.02914313814336629	0.3568397191639163
ZAF	circumcised	ZAF2002HSRC	2002	2	ZAF_2_BUF	Buffalo City MM	male	Y015_049	17	55	35.7940433387356	0.7344176538877955	0.05829277537031545	0.6062059801118465	0.8324252644332183
ZAF	circumcised	ZAF2002HSRC	2002	2	ZAF_2_BUF	Buffalo City MM	male	Y015_064	17	66	41.31684113350346	0.7771049682274703	0.05361771535191112	0.6552441058890813	0.8647806638947074
ZAF	circumcised	ZAF2002HSRC	2002	2	ZAF_2_BUF	Buffalo City MM	male	Y015_999	18	72	45.05209348678729	0.7821234352089602	0.0501529171745531	0.6684625867924421	0.8647046702417628
ZAF	circumcised	ZAF2002HSRC	2002	2	ZAF_2_BUF	Buffalo City MM	male	Y050_999	11	17	9.266909506980731	0.9601684073225462	0.03852188544558502	0.7699973989870575	0.994271747808532
ZAF	circumcised	ZAF2002HSRC	2002	2	ZAF_2_BUF	Buffalo City MM	male	Y015_024	13	28	18.293545133438556	0.46698937235575727	0.09653203411469684	0.29062608160602044	0.6520075940695229
ZAF	circumcised	ZAF2002HSRC	2002	2	ZAF_2_BUF	Buffalo City MM	male	Y025_034	10	11	9.286208640754172	0.918376405454074	0.08095062266908237	0.575401194900813	0.9894084962350188
ZAF	circumcised	ZAF2002HSRC	2002	2	ZAF_2_BUF	Buffalo City MM	male	Y035_049	9	16	8.835126746070967	0.981075317194092	0.01749116905638042	0.8910720777886895	0.9969653667888126
ZAF	circumcised	ZAF2002HSRC	2002	2	ZAF_2_BUF	Buffalo City MM	male	Y050_064	7	11	5.739075048042507	0.9960652689214318	0.00432982288871549	0.9667113592090332	0.999547041395937
ZAF	circumcised	ZAF2002HSRC	2002	2	ZAF_2_BUF	Buffalo City MM	male	Y065_999	6	6	4.7365355663322894	0.8642857432907095	0.1319742614840332	0.4124415278423253	0.9829864449861352
ZAF	circumcised	ZAF2002HSRC	2002	2	ZAF_2_BUF	Buffalo City MM	male	Y010_019	13	28	16.816745632782368	0.10491672751392472	0.0786104256649776	0.02221731824335354	0.37681613740787456
ZAF	circumcised	ZAF2002HSRC	2002	2	ZAF_2_BUF	Buffalo City MM	male	Y025_049	14	27	17.951345383083442	0.9519952113894624	0.04027675551068607	0.7790084972028153	0.9911163618413832
ZAF	circumcised	ZAF2002HSRC	2002	2	ZAF_2_BUF	Buffalo City MM	male	Y005_009	8	12	8.70818983191398	0.02990033631759922	0.03057225243541493	0.00389055823542255	0.19564267632021667
ZAF	circumcised	ZAF2002HSRC	2002	2	ZAF_2_BUF	Buffalo City MM	male	Y010_014	10	13	7.241414050949286	0.02221283814405831	0.02326965433357163	0.00277457790324604	0.1564655359020097
ZAF	circumcised	ZAF2002HSRC	2002	2	ZAF_2_BUF	Buffalo City MM	male	Y015_019	8	15	9.576475261134462	0.16850375191786965	0.11143256778823238	0.04089202368256188	0.4906338698897216
ZAF	circumcised	ZAF2002HSRC	2002	2	ZAF_2_BUF	Buffalo City MM	male	Y020_024	8	13	9.030690065119469	0.8793613830930469	0.1083716152319801	0.4960463947224554	0.981811463375272
ZAF	circumcised	ZAF2002HSRC	2002	2	ZAF_2_BUF	Buffalo City MM	male	Y025_029	4	5	3.976283947254924	1	0	NA	NA
ZAF	circumcised	ZAF2002HSRC	2002	2	ZAF_2_BUF	Buffalo City MM	male	Y030_034	6	6	5.406658508752753	0.8447591506019583	0.1454946635165484	0.3821552341452812	0.9795389294882502
ZAF	circumcised	ZAF2002HSRC	2002	2	ZAF_2_BUF	Buffalo City MM	male	Y035_039	3	3	2.369806552494448	0.8835713542580563	0.12724466626334952	0.40188773778848264	0.9884675677844952
ZAF	circumcised	ZAF2002HSRC	2002	2	ZAF_2_BUF	Buffalo City MM	male	Y040_044	6	9	6.345512546466206	1	0	NA	NA
ZAF	circumcised	ZAF2002HSRC	2002	2	ZAF_2_BUF	Buffalo City MM	male	Y045_049	2	4	1.5225010531681826	0.93412269359858	0.07494469827882311	0.5658235327157974	0.9935601948058996
ZAF	circumcised	ZAF2002HSRC	2002	2	ZAF_2_BUF	Buffalo City MM	male	Y050_054	4	4	2.2556602298049455	1	0	NA	NA
ZAF	circumcised	ZAF2002HSRC	2002	2	ZAF_2_BUF	Buffalo City MM	male	Y055_059	4	5	3.0433065663942487	1	0	NA	NA
ZAF	circumcised	ZAF2002HSRC	2002	2	ZAF_2_BUF	Buffalo City MM	male	Y060_064	2	2	1.1577371780672248	0.926470337562572	0.096846270997352	0.4371677135462912	0.9951313161195662
ZAF	circumcised	ZAF2002HSRC	2002	2	ZAF_2_BUF	Buffalo City MM	male	Y070_074	3	3	2.930205661952844	0.7369321688097428	0.24025655257275777	0.19798767688871768	0.969500983742542
ZAF	circumcised	ZAF2002HSRC	2002	2	ZAF_2_BUF	Buffalo City MM	male	Y075_079	2	2	1.1926372586735747	1	1.0135493164875298e-16	0.9999999999999992	1
ZAF	circumcised	ZAF2002HSRC	2002	2	ZAF_2_BUF	Buffalo City MM	male	Y080_999	1	1	1	1	0	NA	NA
ZAF	circumcised	ZAF2002HSRC	2002	2	ZAF_2_BUF	Buffalo City MM	male	Y015_029	13	33	22.093067377603266	0.5804173822885254	0.08850864901774734	0.404238772558023	0.7382336915149479
ZAF	circumcised	ZAF2002HSRC	2002	2	ZAF_2_BUF	Buffalo City MM	male	Y030_049	12	22	13.975313989788294	0.9384599186152324	0.05226901278747495	0.721254827330068	0.9889957492509716
ZAF	circumcised	ZAF2002HSRC	2002	2	ZAF_2_NMA	N Mandela Bay MM	male	Y015_049	29	81	31.701873981537155	0.5492572698017905	0.06800316959496168	0.41564195428774425	0.6761271414970692
ZAF	circumcised	ZAF2002HSRC	2002	2	ZAF_2_NMA	N Mandela Bay MM	male	Y015_064	30	97	38.07838894774746	0.5725421143961122	0.05900237752393103	0.4550502301033423	0.682383441348037
ZAF	circumcised	ZAF2002HSRC	2002	2	ZAF_2_NMA	N Mandela Bay MM	male	Y015_999	31	103	41.80563371472208	0.5403367737808141	0.05708063280341978	0.4283131043628282	0.6484274351322581
ZAF	circumcised	ZAF2002HSRC	2002	2	ZAF_2_NMA	N Mandela Bay MM	male	Y050_999	15	22	10.980553759621426	0.5032651052152188	0.14623566126156087	0.24352409302803832	0.7612556660999585
ZAF	circumcised	ZAF2002HSRC	2002	2	ZAF_2_NMA	N Mandela Bay MM	male	Y015_024	26	48	15.161601633900482	0.3791836708948587	0.12882464245930675	0.17284370999073856	0.6409700123073497
ZAF	circumcised	ZAF2002HSRC	2002	2	ZAF_2_NMA	N Mandela Bay MM	male	Y025_034	9	15	6.84314953100592	0.4529275919550961	0.23410979152954856	0.11500067401008518	0.8406337559777781
ZAF	circumcised	ZAF2002HSRC	2002	2	ZAF_2_NMA	N Mandela Bay MM	male	Y035_049	14	18	10.506311282684909	0.8066694134960373	0.11268318639133172	0.5030890795618066	0.9450424190283097
ZAF	circumcised	ZAF2002HSRC	2002	2	ZAF_2_NMA	N Mandela Bay MM	male	Y050_064	12	16	8.544651820012064	0.7522163406249781	0.1405524990200919	0.409140128929164	0.9301149911500106
ZAF	circumcised	ZAF2002HSRC	2002	2	ZAF_2_NMA	N Mandela Bay MM	male	Y065_999	6	6	3.727304295599241	0.21269733807153157	0.19030414857250044	0.02830197195544624	0.7147625737116774
ZAF	circumcised	ZAF2002HSRC	2002	2	ZAF_2_NMA	N Mandela Bay MM	male	Y010_019	22	42	14.64232091717234	0.2034681598780274	0.09085805832021124	0.07845397273115731	0.4338956049760345
ZAF	circumcised	ZAF2002HSRC	2002	2	ZAF_2_NMA	N Mandela Bay MM	male	Y025_049	18	33	16.540289088793326	0.7053816264998327	0.14122532401931076	0.38725689577195294	0.9006952610635669
ZAF	circumcised	ZAF2002HSRC	2002	2	ZAF_2_NMA	N Mandela Bay MM	male	Y005_009	13	19	5.393850192421411	0.00588383819318718	0.00607973939790978	7.711532796769388e-4	0.04342027772013004
ZAF	circumcised	ZAF2002HSRC	2002	2	ZAF_2_NMA	N Mandela Bay MM	male	Y010_014	11	15	7.68591174665074	0.03314373807983556	0.03585658555866861	0.00381014077242088	0.2350305571094503
ZAF	circumcised	ZAF2002HSRC	2002	2	ZAF_2_NMA	N Mandela Bay MM	male	Y015_019	19	27	8.60525429802311	0.27795618548399254	0.14871921262257673	0.08264155437763566	0.6219283106509177
ZAF	circumcised	ZAF2002HSRC	2002	2	ZAF_2_NMA	N Mandela Bay MM	male	Y020_024	19	21	11.674385520707792	0.628813975571026	0.13096363384396284	0.36063821559776166	0.8357389559466862
ZAF	circumcised	ZAF2002HSRC	2002	2	ZAF_2_NMA	N Mandela Bay MM	male	Y025_029	6	7	3.63909986128509	0.5504742080449947	0.27757681795928413	0.11962563527755068	0.9169152453303204
ZAF	circumcised	ZAF2002HSRC	2002	2	ZAF_2_NMA	N Mandela Bay MM	male	Y030_034	6	8	3.24688495051331	0.3595863622753109	0.2583941088812548	0.0586144801388523	0.83507781854005
ZAF	circumcised	ZAF2002HSRC	2002	2	ZAF_2_NMA	N Mandela Bay MM	male	Y035_039	6	7	4.095895160078953	0.8554328232720938	0.1267205697821705	0.4426318378013005	0.9778217255948796
ZAF	circumcised	ZAF2002HSRC	2002	2	ZAF_2_NMA	N Mandela Bay MM	male	Y040_044	5	5	4.713320790652954	0.7735233943007137	0.19781135150178145	0.27194174550697525	0.968974285509612
ZAF	circumcised	ZAF2002HSRC	2002	2	ZAF_2_NMA	N Mandela Bay MM	male	Y045_049	6	6	2.5762132112313303	0.7513735701183566	0.18728115899377207	0.2975604757976153	0.9556739715463
ZAF	circumcised	ZAF2002HSRC	2002	2	ZAF_2_NMA	N Mandela Bay MM	male	Y050_054	7	9	5.0999218174218965	0.90238933986828	0.10032204267391548	0.4979389618643216	0.9885286263138856
ZAF	circumcised	ZAF2002HSRC	2002	2	ZAF_2_NMA	N Mandela Bay MM	male	Y055_059	2	2	1.39313342229269	0.8300048013707443	0.20042988079489335	0.23174341199165768	0.9875045383727712
ZAF	circumcised	ZAF2002HSRC	2002	2	ZAF_2_NMA	N Mandela Bay MM	male	Y060_064	5	5	2.8209057903108494	0.491160003573179	0.2999266360339015	0.0841323649674035	0.9102550582482152
ZAF	circumcised	ZAF2002HSRC	2002	2	ZAF_2_NMA	N Mandela Bay MM	male	Y065_069	5	5	3.6604057720447543	0.20541090596429928	0.19203729469921657	0.02511494132556031	0.721764530478898
ZAF	circumcised	ZAF2002HSRC	2002	2	ZAF_2_NMA	N Mandela Bay MM	male	Y075_079	1	1	1	1	0	NA	NA
ZAF	circumcised	ZAF2002HSRC	2002	2	ZAF_2_NMA	N Mandela Bay MM	male	Y015_029	27	55	18.359815309180423	0.4018518349602944	0.09820734210969644	0.23173458131702676	0.5994160371058652
ZAF	circumcised	ZAF2002HSRC	2002	2	ZAF_2_NMA	N Mandela Bay MM	male	Y030_049	16	26	13.429420742608388	0.7306016709609793	0.1323270791355649	0.4206667407293893	0.9101437709376212
ZAF	circumcised	ZAF2002HSRC	2002	2	ZAF_2_DC10	Sarah Baartman DM	male	Y015_049	12	32	11.570154875271475	0.3859871036093145	0.1747722665046144	0.1290310818073923	0.7273321821147253
ZAF	circumcised	ZAF2002HSRC	2002	2	ZAF_2_DC10	Sarah Baartman DM	male	Y015_064	15	41	12.249258442130529	0.30051451272858354	0.12359893185330724	0.11948776265719292	0.5762973547100918
ZAF	circumcised	ZAF2002HSRC	2002	2	ZAF_2_DC10	Sarah Baartman DM	male	Y015_999	16	47	14.22716183305308	0.3478984094323169	0.11920460047055628	0.16001203877109935	0.5990621205289296
ZAF	circumcised	ZAF2002HSRC	2002	2	ZAF_2_DC10	Sarah Baartman DM	male	Y050_999	10	15	4.36639860855876	0.29711577503545117	0.17035383620012562	0.07872071317686422	0.6764962709419275
ZAF	circumcised	ZAF2002HSRC	2002	2	ZAF_2_DC10	Sarah Baartman DM	male	Y015_024	11	18	9.10534438646454	0.2821278854427635	0.1697472166698472	0.07065778794206448	0.6701285987295087
ZAF	circumcised	ZAF2002HSRC	2002	2	ZAF_2_DC10	Sarah Baartman DM	male	Y025_034	4	5	2.30350627375453	0.7772983589232653	0.2245010904861532	0.2155329737357218	0.977944119496442
ZAF	circumcised	ZAF2002HSRC	2002	2	ZAF_2_DC10	Sarah Baartman DM	male	Y035_049	7	9	3.3428234550421845	0.3459048139605823	0.24508605034968656	0.05951413490873248	0.815477777659694
ZAF	circumcised	ZAF2002HSRC	2002	2	ZAF_2_DC10	Sarah Baartman DM	male	Y050_064	7	9	2.9163611759593095	0.15664341997079598	0.1330147275297601	0.02516387085215738	0.572002111984111
ZAF	circumcised	ZAF2002HSRC	2002	2	ZAF_2_DC10	Sarah Baartman DM	male	Y065_999	3	6	3.1120917210885124	0.8322714092251974	0.13365834047728292	0.4317315029558035	0.9700672748596794
ZAF	circumcised	ZAF2002HSRC	2002	2	ZAF_2_DC10	Sarah Baartman DM	male	Y010_019	10	19	9.622861586952125	0.2287713429373097	0.17305144988613544	0.04158111391115295	0.6697633810068019
ZAF	circumcised	ZAF2002HSRC	2002	2	ZAF_2_DC10	Sarah Baartman DM	male	Y025_049	9	14	5.162725662603256	0.4570104029452979	0.22339711858081784	0.12599666492211956	0.8309058371335344
ZAF	circumcised	ZAF2002HSRC	2002	2	ZAF_2_DC10	Sarah Baartman DM	male	Y005_009	6	7	3.5611445227040224	0	0	NA	NA
ZAF	circumcised	ZAF2002HSRC	2002	2	ZAF_2_DC10	Sarah Baartman DM	male	Y010_014	2	3	2.1073003733025257	0	0	NA	NA
ZAF	circumcised	ZAF2002HSRC	2002	2	ZAF_2_DC10	Sarah Baartman DM	male	Y015_019	10	16	8.391224247780107	0.24863652476151335	0.18280696386274076	0.04636231687181484	0.6925359443098692
ZAF	circumcised	ZAF2002HSRC	2002	2	ZAF_2_DC10	Sarah Baartman DM	male	Y020_024	2	2	1.9091605206621571	1	0	NA	NA
ZAF	circumcised	ZAF2002HSRC	2002	2	ZAF_2_DC10	Sarah Baartman DM	male	Y025_029	3	4	2.075327031039958	0.7645822712826543	0.24051179737758016	0.19139905901084037	0.978051879723456
ZAF	circumcised	ZAF2002HSRC	2002	2	ZAF_2_DC10	Sarah Baartman DM	male	Y030_034	1	1	1	1	0	NA	NA
ZAF	circumcised	ZAF2002HSRC	2002	2	ZAF_2_DC10	Sarah Baartman DM	male	Y035_039	3	3	2.525441504337312	0.12916336968846617	0.1380733098717959	0.01319936086992197	0.6218826718923138
ZAF	circumcised	ZAF2002HSRC	2002	2	ZAF_2_DC10	Sarah Baartman DM	male	Y040_044	3	3	2.1593429617732895	0.34447605409261606	0.30382155001773076	0.03624748538187981	0.8801281234917528
ZAF	circumcised	ZAF2002HSRC	2002	2	ZAF_2_DC10	Sarah Baartman DM	male	Y045_049	3	3	2.8300725804425717	0.7615147681231456	0.22383268652040217	0.2218987597944304	0.9727914844021942
ZAF	circumcised	ZAF2002HSRC	2002	2	ZAF_2_DC10	Sarah Baartman DM	male	Y050_054	4	4	2.069228812510595	0	0	NA	NA
ZAF	circumcised	ZAF2002HSRC	2002	2	ZAF_2_DC10	Sarah Baartman DM	male	Y055_059	1	1	1	0	0	NA	NA
ZAF	circumcised	ZAF2002HSRC	2002	2	ZAF_2_DC10	Sarah Baartman DM	male	Y060_064	3	4	3.298058745798543	1	0	NA	NA
ZAF	circumcised	ZAF2002HSRC	2002	2	ZAF_2_DC10	Sarah Baartman DM	male	Y065_069	1	2	2	1	0	NA	NA
ZAF	circumcised	ZAF2002HSRC	2002	2	ZAF_2_DC10	Sarah Baartman DM	male	Y070_074	2	2	1.7777737601301344	0.32322150694768137	0.3129348334424225	0.02811705893516804	0.8874392078224596
ZAF	circumcised	ZAF2002HSRC	2002	2	ZAF_2_DC10	Sarah Baartman DM	male	Y075_079	1	1	1	1	0	NA	NA
ZAF	circumcised	ZAF2002HSRC	2002	2	ZAF_2_DC10	Sarah Baartman DM	male	Y080_999	1	1	1	1	0	NA	NA
ZAF	circumcised	ZAF2002HSRC	2002	2	ZAF_2_DC10	Sarah Baartman DM	male	Y015_029	11	22	10.757936211922198	0.408863248189998	0.20729618511777315	0.11408385894321692	0.7879070057661305
ZAF	circumcised	ZAF2002HSRC	2002	2	ZAF_2_DC10	Sarah Baartman DM	male	Y030_049	8	10	3.4652019417850526	0.35793544317209075	0.2423333406620143	0.06592504906163656	0.8149296525818082
ZAF	circumcised	ZAF2002HSRC	2002	2	ZAF_2_DC12	Amathole DM	male	Y015_049	13	41	30.38827189983485	0.5357470743880064	0.08962952900155477	0.36283971283968514	0.7004675791981799
ZAF	circumcised	ZAF2002HSRC	2002	2	ZAF_2_DC12	Amathole DM	male	Y015_064	13	47	34.887807045616114	0.5909033760401007	0.08465024615370513	0.4210095687961992	0.741548529760297
ZAF	circumcised	ZAF2002HSRC	2002	2	ZAF_2_DC12	Amathole DM	male	Y015_999	13	51	36.647732102543465	0.6463895265706182	0.08021998177023461	0.4788448054465794	0.7843306171544515
ZAF	circumcised	ZAF2002HSRC	2002	2	ZAF_2_DC12	Amathole DM	male	Y050_999	6	10	6.930372154874217	1	0	NA	NA
ZAF	circumcised	ZAF2002HSRC	2002	2	ZAF_2_DC12	Amathole DM	male	Y015_024	11	25	17.43372458027156	0.22813801008075085	0.09885909902173204	0.08954555579032038	0.4704062157680039
ZAF	circumcised	ZAF2002HSRC	2002	2	ZAF_2_DC12	Amathole DM	male	Y025_034	6	8	6.927078916827347	0.9282434798678264	0.05665864016461408	0.7094682397263713	0.9856170988398312
ZAF	circumcised	ZAF2002HSRC	2002	2	ZAF_2_DC12	Amathole DM	male	Y035_049	6	8	6.292825628971249	1	0	NA	NA
ZAF	circumcised	ZAF2002HSRC	2002	2	ZAF_2_DC12	Amathole DM	male	Y050_064	6	6	4.537671000341024	1	0	NA	NA
ZAF	circumcised	ZAF2002HSRC	2002	2	ZAF_2_DC12	Amathole DM	male	Y065_999	2	4	3.133063774024762	1	0	NA	NA
ZAF	circumcised	ZAF2002HSRC	2002	2	ZAF_2_DC12	Amathole DM	male	Y010_019	11	24	17.690277812778447	0.06812145630482093	0.04287974744241656	0.01908064047979112	0.21551372366526683
ZAF	circumcised	ZAF2002HSRC	2002	2	ZAF_2_DC12	Amathole DM	male	Y025_049	10	16	12.968115553535965	0.967393970640162	0.03079494258060723	0.814061297094141	0.9950509515228492
ZAF	circumcised	ZAF2002HSRC	2002	2	ZAF_2_DC12	Amathole DM	male	Y005_009	7	14	9.712922677403492	0	0	NA	NA
ZAF	circumcised	ZAF2002HSRC	2002	2	ZAF_2_DC12	Amathole DM	male	Y010_014	6	8	6.869019345063281	0	0	NA	NA
ZAF	circumcised	ZAF2002HSRC	2002	2	ZAF_2_DC12	Amathole DM	male	Y015_019	8	16	11.326338850026854	0.1260169751022353	0.07363125723742657	0.03743602648044778	0.3483450596104897
ZAF	circumcised	ZAF2002HSRC	2002	2	ZAF_2_DC12	Amathole DM	male	Y020_024	6	9	8.026296919693984	0.5324113258349827	0.17553189275330452	0.22233262404218976	0.819324709526483
ZAF	circumcised	ZAF2002HSRC	2002	2	ZAF_2_DC12	Amathole DM	male	Y025_029	2	3	2.6446020254864577	0.8244310879647074	0.11779841146614684	0.48789502287018305	0.958582543676782
ZAF	circumcised	ZAF2002HSRC	2002	2	ZAF_2_DC12	Amathole DM	male	Y030_034	5	5	4.3058738452227505	1	0	NA	NA
ZAF	circumcised	ZAF2002HSRC	2002	2	ZAF_2_DC12	Amathole DM	male	Y035_039	2	2	1.947719967582472	1	7.938277852239912e-17	0.9999999999999996	1
ZAF	circumcised	ZAF2002HSRC	2002	2	ZAF_2_DC12	Amathole DM	male	Y040_044	5	6	4.699344762457361	1	6.609026070690167e-17	0.9999999999999996	1
ZAF	circumcised	ZAF2002HSRC	2002	2	ZAF_2_DC12	Amathole DM	male	Y050_054	4	4	3.0186692791881415	1	0	NA	NA
ZAF	circumcised	ZAF2002HSRC	2002	2	ZAF_2_DC12	Amathole DM	male	Y055_059	1	1	1	1	0	NA	NA
ZAF	circumcised	ZAF2002HSRC	2002	2	ZAF_2_DC12	Amathole DM	male	Y060_064	1	1	1	1	0	NA	NA
ZAF	circumcised	ZAF2002HSRC	2002	2	ZAF_2_DC12	Amathole DM	male	Y065_069	1	1	1	1	0	NA	NA
ZAF	circumcised	ZAF2002HSRC	2002	2	ZAF_2_DC12	Amathole DM	male	Y075_079	1	1	1	1	0	NA	NA
ZAF	circumcised	ZAF2002HSRC	2002	2	ZAF_2_DC12	Amathole DM	male	Y080_999	1	2	1.8000012542666843	1	0	NA	NA
ZAF	circumcised	ZAF2002HSRC	2002	2	ZAF_2_DC12	Amathole DM	male	Y015_029	11	28	20.039767692329026	0.29783279051030365	0.07599374581409726	0.17223674312090195	0.4637085739814258
ZAF	circumcised	ZAF2002HSRC	2002	2	ZAF_2_DC12	Amathole DM	male	Y030_049	10	13	10.348905865140008	1	0	NA	NA
ZAF	circumcised	ZAF2002HSRC	2002	2	ZAF_2_DC13	C Hani DM	male	Y015_049	15	43	21.1580967531425	0.5031703665252728	0.0934792859309978	0.32734630855607133	0.6782138020219693
ZAF	circumcised	ZAF2002HSRC	2002	2	ZAF_2_DC13	C Hani DM	male	Y015_064	16	52	26.23837850293399	0.5719000583270931	0.08906233860031615	0.39571022602158296	0.7315668707239237
ZAF	circumcised	ZAF2002HSRC	2002	2	ZAF_2_DC13	C Hani DM	male	Y015_999	16	55	28.51727124500485	0.5960384479474159	0.08918915846467057	0.416531115510944	0.7530602574464325
ZAF	circumcised	ZAF2002HSRC	2002	2	ZAF_2_DC13	C Hani DM	male	Y050_999	7	12	7.998758470401406	0.9506931884042122	0.05046161652448171	0.7004053376363011	0.9937507782922828
ZAF	circumcised	ZAF2002HSRC	2002	2	ZAF_2_DC13	C Hani DM	male	Y015_024	15	32	17.63552448543707	0.3729507870005403	0.1026970533848265	0.20096391127498336	0.584463446784019
ZAF	circumcised	ZAF2002HSRC	2002	2	ZAF_2_DC13	C Hani DM	male	Y025_034	4	5	2.418927505087185	1	0	NA	NA
ZAF	circumcised	ZAF2002HSRC	2002	2	ZAF_2_DC13	C Hani DM	male	Y035_049	5	6	3.7354325388625376	0.7961303920604175	0.14631333262236076	0.4002196895745759	0.9580778437911436
ZAF	circumcised	ZAF2002HSRC	2002	2	ZAF_2_DC13	C Hani DM	male	Y050_064	6	9	5.370959681281681	0.932297470945012	0.067804002010162	0.6264653798361661	0.9912331654007848
ZAF	circumcised	ZAF2002HSRC	2002	2	ZAF_2_DC13	C Hani DM	male	Y065_999	3	3	2.8108010352077457	1	0	NA	NA
ZAF	circumcised	ZAF2002HSRC	2002	2	ZAF_2_DC13	C Hani DM	male	Y010_019	15	32	14.2739653834969	0.02407114437065894	0.01967837751143191	0.0047531448515405	0.11298894509061208
ZAF	circumcised	ZAF2002HSRC	2002	2	ZAF_2_DC13	C Hani DM	male	Y025_049	8	11	3.826254565585734	0.9539321387069376	0.03932633831388626	0.7818587956443532	0.9917103422283664
ZAF	circumcised	ZAF2002HSRC	2002	2	ZAF_2_DC13	C Hani DM	male	Y005_009	11	16	7.924762282137703	0	0	NA	NA
ZAF	circumcised	ZAF2002HSRC	2002	2	ZAF_2_DC13	C Hani DM	male	Y010_014	10	13	6.2332961691237285	0.0031789425692739	0.0034762291448734	3.7130607127906274e-4	0.02665056383638735
ZAF	circumcised	ZAF2002HSRC	2002	2	ZAF_2_DC13	C Hani DM	male	Y015_019	10	19	10.771301625663025	0.05260737800754678	0.041529954902808	0.01072884162412414	0.22137325366006735
ZAF	circumcised	ZAF2002HSRC	2002	2	ZAF_2_DC13	C Hani DM	male	Y020_024	11	13	6.947433614847018	0.8052388204702566	0.11962944891666752	0.4810848302100049	0.9485549970694284
ZAF	circumcised	ZAF2002HSRC	2002	2	ZAF_2_DC13	C Hani DM	male	Y025_029	1	1	1	1	0	NA	NA
ZAF	circumcised	ZAF2002HSRC	2002	2	ZAF_2_DC13	C Hani DM	male	Y030_034	3	4	1.424102727988127	1	0	NA	NA
ZAF	circumcised	ZAF2002HSRC	2002	2	ZAF_2_DC13	C Hani DM	male	Y035_039	4	5	2.8432573201466793	0.7496521751204543	0.1840238761484903	0.30468465492680824	0.9534075662689226
ZAF	circumcised	ZAF2002HSRC	2002	2	ZAF_2_DC13	C Hani DM	male	Y045_049	1	1	1	1	0	NA	NA
ZAF	circumcised	ZAF2002HSRC	2002	2	ZAF_2_DC13	C Hani DM	male	Y050_054	3	3	2.220154121466141	1	0	NA	NA
ZAF	circumcised	ZAF2002HSRC	2002	2	ZAF_2_DC13	C Hani DM	male	Y060_064	4	6	5.250867007998041	0.8376675182387147	0.15784686669252282	0.34656805609729885	0.9804705405077596
ZAF	circumcised	ZAF2002HSRC	2002	2	ZAF_2_DC13	C Hani DM	male	Y065_069	1	1	1	1	0	NA	NA
ZAF	circumcised	ZAF2002HSRC	2002	2	ZAF_2_DC13	C Hani DM	male	Y080_999	2	2	1.829516745269153	1	0	NA	NA
ZAF	circumcised	ZAF2002HSRC	2002	2	ZAF_2_DC13	C Hani DM	male	Y015_029	15	33	18.195570013773946	0.42857113067825114	0.11008272598013812	0.23709076871718063	0.6441287053119548
ZAF	circumcised	ZAF2002HSRC	2002	2	ZAF_2_DC13	C Hani DM	male	Y030_049	7	10	2.974106156992758	0.930523170567701	0.06109558576357209	0.6775513549261373	0.98842157525542
ZAF	circumcised	ZAF2002HSRC	2002	2	ZAF_2_DC14	Joe Gqabi DM	male	Y015_049	7	25	12.236559939961989	0.8679711688692099	0.107324944933484	0.5118858580436002	0.97630992674566075
ZAF	circumcised	ZAF2002HSRC	2002	2	ZAF_2_DC14	Joe Gqabi DM	male	Y015_064	7	26	12.667198720038597	0.8705483629442364	0.10422714088387916	0.5232595500839788	0.9763053595798434
ZAF	circumcised	ZAF2002HSRC	2002	2	ZAF_2_DC14	Joe Gqabi DM	male	Y015_999	7	28	13.891568765340043	0.8802015430383471	0.09560941337147176	0.5540938730749553	0.9774993743792034
ZAF	circumcised	ZAF2002HSRC	2002	2	ZAF_2_DC14	Joe Gqabi DM	male	Y050_999	2	3	1.824566386304424	1	0	NA	NA
ZAF	circumcised	ZAF2002HSRC	2002	2	ZAF_2_DC14	Joe Gqabi DM	male	Y015_024	5	8	4.037625897303967	0.9150159252062444	0.07242679632505343	0.634363026147841	0.985254684792935
ZAF	circumcised	ZAF2002HSRC	2002	2	ZAF_2_DC14	Joe Gqabi DM	male	Y025_034	6	8	6.528190958819425	0.7722789585994537	0.1785476041975065	0.3167721247330019	0.9612496616863314
ZAF	circumcised	ZAF2002HSRC	2002	2	ZAF_2_DC14	Joe Gqabi DM	male	Y035_049	5	9	4.895118867233548	0.8784986096655165	0.12952382678495675	0.4012980320529927	0.987340871806442
ZAF	circumcised	ZAF2002HSRC	2002	2	ZAF_2_DC14	Joe Gqabi DM	male	Y050_064	1	1	1	1	0	NA	NA
ZAF	circumcised	ZAF2002HSRC	2002	2	ZAF_2_DC14	Joe Gqabi DM	male	Y065_999	2	2	1.2704954970551852	1	0	NA	NA
ZAF	circumcised	ZAF2002HSRC	2002	2	ZAF_2_DC14	Joe Gqabi DM	male	Y010_019	5	12	3.3169355446745064	0.22043589615602552	0.20662571938064828	0.02608927004953649	0.7490476550056762
ZAF	circumcised	ZAF2002HSRC	2002	2	ZAF_2_DC14	Joe Gqabi DM	male	Y025_049	7	17	8.328671241292462	0.8498373714270882	0.13720997703181037	0.40756974085408126	0.97897251777985
ZAF	circumcised	ZAF2002HSRC	2002	2	ZAF_2_DC14	Joe Gqabi DM	male	Y005_009	5	9	5.2737043772535435	0	0	NA	NA
ZAF	circumcised	ZAF2002HSRC	2002	2	ZAF_2_DC14	Joe Gqabi DM	male	Y010_014	4	7	2.032929801959053	0	0	NA	NA
ZAF	circumcised	ZAF2002HSRC	2002	2	ZAF_2_DC14	Joe Gqabi DM	male	Y015_019	3	5	1.619822619683845	0.7724301512277502	0.21607125270771332	0.2337769008256859	0.9742008228416532
ZAF	circumcised	ZAF2002HSRC	2002	2	ZAF_2_DC14	Joe Gqabi DM	male	Y020_024	3	3	2.4296747329285595	1	7.108970508340628e-17	0.9999999999999996	1
ZAF	circumcised	ZAF2002HSRC	2002	2	ZAF_2_DC14	Joe Gqabi DM	male	Y025_029	4	4	3.1365608451794817	0.4562276919814822	0.2768169836342262	0.08607693442306853	0.8819917031833285
ZAF	circumcised	ZAF2002HSRC	2002	2	ZAF_2_DC14	Joe Gqabi DM	male	Y030_034	3	4	3.473046571355568	1	0	NA	NA
ZAF	circumcised	ZAF2002HSRC	2002	2	ZAF_2_DC14	Joe Gqabi DM	male	Y035_039	1	2	1.6	0.75	0	0.75	0.75
ZAF	circumcised	ZAF2002HSRC	2002	2	ZAF_2_DC14	Joe Gqabi DM	male	Y040_044	4	6	3.296532496487354	0.8473022215801927	0.17388708840242223	0.28484041517561326	0.98722956919425
ZAF	circumcised	ZAF2002HSRC	2002	2	ZAF_2_DC14	Joe Gqabi DM	male	Y045_049	1	1	1	1	0	NA	NA
ZAF	circumcised	ZAF2002HSRC	2002	2	ZAF_2_DC14	Joe Gqabi DM	male	Y060_064	1	1	1	1	0	NA	NA
ZAF	circumcised	ZAF2002HSRC	2002	2	ZAF_2_DC14	Joe Gqabi DM	male	Y075_079	1	1	1	1	0	NA	NA
ZAF	circumcised	ZAF2002HSRC	2002	2	ZAF_2_DC14	Joe Gqabi DM	male	Y080_999	1	1	1	1	0	NA	NA
ZAF	circumcised	ZAF2002HSRC	2002	2	ZAF_2_DC14	Joe Gqabi DM	male	Y015_029	6	12	6.079372692937212	0.8110095390502209	0.1331154574372905	0.43890252252921214	0.9592534381904354
ZAF	circumcised	ZAF2002HSRC	2002	2	ZAF_2_DC14	Joe Gqabi DM	male	Y030_049	6	13	6.782722963612021	0.8999812601507517	0.10003344252895832	0.50472814284202006	0.9875698175641304
ZAF	circumcised	ZAF2002HSRC	2002	2	ZAF_2_DC15	O Tambo DM	male	Y015_049	16	44	24.7815549732952	0.5747050288583224	0.10862272780513332	0.361246760741578	0.7635252603795029
ZAF	circumcised	ZAF2002HSRC	2002	2	ZAF_2_DC15	O Tambo DM	male	Y015_064	17	54	31.71210318835504	0.5495973982622816	0.12513028142421034	0.31180208137408744	0.7667046028431277
ZAF	circumcised	ZAF2002HSRC	2002	2	ZAF_2_DC15	O Tambo DM	male	Y015_999	17	60	34.44134745999691	0.5322654171750105	0.11343531962724236	0.3178230928844179	0.7354158226164758
ZAF	circumcised	ZAF2002HSRC	2002	2	ZAF_2_DC15	O Tambo DM	male	Y050_999	10	16	10.255797327825	0.39244743497971846	0.1858600130491128	0.12294379101442204	0.748526996363839
ZAF	circumcised	ZAF2002HSRC	2002	2	ZAF_2_DC15	O Tambo DM	male	Y015_024	15	29	17.24038047876758	0.6139477823166705	0.11567410140977748	0.3792787475814043	0.8054144654449664
ZAF	circumcised	ZAF2002HSRC	2002	2	ZAF_2_DC15	O Tambo DM	male	Y025_034	5	6	5.570988161577542	0.6144100133526194	0.17964229067307202	0.2649696839471775	0.8756724070767211
ZAF	circumcised	ZAF2002HSRC	2002	2	ZAF_2_DC15	O Tambo DM	male	Y035_049	8	9	7.027975648372392	0.3480353682175295	0.18890410649516512	0.09454233335427092	0.7318483033695034
ZAF	circumcised	ZAF2002HSRC	2002	2	ZAF_2_DC15	O Tambo DM	male	Y050_064	7	10	7.606828234933984	0.4295386339104242	0.24464452886701216	0.09616573371126194	0.841989411926877
ZAF	circumcised	ZAF2002HSRC	2002	2	ZAF_2_DC15	O Tambo DM	male	Y065_999	4	6	2.7557807101736684	0.31028389904884185	0.2349963975404565	0.04969031675203998	0.7946837995609672
ZAF	circumcised	ZAF2002HSRC	2002	2	ZAF_2_DC15	O Tambo DM	male	Y010_019	15	37	19.52622753957184	0.23208662547717657	0.07539149535863612	0.11653412547992502	0.4091539557053489
ZAF	circumcised	ZAF2002HSRC	2002	2	ZAF_2_DC15	O Tambo DM	male	Y025_049	10	15	11.379783096360928	0.4225186113072692	0.14654171124790566	0.18398542692424652	0.7036396443126314
ZAF	circumcised	ZAF2002HSRC	2002	2	ZAF_2_DC15	O Tambo DM	male	Y005_009	9	11	7.6759733100936	0	0	NA	NA
ZAF	circumcised	ZAF2002HSRC	2002	2	ZAF_2_DC15	O Tambo DM	male	Y010_014	12	18	10.234689910187452	0.11063927170247424	0.10922936130311858	0.01392654781878751	0.5228536348947729
ZAF	circumcised	ZAF2002HSRC	2002	2	ZAF_2_DC15	O Tambo DM	male	Y015_019	12	19	9.56411602073594	0.3970556290011684	0.08211825672328486	0.25161027449615125	0.5632949647064724
ZAF	circumcised	ZAF2002HSRC	2002	2	ZAF_2_DC15	O Tambo DM	male	Y020_024	9	10	7.903833558361813	0.8226169137083277	0.1566581079229151	0.36122735977981874	0.97437926936861
ZAF	circumcised	ZAF2002HSRC	2002	2	ZAF_2_DC15	O Tambo DM	male	Y025_029	3	3	2.883590211899855	0.6507115576475966	0.2818964379448782	0.14079294993044936	0.9549142953901266
ZAF	circumcised	ZAF2002HSRC	2002	2	ZAF_2_DC15	O Tambo DM	male	Y030_034	3	3	2.7478721789025737	0.5834900919213643	0.3041572582908421	0.10756813009834928	0.9421363267061778
ZAF	circumcised	ZAF2002HSRC	2002	2	ZAF_2_DC15	O Tambo DM	male	Y035_039	5	5	3.955873803042862	0.28873920445455786	0.22108795924622732	0.04690920078461832	0.7700273707588335
ZAF	circumcised	ZAF2002HSRC	2002	2	ZAF_2_DC15	O Tambo DM	male	Y040_044	3	3	2.7192886983923428	0.4439466914597612	0.3082691020038069	0.06460328194840673	0.9022418613875728
ZAF	circumcised	ZAF2002HSRC	2002	2	ZAF_2_DC15	O Tambo DM	male	Y045_049	1	1	1	0	0	NA	NA
ZAF	circumcised	ZAF2002HSRC	2002	2	ZAF_2_DC15	O Tambo DM	male	Y050_054	5	5	3.6011358325917295	0.4007239520363523	0.2579827395389838	0.07529895699859446	0.8459398448646646
ZAF	circumcised	ZAF2002HSRC	2002	2	ZAF_2_DC15	O Tambo DM	male	Y060_064	5	5	4.005719979887103	0.4555419509834824	0.24965060307644463	0.10422613168069424	0.8574804203203751
ZAF	circumcised	ZAF2002HSRC	2002	2	ZAF_2_DC15	O Tambo DM	male	Y065_069	3	4	1.9436572689454463	0.15127034433330477	0.16835502980464023	0.01345606419604437	0.699608393358958
ZAF	circumcised	ZAF2002HSRC	2002	2	ZAF_2_DC15	O Tambo DM	male	Y070_074	2	2	1.519182699952749	1	0	NA	NA
ZAF	circumcised	ZAF2002HSRC	2002	2	ZAF_2_DC15	O Tambo DM	male	Y015_029	15	32	18.282667197807044	0.6151279130059718	0.11364843946675944	0.3841545690751864	0.8037327255578737
ZAF	circumcised	ZAF2002HSRC	2002	2	ZAF_2_DC15	O Tambo DM	male	Y030_049	9	12	9.244260167667656	0.3888373075138504	0.16307097365421083	0.14220040465452669	0.709452978271584
ZAF	circumcised	ZAF2002HSRC	2002	2	ZAF_2_DC44	A Nzo DM	male	Y015_049	3	10	6.312578267913508	0.2162597332230319	0.2191993073311886	0.02140752707387584	0.7768109176154018
ZAF	circumcised	ZAF2002HSRC	2002	2	ZAF_2_DC44	A Nzo DM	male	Y015_064	3	12	7.313095068579657	0.207726920185843	0.21768543615878816	0.0192439282026153	0.7779508493131013
ZAF	circumcised	ZAF2002HSRC	2002	2	ZAF_2_DC44	A Nzo DM	male	Y015_999	4	15	8.706833295836715	0.2419188402437797	0.21159321480931165	0.03218561529354503	0.7538299753149135
ZAF	circumcised	ZAF2002HSRC	2002	2	ZAF_2_DC44	A Nzo DM	male	Y050_999	4	5	2.5629678366228523	0.2891855848557683	0.2260824247185096	0.04500160593263482	0.7783930039584324
ZAF	circumcised	ZAF2002HSRC	2002	2	ZAF_2_DC44	A Nzo DM	male	Y015_024	2	5	2.5573923576892033	0	0	NA	NA
ZAF	circumcised	ZAF2002HSRC	2002	2	ZAF_2_DC44	A Nzo DM	male	Y025_034	2	3	2.405662545754645	0.4771083808025349	0.35328366492840274	0.05380199353866573	0.9360687277230476
ZAF	circumcised	ZAF2002HSRC	2002	2	ZAF_2_DC44	A Nzo DM	male	Y035_049	2	2	1.5567883006586436	0.23321535324901585	0.2531576027940784	0.01861685334206368	0.82982793344359
ZAF	circumcised	ZAF2002HSRC	2002	2	ZAF_2_DC44	A Nzo DM	male	Y050_064	2	2	1.4336558019344985	0.18574095681366415	0.2142277466274936	0.01400629085143877	0.7855474386456017
ZAF	circumcised	ZAF2002HSRC	2002	2	ZAF_2_DC44	A Nzo DM	male	Y065_999	2	3	2.414472814472066	0.548609910312038	0.3513182291577453	0.07007683880860807	0.9514605377385692
ZAF	circumcised	ZAF2002HSRC	2002	2	ZAF_2_DC44	A Nzo DM	male	Y010_019	3	5	3.0677412574377385	0	0	NA	NA
ZAF	circumcised	ZAF2002HSRC	2002	2	ZAF_2_DC44	A Nzo DM	male	Y025_049	2	5	3.761874850249198	0.35378184454000516	0.3235638222692123	0.03304208334227797	0.897657136603447
ZAF	circumcised	ZAF2002HSRC	2002	2	ZAF_2_DC44	A Nzo DM	male	Y005_009	1	2	1.9230769346023415	0	0	NA	NA
ZAF	circumcised	ZAF2002HSRC	2002	2	ZAF_2_DC44	A Nzo DM	male	Y010_014	1	2	2	0	0	NA	NA
ZAF	circumcised	ZAF2002HSRC	2002	2	ZAF_2_DC44	A Nzo DM	male	Y015_019	2	3	1.6280817579960511	0	0	NA	NA
ZAF	circumcised	ZAF2002HSRC	2002	2	ZAF_2_DC44	A Nzo DM	male	Y020_024	1	2	1.5999985746131022	0	0	NA	NA
ZAF	circumcised	ZAF2002HSRC	2002	2	ZAF_2_DC44	A Nzo DM	male	Y025_029	1	1	1	0	0	NA	NA
ZAF	circumcised	ZAF2002HSRC	2002	2	ZAF_2_DC44	A Nzo DM	male	Y030_034	1	2	1.6	1	0	NA	NA
ZAF	circumcised	ZAF2002HSRC	2002	2	ZAF_2_DC44	A Nzo DM	male	Y035_039	1	1	1	1	0	NA	NA
ZAF	circumcised	ZAF2002HSRC	2002	2	ZAF_2_DC44	A Nzo DM	male	Y045_049	1	1	1	0	0	NA	NA
ZAF	circumcised	ZAF2002HSRC	2002	2	ZAF_2_DC44	A Nzo DM	male	Y050_054	1	1	1	1	0	NA	NA
ZAF	circumcised	ZAF2002HSRC	2002	2	ZAF_2_DC44	A Nzo DM	male	Y060_064	1	1	1	0	0	NA	NA
ZAF	circumcised	ZAF2002HSRC	2002	2	ZAF_2_DC44	A Nzo DM	male	Y065_069	1	1	1	1	0	NA	NA
ZAF	circumcised	ZAF2002HSRC	2002	2	ZAF_2_DC44	A Nzo DM	male	Y070_074	1	1	1	0	0	NA	NA
ZAF	circumcised	ZAF2002HSRC	2002	2	ZAF_2_DC44	A Nzo DM	male	Y075_079	1	1	1	0	0	NA	NA
ZAF	circumcised	ZAF2002HSRC	2002	2	ZAF_2_DC44	A Nzo DM	male	Y015_029	2	6	3.5562935781211213	0	0	NA	NA
ZAF	circumcised	ZAF2002HSRC	2002	2	ZAF_2_DC44	A Nzo DM	male	Y030_049	2	4	2.762892643081953	0.47710816245648946	0.3531131975153242	0.0538701615289329	0.9359884891305588
ZAF	circumcised	ZAF2002HSRC	2002	2	ZAF_2_MAN	Mangaung MM	male	Y015_049	7	15	4.7542342158676645	0.116385798058449	0.0968429414710078	0.02037667654108622	0.454763322343612
ZAF	circumcised	ZAF2002HSRC	2002	2	ZAF_2_MAN	Mangaung MM	male	Y015_064	7	17	4.9006618800774255	0.12484342740556792	0.0986663257219986	0.02372277076315662	0.45577247822658673
ZAF	circumcised	ZAF2002HSRC	2002	2	ZAF_2_MAN	Mangaung MM	male	Y015_999	8	20	5.738474156951612	0.1296987040403773	0.09821490390113004	0.0263649347766648	0.4505994218058386
ZAF	circumcised	ZAF2002HSRC	2002	2	ZAF_2_MAN	Mangaung MM	male	Y050_999	3	5	1.4145194691706255	0.1550392555495948	0.1735522373943315	0.0134905666126954	0.7111464490203073
ZAF	circumcised	ZAF2002HSRC	2002	2	ZAF_2_MAN	Mangaung MM	male	Y015_024	6	6	2.0286568681005983	0	0	NA	NA
ZAF	circumcised	ZAF2002HSRC	2002	2	ZAF_2_MAN	Mangaung MM	male	Y025_034	5	5	1.808502171906487	0.12401180266034542	0.14185179103002082	0.01083286778518054	0.6466455700258376
ZAF	circumcised	ZAF2002HSRC	2002	2	ZAF_2_MAN	Mangaung MM	male	Y035_049	3	4	3.53688716091058	0.57875403200794	0.31343983678608645	0.09955519830698337	0.9446688259820596
ZAF	circumcised	ZAF2002HSRC	2002	2	ZAF_2_MAN	Mangaung MM	male	Y050_064	1	2	1.8000000000000005	0.6666666666666667	8.326672684688656e-17	0.6666666666666665	0.666666666666667
ZAF	circumcised	ZAF2002HSRC	2002	2	ZAF_2_MAN	Mangaung MM	male	Y065_999	2	3	1.332635888490805	0.13937219820187377	0.1701674683916529	0.00994117200212414	0.7231320703200992
ZAF	circumcised	ZAF2002HSRC	2002	2	ZAF_2_MAN	Mangaung MM	male	Y010_019	7	9	3.094884602566254	0	0	NA	NA
ZAF	circumcised	ZAF2002HSRC	2002	2	ZAF_2_MAN	Mangaung MM	male	Y025_049	6	9	2.752181880621836	0.21605059001213703	0.1616640869962917	0.04071497731417592	0.6415110166359179
ZAF	circumcised	ZAF2002HSRC	2002	2	ZAF_2_MAN	Mangaung MM	male	Y005_009	1	1	1	0	0	NA	NA
ZAF	circumcised	ZAF2002HSRC	2002	2	ZAF_2_MAN	Mangaung MM	male	Y010_014	5	6	3.2312163313040605	0	0	NA	NA
ZAF	circumcised	ZAF2002HSRC	2002	2	ZAF_2_MAN	Mangaung MM	male	Y015_019	3	3	1.35560346084796	0	0	NA	NA
ZAF	circumcised	ZAF2002HSRC	2002	2	ZAF_2_MAN	Mangaung MM	male	Y020_024	3	3	1.6434045513080615	0	0	NA	NA
ZAF	circumcised	ZAF2002HSRC	2002	2	ZAF_2_MAN	Mangaung MM	male	Y025_029	2	2	1.07090361740149	0	0	NA	NA
ZAF	circumcised	ZAF2002HSRC	2002	2	ZAF_2_MAN	Mangaung MM	male	Y030_034	3	3	2.6247234668811177	0.5024594068325272	0.30881949935499015	0.08231345787435225	0.9191606208033072
ZAF	circumcised	ZAF2002HSRC	2002	2	ZAF_2_MAN	Mangaung MM	male	Y035_039	1	1	1	1	0	NA	NA
ZAF	circumcised	ZAF2002HSRC	2002	2	ZAF_2_MAN	Mangaung MM	male	Y040_044	1	1	1	0	0	NA	NA
ZAF	circumcised	ZAF2002HSRC	2002	2	ZAF_2_MAN	Mangaung MM	male	Y045_049	2	2	1.5949329654360105	0.7519777753710611	0.264439935385935	0.15845699463802113	0.9799275559040788
ZAF	circumcised	ZAF2002HSRC	2002	2	ZAF_2_MAN	Mangaung MM	male	Y050_054	1	1	1	1	0	NA	NA
ZAF	circumcised	ZAF2002HSRC	2002	2	ZAF_2_MAN	Mangaung MM	male	Y055_059	1	1	1	0	0	NA	NA
ZAF	circumcised	ZAF2002HSRC	2002	2	ZAF_2_MAN	Mangaung MM	male	Y065_069	1	1	1	1	0	NA	NA
ZAF	circumcised	ZAF2002HSRC	2002	2	ZAF_2_MAN	Mangaung MM	male	Y070_074	1	1	1	0	0	NA	NA
ZAF	circumcised	ZAF2002HSRC	2002	2	ZAF_2_MAN	Mangaung MM	male	Y080_999	1	1	1	1	0	NA	NA
ZAF	circumcised	ZAF2002HSRC	2002	2	ZAF_2_MAN	Mangaung MM	male	Y015_029	7	8	3.0395915148151875	0	0	NA	NA
ZAF	circumcised	ZAF2002HSRC	2002	2	ZAF_2_MAN	Mangaung MM	male	Y030_049	4	7	6.050273301060494	0.541136220923548	0.08478521793810068	0.3765269019448081	0.6972320110165233
ZAF	circumcised	ZAF2002HSRC	2002	2	ZAF_2_DC16	Xhariep DM	male	Y015_049	4	12	1.763217559597532	0.15166046277429282	0.16788915005043542	0.01366425848133416	0.6976094012694672
ZAF	circumcised	ZAF2002HSRC	2002	2	ZAF_2_DC16	Xhariep DM	male	Y015_064	4	13	1.783589017398484	0.15078741580871485	0.1666306031807533	0.01366827722541996	0.694668784254467
ZAF	circumcised	ZAF2002HSRC	2002	2	ZAF_2_DC16	Xhariep DM	male	Y015_999	5	16	2.5775448512362806	0.08047886040803444	0.09444625325619616	0.00712288637111569	0.5163883514056836
ZAF	circumcised	ZAF2002HSRC	2002	2	ZAF_2_DC16	Xhariep DM	male	Y050_999	4	4	1.0772604103044614	0.01841672488527545	0.02535849474061633	0.00119875751995523	0.22678668569100377
ZAF	circumcised	ZAF2002HSRC	2002	2	ZAF_2_DC16	Xhariep DM	male	Y015_024	3	6	4.404016058605597	0	0	NA	NA
ZAF	circumcised	ZAF2002HSRC	2002	2	ZAF_2_DC16	Xhariep DM	male	Y025_034	2	2	1.981169342657609	0	0	NA	NA
ZAF	circumcised	ZAF2002HSRC	2002	2	ZAF_2_DC16	Xhariep DM	male	Y035_049	4	4	1.45762598462509	0.16702426485068975	0.1944075408439692	0.0127978734640491	0.756182906980903
ZAF	circumcised	ZAF2002HSRC	2002	2	ZAF_2_DC16	Xhariep DM	male	Y050_064	1	1	1	0	0	NA	NA
ZAF	circumcised	ZAF2002HSRC	2002	2	ZAF_2_DC16	Xhariep DM	male	Y065_999	3	3	1.0664408149242866	0.01851016681456055	0.0255996866472935	0.00119011351956318	0.2298802902831811
ZAF	circumcised	ZAF2002HSRC	2002	2	ZAF_2_DC16	Xhariep DM	male	Y010_019	2	7	5.860132520792273	0	0	NA	NA
ZAF	circumcised	ZAF2002HSRC	2002	2	ZAF_2_DC16	Xhariep DM	male	Y025_049	4	6	1.4988909379733333	0.16469700615938965	0.19065878455143687	0.01286913230940203	0.7488704173324534
ZAF	circumcised	ZAF2002HSRC	2002	2	ZAF_2_DC16	Xhariep DM	male	Y005_009	1	1	1	0	0	NA	NA
ZAF	circumcised	ZAF2002HSRC	2002	2	ZAF_2_DC16	Xhariep DM	male	Y010_014	2	3	2.7941994499517304	0	0	NA	NA
ZAF	circumcised	ZAF2002HSRC	2002	2	ZAF_2_DC16	Xhariep DM	male	Y015_019	2	4	3.082327765352852	0	0	NA	NA
ZAF	circumcised	ZAF2002HSRC	2002	2	ZAF_2_DC16	Xhariep DM	male	Y020_024	2	2	1.4352811503105385	0	0	NA	NA
ZAF	circumcised	ZAF2002HSRC	2002	2	ZAF_2_DC16	Xhariep DM	male	Y025_029	1	1	1	0	0	NA	NA
ZAF	circumcised	ZAF2002HSRC	2002	2	ZAF_2_DC16	Xhariep DM	male	Y030_034	1	1	1	0	0	NA	NA
ZAF	circumcised	ZAF2002HSRC	2002	2	ZAF_2_DC16	Xhariep DM	male	Y035_039	2	2	1.184112368752077	0.9150388205170564	0.11019002967893572	0.401020271109937	0.9942612574059588
ZAF	circumcised	ZAF2002HSRC	2002	2	ZAF_2_DC16	Xhariep DM	male	Y045_049	2	2	1.0157221964449594	0	0	NA	NA
ZAF	circumcised	ZAF2002HSRC	2002	2	ZAF_2_DC16	Xhariep DM	male	Y050_054	1	1	1	0	0	NA	NA
ZAF	circumcised	ZAF2002HSRC	2002	2	ZAF_2_DC16	Xhariep DM	male	Y065_069	2	2	1.0382270680568475	0.01876178667687054	0.02621068773151926	0.00117247371944279	0.2374846139905622
ZAF	circumcised	ZAF2002HSRC	2002	2	ZAF_2_DC16	Xhariep DM	male	Y080_999	1	1	1	0	0	NA	NA
ZAF	circumcised	ZAF2002HSRC	2002	2	ZAF_2_DC16	Xhariep DM	male	Y015_029	3	7	4.955099928003049	0	0	NA	NA
ZAF	circumcised	ZAF2002HSRC	2002	2	ZAF_2_DC16	Xhariep DM	male	Y030_049	4	5	1.4801890134778448	0.1657391096200382	0.1923317997179825	0.01283802306176942	0.7521589988939704
ZAF	circumcised	ZAF2002HSRC	2002	2	ZAF_2_DC18	Lejweleputswa DM	male	Y015_049	18	64	17.922695033437346	0.2737191886964468	0.12145377429905696	0.10217742680102924	0.5551728353114721
ZAF	circumcised	ZAF2002HSRC	2002	2	ZAF_2_DC18	Lejweleputswa DM	male	Y015_064	18	70	19.574963860414236	0.2935129933874341	0.11319720742529168	0.12473826175086589	0.547739020256483
ZAF	circumcised	ZAF2002HSRC	2002	2	ZAF_2_DC18	Lejweleputswa DM	male	Y015_999	18	72	20.377452392644873	0.27427539496267733	0.1085661022725508	0.11485789568509312	0.5239757711065824
ZAF	circumcised	ZAF2002HSRC	2002	2	ZAF_2_DC18	Lejweleputswa DM	male	Y050_999	7	8	2.475790900905379	0.27793725315361245	0.24103646060057352	0.03527287090778648	0.8020724412498943
ZAF	circumcised	ZAF2002HSRC	2002	2	ZAF_2_DC18	Lejweleputswa DM	male	Y015_024	14	27	6.861931085040243	0.08742573584866226	0.05417491313954036	0.02468994211700684	0.2660805760008493
ZAF	circumcised	ZAF2002HSRC	2002	2	ZAF_2_DC18	Lejweleputswa DM	male	Y025_034	12	16	4.692765502006896	0.07885380504605444	0.05664404515297233	0.01822670079439136	0.2830112400909535
ZAF	circumcised	ZAF2002HSRC	2002	2	ZAF_2_DC18	Lejweleputswa DM	male	Y035_049	11	21	6.4621950505363515	0.5991771334658187	0.17072287853203472	0.2706707587259162	0.8575755300382932
ZAF	circumcised	ZAF2002HSRC	2002	2	ZAF_2_DC18	Lejweleputswa DM	male	Y050_064	5	6	2.8747322323444413	0.6545482796507167	0.26040312117686076	0.16546948069582687	0.9476616149194148
ZAF	circumcised	ZAF2002HSRC	2002	2	ZAF_2_DC18	Lejweleputswa DM	male	Y065_999	2	2	1.138865148501791	0.06522012236791812	0.08649200821282302	0.00430738162223933	0.5294713800299172
ZAF	circumcised	ZAF2002HSRC	2002	2	ZAF_2_DC18	Lejweleputswa DM	male	Y010_019	15	26	8.088501012327217	0.0420020477291855	0.03489323476920809	0.00794877560029961	0.1934888715243785
ZAF	circumcised	ZAF2002HSRC	2002	2	ZAF_2_DC18	Lejweleputswa DM	male	Y025_049	17	37	11.14591828904476	0.372966724394217	0.15480511802761285	0.1398054307086818	0.6852243458557253
ZAF	circumcised	ZAF2002HSRC	2002	2	ZAF_2_DC18	Lejweleputswa DM	male	Y005_009	6	7	5.492139139108984	0	0	NA	NA
ZAF	circumcised	ZAF2002HSRC	2002	2	ZAF_2_DC18	Lejweleputswa DM	male	Y010_014	9	15	9.34497981951668	0.06711821187581504	0.04983905158600393	0.01489214214673377	0.25507447086050633
ZAF	circumcised	ZAF2002HSRC	2002	2	ZAF_2_DC18	Lejweleputswa DM	male	Y015_019	9	11	1.925798908958618	0.00540099160933398	0.00664563544652873	4.8036426525322937e-4	0.05781089303516165
ZAF	circumcised	ZAF2002HSRC	2002	2	ZAF_2_DC18	Lejweleputswa DM	male	Y020_024	11	16	7.947350209870825	0.15661033291102894	0.09775318447835252	0.04171796218295543	0.4419809555339753
ZAF	circumcised	ZAF2002HSRC	2002	2	ZAF_2_DC18	Lejweleputswa DM	male	Y025_029	6	7	3.520131991523135	0.07141495299574807	0.07648741867559529	0.00795653686269344	0.4244489190736393
ZAF	circumcised	ZAF2002HSRC	2002	2	ZAF_2_DC18	Lejweleputswa DM	male	Y030_034	8	9	2.1448432121761067	0.08382571608943214	0.0809584536858326	0.011457536809179601	0.41937253942109337
ZAF	circumcised	ZAF2002HSRC	2002	2	ZAF_2_DC18	Lejweleputswa DM	male	Y035_039	4	5	1.6355493980378848	1	8.691554081894465e-17	0.9999999999999996	1
ZAF	circumcised	ZAF2002HSRC	2002	2	ZAF_2_DC18	Lejweleputswa DM	male	Y040_044	6	8	3.865245775076275	0.10516232093070672	0.08110963944000256	0.02123847441541993	0.38893267614011734
ZAF	circumcised	ZAF2002HSRC	2002	2	ZAF_2_DC18	Lejweleputswa DM	male	Y045_049	6	8	4.023098177152109	0.4468715079691819	0.2528999273855979	0.09808731905404386	0.8571748975179478
ZAF	circumcised	ZAF2002HSRC	2002	2	ZAF_2_DC18	Lejweleputswa DM	male	Y050_054	1	1	1	1	0	NA	NA
ZAF	circumcised	ZAF2002HSRC	2002	2	ZAF_2_DC18	Lejweleputswa DM	male	Y055_059	3	3	1.9344870578852675	0.6807279377819514	0.2696105559633586	0.15785866828762635	0.9603986774243012
ZAF	circumcised	ZAF2002HSRC	2002	2	ZAF_2_DC18	Lejweleputswa DM	male	Y060_064	2	2	1.9798062140351589	0	0	NA	NA
ZAF	circumcised	ZAF2002HSRC	2002	2	ZAF_2_DC18	Lejweleputswa DM	male	Y065_069	1	1	1	1	0	NA	NA
ZAF	circumcised	ZAF2002HSRC	2002	2	ZAF_2_DC18	Lejweleputswa DM	male	Y070_074	1	1	1	0	0	NA	NA
ZAF	circumcised	ZAF2002HSRC	2002	2	ZAF_2_DC18	Lejweleputswa DM	male	Y015_029	16	34	9.99878314240372	0.0834810746284106	0.04550493269987588	0.02760844822649353	0.2261308847231224
ZAF	circumcised	ZAF2002HSRC	2002	2	ZAF_2_DC18	Lejweleputswa DM	male	Y030_049	15	30	8.409212853734681	0.4365632572855515	0.17325859767557095	0.16305555837013833	0.7549932649017738
ZAF	circumcised	ZAF2002HSRC	2002	2	ZAF_2_DC19	T Mofutsanyana DM	male	Y015_049	18	41	22.591930184819596	0.26792800855077803	0.07649811776361594	0.1455956192985776	0.4401016492139661
ZAF	circumcised	ZAF2002HSRC	2002	2	ZAF_2_DC19	T Mofutsanyana DM	male	Y015_064	19	46	24.384569187726935	0.33476747730643697	0.07407262702023379	0.20773830203238833	0.4913038146932449
ZAF	circumcised	ZAF2002HSRC	2002	2	ZAF_2_DC19	T Mofutsanyana DM	male	Y015_999	19	49	26.011870066559947	0.34948821802162516	0.06747133546295911	0.23094842595593393	0.49009741821163566
ZAF	circumcised	ZAF2002HSRC	2002	2	ZAF_2_DC19	T Mofutsanyana DM	male	Y050_999	8	8	3.4668026137180203	0.8210545375040699	0.1245733606187649	0.4654803741445387	0.960277915585311
ZAF	circumcised	ZAF2002HSRC	2002	2	ZAF_2_DC19	T Mofutsanyana DM	male	Y015_024	14	19	9.318007468272432	0.24668452836406649	0.16481012654540828	0.05444260435672355	0.6506460050132168
ZAF	circumcised	ZAF2002HSRC	2002	2	ZAF_2_DC19	T Mofutsanyana DM	male	Y025_034	9	13	10.71784948933988	0.2343939381639389	0.084378816913351265	0.10858879077485768	0.4348496471617905
ZAF	circumcised	ZAF2002HSRC	2002	2	ZAF_2_DC19	T Mofutsanyana DM	male	Y035_049	8	9	4.530907621374695	0.34919476931256865	0.2120114720178657	0.07936149604063368	0.7695714571240527
ZAF	circumcised	ZAF2002HSRC	2002	2	ZAF_2_DC19	T Mofutsanyana DM	male	Y050_064	5	5	2.058602855935463	0.8625622123765797	0.1186606521241515	0.46877072224596456	0.9780877116668278
ZAF	circumcised	ZAF2002HSRC	2002	2	ZAF_2_DC19	T Mofutsanyana DM	male	Y065_999	3	3	2.5594459323330208	0.7075645671112483	0.26334438972481566	0.16646752490371802	0.9670112135191304
ZAF	circumcised	ZAF2002HSRC	2002	2	ZAF_2_DC19	T Mofutsanyana DM	male	Y010_019	10	19	9.452464285442009	0.22936405497788567	0.14641236497975357	0.05544085179299706	0.6014691747853975
ZAF	circumcised	ZAF2002HSRC	2002	2	ZAF_2_DC19	T Mofutsanyana DM	male	Y025_049	14	22	13.629257154268664	0.28658974708459345	0.10602160879961987	0.12693298826040486	0.5260621605309386
ZAF	circumcised	ZAF2002HSRC	2002	2	ZAF_2_DC19	T Mofutsanyana DM	male	Y005_009	7	8	4.880443223942542	0	0	NA	NA
ZAF	circumcised	ZAF2002HSRC	2002	2	ZAF_2_DC19	T Mofutsanyana DM	male	Y010_014	4	6	3.5591451386460404	0.212865053769688	0.03762461073264369	0.1483177390190877	0.29574854070287665
ZAF	circumcised	ZAF2002HSRC	2002	2	ZAF_2_DC19	T Mofutsanyana DM	male	Y015_019	9	13	6.229629486521553	0.23555531808304345	0.20646840614137005	0.03153810903132612	0.7446168347963189
ZAF	circumcised	ZAF2002HSRC	2002	2	ZAF_2_DC19	T Mofutsanyana DM	male	Y020_024	6	6	3.645107106224165	0.2798633256018264	0.2094727846141999	0.0482341830838061	0.7487528302558089
ZAF	circumcised	ZAF2002HSRC	2002	2	ZAF_2_DC19	T Mofutsanyana DM	male	Y025_029	6	7	5.212277037118746	0.09725518851090952	0.06384779669956181	0.02524804759738098	0.3094335237673126
ZAF	circumcised	ZAF2002HSRC	2002	2	ZAF_2_DC19	T Mofutsanyana DM	male	Y030_034	5	6	5.526984952091525	0.37581513761869006	0.15643333458467673	0.14010811847726334	0.6899089868551114
ZAF	circumcised	ZAF2002HSRC	2002	2	ZAF_2_DC19	T Mofutsanyana DM	male	Y035_039	3	3	1.8744408877483272	0	0	NA	NA
ZAF	circumcised	ZAF2002HSRC	2002	2	ZAF_2_DC19	T Mofutsanyana DM	male	Y040_044	3	3	1.99638234473457	0.3776099693350973	0.326864664758721	0.03821343015412124	0.9025773178827972
ZAF	circumcised	ZAF2002HSRC	2002	2	ZAF_2_DC19	T Mofutsanyana DM	male	Y045_049	3	3	2.706527904426302	0.5494508437149825	0.30914143356452867	0.09542599081055755	0.9337651002845672
ZAF	circumcised	ZAF2002HSRC	2002	2	ZAF_2_DC19	T Mofutsanyana DM	male	Y050_054	3	3	1.3338448719615683	0.8601788452254197	0.14784483119397515	0.356053804087825	0.9856008985006428
ZAF	circumcised	ZAF2002HSRC	2002	2	ZAF_2_DC19	T Mofutsanyana DM	male	Y055_059	1	1	1	0	0	NA	NA
ZAF	circumcised	ZAF2002HSRC	2002	2	ZAF_2_DC19	T Mofutsanyana DM	male	Y060_064	1	1	1	1	0	NA	NA
ZAF	circumcised	ZAF2002HSRC	2002	2	ZAF_2_DC19	T Mofutsanyana DM	male	Y065_069	2	2	1.8550022553299363	0.6397907409816638	0.3281123613331486	0.09832133084756864	0.9665903258932572
ZAF	circumcised	ZAF2002HSRC	2002	2	ZAF_2_DC19	T Mofutsanyana DM	male	Y075_079	1	1	1	1	0	NA	NA
ZAF	circumcised	ZAF2002HSRC	2002	2	ZAF_2_DC19	T Mofutsanyana DM	male	Y015_029	16	26	13.68660480926084	0.21087568884642124	0.1230917100344962	0.05899784095008117	0.5324877826663674
ZAF	circumcised	ZAF2002HSRC	2002	2	ZAF_2_DC19	T Mofutsanyana DM	male	Y030_049	10	15	8.913763900638122	0.3590779614707596	0.1390786054132009	0.14631354314192344	0.6468166428732579
ZAF	circumcised	ZAF2002HSRC	2002	2	ZAF_2_DC20	Fezile Dabi DM	male	Y015_049	10	31	17.584145604871708	0.6255868425553406	0.14263431384090536	0.3362166894281484	0.8464286248889656
ZAF	circumcised	ZAF2002HSRC	2002	2	ZAF_2_DC20	Fezile Dabi DM	male	Y015_064	11	35	19.89980207525044	0.6310131405024192	0.13444469610800697	0.3554510121236118	0.8413483277587818
ZAF	circumcised	ZAF2002HSRC	2002	2	ZAF_2_DC20	Fezile Dabi DM	male	Y015_999	11	38	20.958417717155875	0.6428529947820114	0.12926418707865547	0.37385371739977263	0.8443893470328342
ZAF	circumcised	ZAF2002HSRC	2002	2	ZAF_2_DC20	Fezile Dabi DM	male	Y050_999	6	7	4.808789842759341	0.7864836320629144	0.1833596212039013	0.3023301982061509	0.9690499927456644
ZAF	circumcised	ZAF2002HSRC	2002	2	ZAF_2_DC20	Fezile Dabi DM	male	Y015_024	7	10	5.204413557377378	0.4468428064021781	0.16811164832172715	0.1755961956980475	0.7539150234717642
ZAF	circumcised	ZAF2002HSRC	2002	2	ZAF_2_DC20	Fezile Dabi DM	male	Y025_034	7	9	5.777177751219367	0.5132487889296541	0.22968637970066977	0.14817769236218545	0.8647108573038281
ZAF	circumcised	ZAF2002HSRC	2002	2	ZAF_2_DC20	Fezile Dabi DM	male	Y035_049	8	12	7.906766722748335	0.8001380195967802	0.15862292211170712	0.3642547770907945	0.9654857394657732
ZAF	circumcised	ZAF2002HSRC	2002	2	ZAF_2_DC20	Fezile Dabi DM	male	Y050_064	4	4	3.215516338203144	0.6954069324036172	0.23612647610944204	0.20433938498100157	0.9530431677811548
ZAF	circumcised	ZAF2002HSRC	2002	2	ZAF_2_DC20	Fezile Dabi DM	male	Y065_999	3	3	1.6215965280393378	1	0	NA	NA
ZAF	circumcised	ZAF2002HSRC	2002	2	ZAF_2_DC20	Fezile Dabi DM	male	Y010_019	8	13	7.140473155141256	0.2915199065275363	0.07506006962813543	0.16793818295881868	0.45618354466513816
ZAF	circumcised	ZAF2002HSRC	2002	2	ZAF_2_DC20	Fezile Dabi DM	male	Y025_049	10	21	12.626219536983168	0.7200291437383125	0.13718032257326046	0.4039215186043008	0.9070692403876304
ZAF	circumcised	ZAF2002HSRC	2002	2	ZAF_2_DC20	Fezile Dabi DM	male	Y005_009	5	6	4.573383513413292	0.01224139668291418	0.01393684165389184	0.0012927499006882	0.10606889392789148
ZAF	circumcised	ZAF2002HSRC	2002	2	ZAF_2_DC20	Fezile Dabi DM	male	Y010_014	7	9	4.524499793715974	0.07666222726469928	0.07468042071674501	0.01039062448149878	0.3963335578757748
ZAF	circumcised	ZAF2002HSRC	2002	2	ZAF_2_DC20	Fezile Dabi DM	male	Y015_019	3	4	2.7604414860201936	0.5563325502703791	0.13651280816174108	0.29781811983826945	0.7875619069385706
ZAF	circumcised	ZAF2002HSRC	2002	2	ZAF_2_DC20	Fezile Dabi DM	male	Y020_024	4	6	3.102095565046233	0.24496234209104792	0.2376022272619028	0.02549324818355433	0.800941879773059
ZAF	circumcised	ZAF2002HSRC	2002	2	ZAF_2_DC20	Fezile Dabi DM	male	Y025_029	4	4	2.728021138112491	0.8927844628490798	0.11536017482874956	0.4396448779686352	0.9888114358427864
ZAF	circumcised	ZAF2002HSRC	2002	2	ZAF_2_DC20	Fezile Dabi DM	male	Y030_034	5	5	3.126992045522199	0.25164704655387493	0.20028597564801687	0.04014286899727325	0.7300044535080774
ZAF	circumcised	ZAF2002HSRC	2002	2	ZAF_2_DC20	Fezile Dabi DM	male	Y035_039	3	3	2.1519119902481805	0.9178240377169344	0.09391660009530704	0.49315072671913435	0.9922607760346704
ZAF	circumcised	ZAF2002HSRC	2002	2	ZAF_2_DC20	Fezile Dabi DM	male	Y040_044	4	4	2.422670359770071	0.4003466948379299	0.29601517833286994	0.05621384057468343	0.8821235522281694
ZAF	circumcised	ZAF2002HSRC	2002	2	ZAF_2_DC20	Fezile Dabi DM	male	Y045_049	4	5	3.389471535253007	0.9632095379578732	0.04467483832017571	0.6887180651711274	0.9967825122448172
ZAF	circumcised	ZAF2002HSRC	2002	2	ZAF_2_DC20	Fezile Dabi DM	male	Y050_054	3	3	2.2535591431015294	0.936157967961648	0.07347219388068144	0.5685498946564347	0.993908844499072
ZAF	circumcised	ZAF2002HSRC	2002	2	ZAF_2_DC20	Fezile Dabi DM	male	Y055_059	1	1	1	0	0	NA	NA
ZAF	circumcised	ZAF2002HSRC	2002	2	ZAF_2_DC20	Fezile Dabi DM	male	Y065_069	1	1	1	1	0	NA	NA
ZAF	circumcised	ZAF2002HSRC	2002	2	ZAF_2_DC20	Fezile Dabi DM	male	Y070_074	1	1	1	1	0	NA	NA
ZAF	circumcised	ZAF2002HSRC	2002	2	ZAF_2_DC20	Fezile Dabi DM	male	Y075_079	1	1	1	1	0	NA	NA
ZAF	circumcised	ZAF2002HSRC	2002	2	ZAF_2_DC20	Fezile Dabi DM	male	Y015_029	9	14	7.064267073610899	0.5259462619739174	0.14554723998843191	0.26109750634676476	0.7769584432645887
ZAF	circumcised	ZAF2002HSRC	2002	2	ZAF_2_DC20	Fezile Dabi DM	male	Y030_049	9	17	10.546647014239252	0.6978154087839734	0.15373492291466004	0.3561754227577859	0.9060077922870244
ZAF	circumcised	ZAF2002HSRC	2002	2	ZAF_2_ETH	eThekwini MM	male	Y015_049	90	303	83.93314042702605	0.1842608315496432	0.07050538149617046	0.08263264243651461	0.3616103758260144
ZAF	circumcised	ZAF2002HSRC	2002	2	ZAF_2_ETH	eThekwini MM	male	Y015_064	91	343	95.16273126415874	0.17335659000880532	0.06534001317165795	0.07902450934002934	0.3388619020740544
ZAF	circumcised	ZAF2002HSRC	2002	2	ZAF_2_ETH	eThekwini MM	male	Y015_999	92	361	85.29549877480645	0.15494510592949007	0.06097759903790992	0.06855577622951217	0.3135503912518297
ZAF	circumcised	ZAF2002HSRC	2002	2	ZAF_2_ETH	eThekwini MM	male	Y050_999	43	58	9.493842202036806	0.03385300235849149	0.02294590359473429	0.00878121534224656	0.12171850129306563
ZAF	circumcised	ZAF2002HSRC	2002	2	ZAF_2_ETH	eThekwini MM	male	Y015_024	73	149	42.67048782692754	0.1631193604017601	0.06788037461633571	0.06851086013575322	0.3406034404492926
ZAF	circumcised	ZAF2002HSRC	2002	2	ZAF_2_ETH	eThekwini MM	male	Y025_034	38	59	15.540856634712798	0.14837322917209064	0.05270940649940293	0.07142524375848118	0.28295811530901316
ZAF	circumcised	ZAF2002HSRC	2002	2	ZAF_2_ETH	eThekwini MM	male	Y035_049	64	95	27.427867759586057	0.22389939916885704	0.1066058182025708	0.07976748102844888	0.4898363594181468
ZAF	circumcised	ZAF2002HSRC	2002	2	ZAF_2_ETH	eThekwini MM	male	Y050_064	32	40	13.154462335726462	0.05865841651615385	0.04699407008667847	0.01161652250481718	0.24833582380009656
ZAF	circumcised	ZAF2002HSRC	2002	2	ZAF_2_ETH	eThekwini MM	male	Y065_999	17	18	3.940033255419873	0.01781342341274237	0.01687701835307701	0.00273075933511577	0.107243022018538
ZAF	circumcised	ZAF2002HSRC	2002	2	ZAF_2_ETH	eThekwini MM	male	Y010_019	67	145	39.73466189219115	0.06922705041273895	0.03256079773801855	0.02688187699097431	0.16683947211235484
ZAF	circumcised	ZAF2002HSRC	2002	2	ZAF_2_ETH	eThekwini MM	male	Y025_049	75	154	42.093918416636285	0.20181470137313695	0.07894979070651255	0.08821793213569751	0.39785973706713906
ZAF	circumcised	ZAF2002HSRC	2002	2	ZAF_2_ETH	eThekwini MM	male	Y005_009	43	59	11.865156498661031	0.11169022068124693	0.05904718082857788	0.03768623990534347	0.28758600190660066
ZAF	circumcised	ZAF2002HSRC	2002	2	ZAF_2_ETH	eThekwini MM	male	Y010_014	44	63	15.104172774775288	0.06113865938976386	0.03774265825390699	0.01763188520513452	0.19111372762488463
ZAF	circumcised	ZAF2002HSRC	2002	2	ZAF_2_ETH	eThekwini MM	male	Y015_019	52	82	25.2390085332388	0.07543627569189292	0.04797641871051827	0.0207498583991901	0.23906367900582076
ZAF	circumcised	ZAF2002HSRC	2002	2	ZAF_2_ETH	eThekwini MM	male	Y020_024	47	67	17.490318038940035	0.2996500080045982	0.13025775602541048	0.11249618881156784	0.5908700746066157
ZAF	circumcised	ZAF2002HSRC	2002	2	ZAF_2_ETH	eThekwini MM	male	Y025_029	20	26	12.661001099801274	0.20029336487752275	0.08643218039991543	0.08002012250232962	0.41900726031491026
ZAF	circumcised	ZAF2002HSRC	2002	2	ZAF_2_ETH	eThekwini MM	male	Y030_034	25	33	6.8742794196134795	0.11288619739279904	0.06406704991006525	0.03504351945739538	0.3083821437255814
ZAF	circumcised	ZAF2002HSRC	2002	2	ZAF_2_ETH	eThekwini MM	male	Y035_039	27	30	10.032661385285431	0.06100938412589908	0.04885462282279766	0.01206584503994719	0.25686667838589156
ZAF	circumcised	ZAF2002HSRC	2002	2	ZAF_2_ETH	eThekwini MM	male	Y040_044	32	37	15.587239480939235	0.09624132691674418	0.04021441195301816	0.04125368207044121	0.20857756658072693
ZAF	circumcised	ZAF2002HSRC	2002	2	ZAF_2_ETH	eThekwini MM	male	Y045_049	24	28	7.135182041658137	0.4374013661060918	0.20453141318056528	0.13230320312671456	0.7985595256493129
ZAF	circumcised	ZAF2002HSRC	2002	2	ZAF_2_ETH	eThekwini MM	male	Y050_054	14	16	5.461672959028429	0.01762748689243299	0.01866264131507968	0.00216578066804497	0.1291814068425993
ZAF	circumcised	ZAF2002HSRC	2002	2	ZAF_2_ETH	eThekwini MM	male	Y055_059	16	18	4.7397838262627285	0.01334097376676605	0.0146058013746709	0.00153409075723771	0.10633972105156024
ZAF	circumcised	ZAF2002HSRC	2002	2	ZAF_2_ETH	eThekwini MM	male	Y060_064	6	6	4.52993485754655	0.2886077162202444	0.23273888506584187	0.04213088763739219	0.7891182673842994
ZAF	circumcised	ZAF2002HSRC	2002	2	ZAF_2_ETH	eThekwini MM	male	Y065_069	10	10	3.5635666385945335	0.01140971259723275	0.0128823466174632	0.00122904398481782	0.09767394080420291
ZAF	circumcised	ZAF2002HSRC	2002	2	ZAF_2_ETH	eThekwini MM	male	Y070_074	4	4	1.200871372231492	0	0	NA	NA
ZAF	circumcised	ZAF2002HSRC	2002	2	ZAF_2_ETH	eThekwini MM	male	Y075_079	3	3	2.8578657555377776	0.2599499949546479	0.24049931462015564	0.0294124892924533	0.8028218554682239
ZAF	circumcised	ZAF2002HSRC	2002	2	ZAF_2_ETH	eThekwini MM	male	Y080_999	1	1	1	0	0	NA	NA
ZAF	circumcised	ZAF2002HSRC	2002	2	ZAF_2_ETH	eThekwini MM	male	Y015_029	79	175	52.151742379851946	0.16776964161274877	0.06017021200236724	0.07971985343538175	0.3193250430370436
ZAF	circumcised	ZAF2002HSRC	2002	2	ZAF_2_ETH	eThekwini MM	male	Y030_049	70	128	34.2997988076039	0.20201964150873597	0.08891680076606738	0.07909043437726859	0.4273507712979943
ZAF	circumcised	ZAF2002HSRC	2002	2	ZAF_2_DC21	Ugu DM	male	Y015_049	7	18	5.76207295080423	0.03606224745184979	0.03377302950769945	0.00554114970488374	0.20075798881246867
ZAF	circumcised	ZAF2002HSRC	2002	2	ZAF_2_DC21	Ugu DM	male	Y015_064	7	20	6.567059655925537	0.03766734736932806	0.0380583691993832	0.00497476713724338	0.23455924282363144
ZAF	circumcised	ZAF2002HSRC	2002	2	ZAF_2_DC21	Ugu DM	male	Y015_999	9	25	8.69463927717673	0.03087160288077461	0.02885476767273157	0.00478803261291196	0.17418043706510108
ZAF	circumcised	ZAF2002HSRC	2002	2	ZAF_2_DC21	Ugu DM	male	Y050_999	7	7	2.9739424399438277	0.02215046658833244	0.02520694439299005	0.00230944775501782	0.18144919629335615
ZAF	circumcised	ZAF2002HSRC	2002	2	ZAF_2_DC21	Ugu DM	male	Y015_024	5	9	4.058914981950734	0.05830139488062993	0.06439621645424257	0.00617565231345282	0.3815032562755869
ZAF	circumcised	ZAF2002HSRC	2002	2	ZAF_2_DC21	Ugu DM	male	Y025_034	3	5	1.279682433807039	0.03517785127718545	0.04469139452790727	0.00275292793370848	0.32503658597315344
ZAF	circumcised	ZAF2002HSRC	2002	2	ZAF_2_DC21	Ugu DM	male	Y035_049	3	4	3.75579072757188	0	0	NA	NA
ZAF	circumcised	ZAF2002HSRC	2002	2	ZAF_2_DC21	Ugu DM	male	Y050_064	2	2	1.0894424525139053	0.04288912210051449	0.05814533266698079	0.00278277814144081	0.4184637191434799
ZAF	circumcised	ZAF2002HSRC	2002	2	ZAF_2_DC21	Ugu DM	male	Y065_999	5	5	2.5574872060290357	0	0	NA	NA
ZAF	circumcised	ZAF2002HSRC	2002	2	ZAF_2_DC21	Ugu DM	male	Y010_019	4	8	4.138908638965184	0	0	NA	NA
ZAF	circumcised	ZAF2002HSRC	2002	2	ZAF_2_DC21	Ugu DM	male	Y025_049	5	9	2.8023691678310905	0.02261157374826639	0.02653449206239123	0.00219443603077721	0.1957280662623175
ZAF	circumcised	ZAF2002HSRC	2002	2	ZAF_2_DC21	Ugu DM	male	Y005_009	3	3	2.778991940411718	0	0	NA	NA
ZAF	circumcised	ZAF2002HSRC	2002	2	ZAF_2_DC21	Ugu DM	male	Y010_014	2	3	2.134485694300409	0	0	NA	NA
ZAF	circumcised	ZAF2002HSRC	2002	2	ZAF_2_DC21	Ugu DM	male	Y015_019	3	5	2.161356499995024	0	0	NA	NA
ZAF	circumcised	ZAF2002HSRC	2002	2	ZAF_2_DC21	Ugu DM	male	Y020_024	3	4	2.3132014403260244	0.16328278874628438	0.16469399079386798	0.01804472262362197	0.6745171626557992
ZAF	circumcised	ZAF2002HSRC	2002	2	ZAF_2_DC21	Ugu DM	male	Y025_029	1	2	1.9230814453196183	0	0	NA	NA
ZAF	circumcised	ZAF2002HSRC	2002	2	ZAF_2_DC21	Ugu DM	male	Y030_034	2	3	1.2032739301036903	0.03628888694174077	0.0467683959681015	0.00273098375503136	0.3411437611996962
ZAF	circumcised	ZAF2002HSRC	2002	2	ZAF_2_DC21	Ugu DM	male	Y035_039	2	2	1.778594591363792	0	0	NA	NA
ZAF	circumcised	ZAF2002HSRC	2002	2	ZAF_2_DC21	Ugu DM	male	Y040_044	1	1	1	0	0	NA	NA
ZAF	circumcised	ZAF2002HSRC	2002	2	ZAF_2_DC21	Ugu DM	male	Y045_049	1	1	1	0	0	NA	NA
ZAF	circumcised	ZAF2002HSRC	2002	2	ZAF_2_DC21	Ugu DM	male	Y050_054	2	2	1.0894424525139053	0.04288912210051449	0.05823755371250763	0.00277058581465397	0.4195356298178244
ZAF	circumcised	ZAF2002HSRC	2002	2	ZAF_2_DC21	Ugu DM	male	Y065_069	4	4	2.2272188959580683	0	0	NA	NA
ZAF	circumcised	ZAF2002HSRC	2002	2	ZAF_2_DC21	Ugu DM	male	Y070_074	1	1	1	0	0	NA	NA
ZAF	circumcised	ZAF2002HSRC	2002	2	ZAF_2_DC21	Ugu DM	male	Y015_029	5	11	4.317701447605395	0.05646416770228221	0.06193234596562833	0.00609331668780696	0.3687447950472648
ZAF	circumcised	ZAF2002HSRC	2002	2	ZAF_2_DC21	Ugu DM	male	Y030_049	4	7	2.694676365702811	0.02306549297125213	0.02723764394833533	0.00220413206244907	0.20149945960137347
ZAF	circumcised	ZAF2002HSRC	2002	2	ZAF_2_DC22	uMgungundlovu DM	male	Y015_049	17	44	16.930592800349256	0.16424239517452013	0.11117828951762598	0.0386253977875068	0.4901171789071253
ZAF	circumcised	ZAF2002HSRC	2002	2	ZAF_2_DC22	uMgungundlovu DM	male	Y015_064	21	54	20.31846361816074	0.181611219655374	0.09647723123055552	0.05854043134072063	0.4419566706464939
ZAF	circumcised	ZAF2002HSRC	2002	2	ZAF_2_DC22	uMgungundlovu DM	male	Y015_999	22	58	17.9488469660169	0.29801808814076136	0.10691987955572851	0.13488332695050384	0.536173517210979
ZAF	circumcised	ZAF2002HSRC	2002	2	ZAF_2_DC22	uMgungundlovu DM	male	Y050_999	13	14	2.964944571025135	0.6665839882014872	0.20740011117282708	0.2430125763077711	0.9256549016437656
ZAF	circumcised	ZAF2002HSRC	2002	2	ZAF_2_DC22	uMgungundlovu DM	male	Y015_024	14	22	10.774852581177464	0.01123805917884422	0.01203813077146254	0.00135782864839867	0.08676537541552522
ZAF	circumcised	ZAF2002HSRC	2002	2	ZAF_2_DC22	uMgungundlovu DM	male	Y025_034	5	6	3.297163392162408	0.04386836120540102	0.04496408317675624	0.0055809892186948	0.27277039280066556
ZAF	circumcised	ZAF2002HSRC	2002	2	ZAF_2_DC22	uMgungundlovu DM	male	Y035_049	10	16	4.616712525898051	0.4154523847448172	0.2670937725924656	0.07606294091034282	0.8598617665959196
ZAF	circumcised	ZAF2002HSRC	2002	2	ZAF_2_DC22	uMgungundlovu DM	male	Y050_064	10	10	5.206008042713049	0.32460391575158665	0.22908600783777092	0.05837527496629718	0.7884032244919604
ZAF	circumcised	ZAF2002HSRC	2002	2	ZAF_2_DC22	uMgungundlovu DM	male	Y065_999	4	4	1.4019624694047506	0.8385913385636499	0.15984281244080464	0.3392244574249363	0.9813360367431296
ZAF	circumcised	ZAF2002HSRC	2002	2	ZAF_2_DC22	uMgungundlovu DM	male	Y010_019	14	30	14.721197225808922	0.01781760399935874	0.01423514578050294	0.00367000819643988	0.08201374806398061
ZAF	circumcised	ZAF2002HSRC	2002	2	ZAF_2_DC22	uMgungundlovu DM	male	Y025_049	13	22	6.6506621736429175	0.3404772282055897	0.23515703362855375	0.06217023845422417	0.8008085574053279
ZAF	circumcised	ZAF2002HSRC	2002	2	ZAF_2_DC22	uMgungundlovu DM	male	Y005_009	7	8	3.979890037956983	0.17554071985050232	0.13030868123709094	0.03517636848305099	0.554249947954761
ZAF	circumcised	ZAF2002HSRC	2002	2	ZAF_2_DC22	uMgungundlovu DM	male	Y010_014	9	16	7.708579992614452	0.01676146351369065	0.01865955254548424	0.00184970518906888	0.1355607575662396
ZAF	circumcised	ZAF2002HSRC	2002	2	ZAF_2_DC22	uMgungundlovu DM	male	Y015_019	11	14	7.040733563364274	0.0190799447719297	0.02039369258123826	0.0022931829115303	0.14134206421339504
ZAF	circumcised	ZAF2002HSRC	2002	2	ZAF_2_DC22	uMgungundlovu DM	male	Y020_024	7	8	3.88010059924072	0	0	NA	NA
ZAF	circumcised	ZAF2002HSRC	2002	2	ZAF_2_DC22	uMgungundlovu DM	male	Y025_029	5	5	2.81543425183151	0.0480874254807641	0.05408696789607935	0.0049603237609448	0.33858790064526606
ZAF	circumcised	ZAF2002HSRC	2002	2	ZAF_2_DC22	uMgungundlovu DM	male	Y030_034	1	1	1	0	0	NA	NA
ZAF	circumcised	ZAF2002HSRC	2002	2	ZAF_2_DC22	uMgungundlovu DM	male	Y035_039	3	4	3.149435257511243	0.7480935245091641	0.12367684572923228	0.4507039367234343	0.9148828230859614
ZAF	circumcised	ZAF2002HSRC	2002	2	ZAF_2_DC22	uMgungundlovu DM	male	Y040_044	6	6	2.2212851244765233	0.6146479373393016	0.28957752459248187	0.12682370413832933	0.945993131272538
ZAF	circumcised	ZAF2002HSRC	2002	2	ZAF_2_DC22	uMgungundlovu DM	male	Y045_049	6	6	3.0777773827844044	0	0	NA	NA
ZAF	circumcised	ZAF2002HSRC	2002	2	ZAF_2_DC22	uMgungundlovu DM	male	Y050_054	3	3	1.5125407484273106	0.1162673582696496	0.1394095510210039	0.0091253745867769	0.6527172210474145
ZAF	circumcised	ZAF2002HSRC	2002	2	ZAF_2_DC22	uMgungundlovu DM	male	Y055_059	3	3	2.015843501738434	0	0	NA	NA
ZAF	circumcised	ZAF2002HSRC	2002	2	ZAF_2_DC22	uMgungundlovu DM	male	Y060_064	4	4	1.9079968015498023	0.6888908455334569	0.2649038351633474	0.16415760032351756	0.9614872201500576
ZAF	circumcised	ZAF2002HSRC	2002	2	ZAF_2_DC22	uMgungundlovu DM	male	Y065_069	2	2	1.6978740362848783	0	0	NA	NA
ZAF	circumcised	ZAF2002HSRC	2002	2	ZAF_2_DC22	uMgungundlovu DM	male	Y070_074	1	1	1	1	0	NA	NA
ZAF	circumcised	ZAF2002HSRC	2002	2	ZAF_2_DC22	uMgungundlovu DM	male	Y075_079	1	1	1	0	0	NA	NA
ZAF	circumcised	ZAF2002HSRC	2002	2	ZAF_2_DC22	uMgungundlovu DM	male	Y015_029	15	27	13.203353970686996	0.01631540811530628	0.01321987767420113	0.00328979551806969	0.07693376901364546
ZAF	circumcised	ZAF2002HSRC	2002	2	ZAF_2_DC22	uMgungundlovu DM	male	Y030_049	11	17	4.812831327321397	0.406438485668376	0.2628220069053441	0.0748852483741548	0.8527763342406526
ZAF	circumcised	ZAF2002HSRC	2002	2	ZAF_2_DC23	Uthukela DM	male	Y015_049	5	14	4.367340749881652	0.14011235936925132	0.134876315124177	0.01783662725958561	0.5938223276160025
ZAF	circumcised	ZAF2002HSRC	2002	2	ZAF_2_DC23	Uthukela DM	male	Y015_064	5	15	4.5328424700142245	0.15666549422410483	0.14133176602815284	0.02231679240917625	0.6018896175051145
ZAF	circumcised	ZAF2002HSRC	2002	2	ZAF_2_DC23	Uthukela DM	male	Y015_999	5	15	4.5328424700142245	0.15666549422410483	0.14133027725186645	0.02231727428908743	0.6018843254343439
ZAF	circumcised	ZAF2002HSRC	2002	2	ZAF_2_DC23	Uthukela DM	male	Y050_999	1	1	1	1	0	NA	NA
ZAF	circumcised	ZAF2002HSRC	2002	2	ZAF_2_DC23	Uthukela DM	male	Y015_024	4	7	2.205918853414764	0	0	NA	NA
ZAF	circumcised	ZAF2002HSRC	2002	2	ZAF_2_DC23	Uthukela DM	male	Y025_034	2	2	1.127467916151271	0.06014593402173298	0.08005003547898099	0.00397217428274677	0.5066396168749122
ZAF	circumcised	ZAF2002HSRC	2002	2	ZAF_2_DC23	Uthukela DM	male	Y035_049	3	5	3.163519282085187	0.78273441741741	0.13355045683862993	0.4359777719848059	0.9437920861122968
ZAF	circumcised	ZAF2002HSRC	2002	2	ZAF_2_DC23	Uthukela DM	male	Y050_064	1	1	1	1	0	NA	NA
ZAF	circumcised	ZAF2002HSRC	2002	2	ZAF_2_DC23	Uthukela DM	male	Y010_019	4	6	2.754074108179897	0.15481688324993145	0.17527588779759623	0.0130898166722842	0.716694506667424
ZAF	circumcised	ZAF2002HSRC	2002	2	ZAF_2_DC23	Uthukela DM	male	Y025_049	4	7	3.0736165574945815	0.3927214545783487	0.2547428742543091	0.07382203236662867	0.8399203034054629
ZAF	circumcised	ZAF2002HSRC	2002	2	ZAF_2_DC23	Uthukela DM	male	Y005_009	3	3	1.571005697640637	0	0	NA	NA
ZAF	circumcised	ZAF2002HSRC	2002	2	ZAF_2_DC23	Uthukela DM	male	Y010_014	1	1	1	1	0	NA	NA
ZAF	circumcised	ZAF2002HSRC	2002	2	ZAF_2_DC23	Uthukela DM	male	Y015_019	4	5	2.1063726198728134	0	0	NA	NA
ZAF	circumcised	ZAF2002HSRC	2002	2	ZAF_2_DC23	Uthukela DM	male	Y020_024	2	2	1.3155024163156992	0	0	NA	NA
ZAF	circumcised	ZAF2002HSRC	2002	2	ZAF_2_DC23	Uthukela DM	male	Y030_034	2	2	1.127467916151271	0.06014593402173298	0.08012147684570253	0.00396238620494773	0.5072587545069478
ZAF	circumcised	ZAF2002HSRC	2002	2	ZAF_2_DC23	Uthukela DM	male	Y035_039	1	1	1	1	0	NA	NA
ZAF	circumcised	ZAF2002HSRC	2002	2	ZAF_2_DC23	Uthukela DM	male	Y040_044	3	3	1.8650748092356688	0.8938565840403287	0.122423455867916	0.4017296847617611	0.9906201892161872
ZAF	circumcised	ZAF2002HSRC	2002	2	ZAF_2_DC23	Uthukela DM	male	Y045_049	1	1	1	0	0	NA	NA
ZAF	circumcised	ZAF2002HSRC	2002	2	ZAF_2_DC23	Uthukela DM	male	Y050_054	1	1	1	1	0	NA	NA
ZAF	circumcised	ZAF2002HSRC	2002	2	ZAF_2_DC23	Uthukela DM	male	Y015_029	4	7	2.205918853414764	0	0	NA	NA
ZAF	circumcised	ZAF2002HSRC	2002	2	ZAF_2_DC23	Uthukela DM	male	Y030_049	4	7	3.0736165574945815	0.3927214545783487	0.2547663266329502	0.07380885565041186	0.8399462158449819
ZAF	circumcised	ZAF2002HSRC	2002	2	ZAF_2_DC24	Umzinyathi DM	male	Y015_049	6	12	7.573606753863019	0	0	NA	NA
ZAF	circumcised	ZAF2002HSRC	2002	2	ZAF_2_DC24	Umzinyathi DM	male	Y015_064	6	15	9.09205181764477	0	0	NA	NA
ZAF	circumcised	ZAF2002HSRC	2002	2	ZAF_2_DC24	Umzinyathi DM	male	Y015_999	6	18	10.471345212969709	0	0	NA	NA
ZAF	circumcised	ZAF2002HSRC	2002	2	ZAF_2_DC24	Umzinyathi DM	male	Y050_999	4	6	4.35569071124338	0	0	NA	NA
ZAF	circumcised	ZAF2002HSRC	2002	2	ZAF_2_DC24	Umzinyathi DM	male	Y015_024	5	9	6.44832757632816	0	0	NA	NA
ZAF	circumcised	ZAF2002HSRC	2002	2	ZAF_2_DC24	Umzinyathi DM	male	Y025_034	1	1	1	0	0	NA	NA
ZAF	circumcised	ZAF2002HSRC	2002	2	ZAF_2_DC24	Umzinyathi DM	male	Y035_049	2	2	1.2263678834103218	0	0	NA	NA
ZAF	circumcised	ZAF2002HSRC	2002	2	ZAF_2_DC24	Umzinyathi DM	male	Y050_064	3	3	2.1453997552419075	0	0	NA	NA
ZAF	circumcised	ZAF2002HSRC	2002	2	ZAF_2_DC24	Umzinyathi DM	male	Y065_999	2	3	2.2999517093953585	0	0	NA	NA
ZAF	circumcised	ZAF2002HSRC	2002	2	ZAF_2_DC24	Umzinyathi DM	male	Y010_019	4	9	5.841321848994344	0	0	NA	NA
ZAF	circumcised	ZAF2002HSRC	2002	2	ZAF_2_DC24	Umzinyathi DM	male	Y025_049	3	3	2.1130272726440578	0	0	NA	NA
ZAF	circumcised	ZAF2002HSRC	2002	2	ZAF_2_DC24	Umzinyathi DM	male	Y005_009	5	9	3.179561854457051	0.00280990028475399	0.00330183407209912	2.797372009710711e-4	0.02759320546600212
ZAF	circumcised	ZAF2002HSRC	2002	2	ZAF_2_DC24	Umzinyathi DM	male	Y010_014	3	3	2.387928960444389	0	0	NA	NA
ZAF	circumcised	ZAF2002HSRC	2002	2	ZAF_2_DC24	Umzinyathi DM	male	Y015_019	4	6	3.8170728222787274	0	0	NA	NA
ZAF	circumcised	ZAF2002HSRC	2002	2	ZAF_2_DC24	Umzinyathi DM	male	Y020_024	3	3	2.632323853025882	0	0	NA	NA
ZAF	circumcised	ZAF2002HSRC	2002	2	ZAF_2_DC24	Umzinyathi DM	male	Y030_034	1	1	1	0	0	NA	NA
ZAF	circumcised	ZAF2002HSRC	2002	2	ZAF_2_DC24	Umzinyathi DM	male	Y035_039	1	1	1	0	0	NA	NA
ZAF	circumcised	ZAF2002HSRC	2002	2	ZAF_2_DC24	Umzinyathi DM	male	Y045_049	1	1	1	0	0	NA	NA
ZAF	circumcised	ZAF2002HSRC	2002	2	ZAF_2_DC24	Umzinyathi DM	male	Y050_054	3	3	2.1453997552419075	0	0	NA	NA
ZAF	circumcised	ZAF2002HSRC	2002	2	ZAF_2_DC24	Umzinyathi DM	male	Y065_069	1	2	1.8823530243031652	0	0	NA	NA
ZAF	circumcised	ZAF2002HSRC	2002	2	ZAF_2_DC24	Umzinyathi DM	male	Y080_999	1	1	1	0	0	NA	NA
ZAF	circumcised	ZAF2002HSRC	2002	2	ZAF_2_DC24	Umzinyathi DM	male	Y015_029	5	9	6.44832757632816	0	0	NA	NA
ZAF	circumcised	ZAF2002HSRC	2002	2	ZAF_2_DC24	Umzinyathi DM	male	Y030_049	3	3	2.1130272726440578	0	0	NA	NA
ZAF	circumcised	ZAF2002HSRC	2002	2	ZAF_2_DC25	Amajuba DM	male	Y015_049	7	20	12.911631934421957	0.15438688995721256	0.06795042058522861	0.06176078607954977	0.33615772382970194
ZAF	circumcised	ZAF2002HSRC	2002	2	ZAF_2_DC25	Amajuba DM	male	Y015_064	7	24	14.3192309550222	0.10440217591194124	0.05965196762874149	0.03230656938370872	0.2892895243653576
ZAF	circumcised	ZAF2002HSRC	2002	2	ZAF_2_DC25	Amajuba DM	male	Y015_999	7	24	14.3192309550222	0.10440217591194124	0.05965133926020596	0.03230698116940084	0.2892868162687049
ZAF	circumcised	ZAF2002HSRC	2002	2	ZAF_2_DC25	Amajuba DM	male	Y050_999	3	4	3.0455022209980775	0	0	NA	NA
ZAF	circumcised	ZAF2002HSRC	2002	2	ZAF_2_DC25	Amajuba DM	male	Y015_024	6	12	9.423493173954384	0.1517936421282852	0.13623838055780668	0.02199877477465737	0.5874224912364114
ZAF	circumcised	ZAF2002HSRC	2002	2	ZAF_2_DC25	Amajuba DM	male	Y025_034	2	2	1.9973027126199256	0	0	NA	NA
ZAF	circumcised	ZAF2002HSRC	2002	2	ZAF_2_DC25	Amajuba DM	male	Y035_049	4	6	4.275338081508967	0.22302171918107	0.1911895473199849	0.03196447545869391	0.7138909465542519
ZAF	circumcised	ZAF2002HSRC	2002	2	ZAF_2_DC25	Amajuba DM	male	Y050_064	3	4	3.0455022209980775	0	0	NA	NA
ZAF	circumcised	ZAF2002HSRC	2002	2	ZAF_2_DC25	Amajuba DM	male	Y010_019	6	11	7.474836120192469	0	0	NA	NA
ZAF	circumcised	ZAF2002HSRC	2002	2	ZAF_2_DC25	Amajuba DM	male	Y025_049	4	8	6.263698891144806	0.15593384241568622	0.12076061675274435	0.0296822070577452	0.5273421386175896
ZAF	circumcised	ZAF2002HSRC	2002	2	ZAF_2_DC25	Amajuba DM	male	Y010_014	5	8	5.609103385982269	0	0	NA	NA
ZAF	circumcised	ZAF2002HSRC	2002	2	ZAF_2_DC25	Amajuba DM	male	Y015_019	3	3	2.679776509252163	0	0	NA	NA
ZAF	circumcised	ZAF2002HSRC	2002	2	ZAF_2_DC25	Amajuba DM	male	Y020_024	5	9	7.292671626478309	0.18107869246060684	0.15966175797207985	0.02610101591415573	0.6459355473177467
ZAF	circumcised	ZAF2002HSRC	2002	2	ZAF_2_DC25	Amajuba DM	male	Y025_029	2	2	1.9973027126199256	0	0	NA	NA
ZAF	circumcised	ZAF2002HSRC	2002	2	ZAF_2_DC25	Amajuba DM	male	Y035_039	3	3	1.989036702270622	0.6432414122478693	0.29980750922312494	0.12226630729452234	0.9589112146784388
ZAF	circumcised	ZAF2002HSRC	2002	2	ZAF_2_DC25	Amajuba DM	male	Y040_044	2	2	1.501818603780024	0	0	NA	NA
ZAF	circumcised	ZAF2002HSRC	2002	2	ZAF_2_DC25	Amajuba DM	male	Y045_049	1	1	1	0	0	NA	NA
ZAF	circumcised	ZAF2002HSRC	2002	2	ZAF_2_DC25	Amajuba DM	male	Y050_054	2	2	1.9424971608397068	0	0	NA	NA
ZAF	circumcised	ZAF2002HSRC	2002	2	ZAF_2_DC25	Amajuba DM	male	Y055_059	1	1	1	0	0	NA	NA
ZAF	circumcised	ZAF2002HSRC	2002	2	ZAF_2_DC25	Amajuba DM	male	Y060_064	1	1	1	0	0	NA	NA
ZAF	circumcised	ZAF2002HSRC	2002	2	ZAF_2_DC25	Amajuba DM	male	Y015_029	6	14	9.69366292398358	0.1009084452785769	0.08112502020820316	0.01908233443824067	0.3930243812444125
ZAF	circumcised	ZAF2002HSRC	2002	2	ZAF_2_DC25	Amajuba DM	male	Y030_049	4	6	4.275338081508967	0.22302171918107	0.19115645025382488	0.03197606100513932	0.7138144785428272
ZAF	circumcised	ZAF2002HSRC	2002	2	ZAF_2_DC26	Zululand DM	male	Y015_049	5	15	7.983821062113329	0.1903093255318264	0.10480363137969972	0.05835695328763068	0.471292787896564
ZAF	circumcised	ZAF2002HSRC	2002	2	ZAF_2_DC26	Zululand DM	male	Y015_064	5	20	11.37034613832597	0.27706128149919523	0.1280034913665217	0.0987110893827658	0.5728422717181685
ZAF	circumcised	ZAF2002HSRC	2002	2	ZAF_2_DC26	Zululand DM	male	Y015_999	5	21	11.448243379129227	0.2795748820192895	0.12743596369810142	0.10095474611171663	0.5728572755282809
ZAF	circumcised	ZAF2002HSRC	2002	2	ZAF_2_DC26	Zululand DM	male	Y050_999	4	6	3.797613767915557	0.5582547142530851	0.21358648227195684	0.18794046945160683	0.8734277566973191
ZAF	circumcised	ZAF2002HSRC	2002	2	ZAF_2_DC26	Zululand DM	male	Y015_024	5	11	6.320294673828485	0.2155112613500016	0.13899757825272738	0.05198566824355757	0.5791691111506987
ZAF	circumcised	ZAF2002HSRC	2002	2	ZAF_2_DC26	Zululand DM	male	Y025_034	1	1	1	0	0	NA	NA
ZAF	circumcised	ZAF2002HSRC	2002	2	ZAF_2_DC26	Zululand DM	male	Y035_049	3	3	1.7234335745077105	0.06967967862101151	0.0837269222447239	0.00592224014764849	0.48496957388501105
ZAF	circumcised	ZAF2002HSRC	2002	2	ZAF_2_DC26	Zululand DM	male	Y050_064	4	5	3.692422248133507	0.5518317529771689	0.2169673360582504	0.1807320270153239	0.8729774158758498
ZAF	circumcised	ZAF2002HSRC	2002	2	ZAF_2_DC26	Zululand DM	male	Y065_999	1	1	1	1	0	NA	NA
ZAF	circumcised	ZAF2002HSRC	2002	2	ZAF_2_DC26	Zululand DM	male	Y010_019	6	13	6.644720630798046	0.00625617913903025	0.00716045530666593	6.582336853372957e-4	0.05675793230676294
ZAF	circumcised	ZAF2002HSRC	2002	2	ZAF_2_DC26	Zululand DM	male	Y025_049	3	4	2.464505931315295	0.03320737991556347	0.04338926516528781	0.0024235560439116	0.32687991499519575
ZAF	circumcised	ZAF2002HSRC	2002	2	ZAF_2_DC26	Zululand DM	male	Y005_009	4	8	2.8756531902075286	0	0	NA	NA
ZAF	circumcised	ZAF2002HSRC	2002	2	ZAF_2_DC26	Zululand DM	male	Y010_014	4	5	2.2735352572087706	0	0	NA	NA
ZAF	circumcised	ZAF2002HSRC	2002	2	ZAF_2_DC26	Zululand DM	male	Y015_019	5	8	4.420644912347295	0.01009854670831286	0.01244066983449448	8.89129669115973e-4	0.10470093199426116
ZAF	circumcised	ZAF2002HSRC	2002	2	ZAF_2_DC26	Zululand DM	male	Y020_024	2	3	2.2406635864724422	0.4705454717019671	0.03925337041275345	0.3948985774387584	0.5475701230273344
ZAF	circumcised	ZAF2002HSRC	2002	2	ZAF_2_DC26	Zululand DM	male	Y025_029	1	1	1	0	0	NA	NA
ZAF	circumcised	ZAF2002HSRC	2002	2	ZAF_2_DC26	Zululand DM	male	Y045_049	3	3	1.7234335745077105	0.06967967862101151	0.08385638521447562	0.00589924047126134	0.48594732289734466
ZAF	circumcised	ZAF2002HSRC	2002	2	ZAF_2_DC26	Zululand DM	male	Y050_054	1	1	1	1	0	NA	NA
ZAF	circumcised	ZAF2002HSRC	2002	2	ZAF_2_DC26	Zululand DM	male	Y060_064	4	4	2.8921146541857365	0.4694241948955378	0.29941644346584795	0.07736859750369372	0.9032384428142396
ZAF	circumcised	ZAF2002HSRC	2002	2	ZAF_2_DC26	Zululand DM	male	Y075_079	1	1	1	1	0	NA	NA
ZAF	circumcised	ZAF2002HSRC	2002	2	ZAF_2_DC26	Zululand DM	male	Y015_029	5	12	7.109445092829935	0.1988171545096732	0.1180030528339661	0.05490569819129639	0.514560970070046
ZAF	circumcised	ZAF2002HSRC	2002	2	ZAF_2_DC26	Zululand DM	male	Y030_049	3	3	1.7234335745077105	0.06967967862101151	0.083712428170525	0.00592482062666897	0.4848601166593427
ZAF	circumcised	ZAF2002HSRC	2002	2	ZAF_2_DC27	Umkhanyakude DM	male	Y015_049	4	6	5.038450524988905	0	0	NA	NA
ZAF	circumcised	ZAF2002HSRC	2002	2	ZAF_2_DC27	Umkhanyakude DM	male	Y015_064	4	7	5.667279899042643	0	0	NA	NA
ZAF	circumcised	ZAF2002HSRC	2002	2	ZAF_2_DC27	Umkhanyakude DM	male	Y015_999	4	7	5.667279899042643	0	0	NA	NA
ZAF	circumcised	ZAF2002HSRC	2002	2	ZAF_2_DC27	Umkhanyakude DM	male	Y050_999	1	1	1	0	0	NA	NA
ZAF	circumcised	ZAF2002HSRC	2002	2	ZAF_2_DC27	Umkhanyakude DM	male	Y015_024	3	4	3.547331468385345	0	0	NA	NA
ZAF	circumcised	ZAF2002HSRC	2002	2	ZAF_2_DC27	Umkhanyakude DM	male	Y035_049	2	2	1.783616736899343	0	0	NA	NA
ZAF	circumcised	ZAF2002HSRC	2002	2	ZAF_2_DC27	Umkhanyakude DM	male	Y050_064	1	1	1	0	0	NA	NA
ZAF	circumcised	ZAF2002HSRC	2002	2	ZAF_2_DC27	Umkhanyakude DM	male	Y010_019	3	6	4.6844058966672195	0	0	NA	NA
ZAF	circumcised	ZAF2002HSRC	2002	2	ZAF_2_DC27	Umkhanyakude DM	male	Y025_049	2	2	1.783616736899343	0	0	NA	NA
ZAF	circumcised	ZAF2002HSRC	2002	2	ZAF_2_DC27	Umkhanyakude DM	male	Y005_009	2	2	1.916543932261344	0	0	NA	NA
ZAF	circumcised	ZAF2002HSRC	2002	2	ZAF_2_DC27	Umkhanyakude DM	male	Y010_014	3	4	3.081360480028993	0	0	NA	NA
ZAF	circumcised	ZAF2002HSRC	2002	2	ZAF_2_DC27	Umkhanyakude DM	male	Y015_019	2	2	1.6087172799347524	0	0	NA	NA
ZAF	circumcised	ZAF2002HSRC	2002	2	ZAF_2_DC27	Umkhanyakude DM	male	Y020_024	2	2	1.9945810700516384	0	0	NA	NA
ZAF	circumcised	ZAF2002HSRC	2002	2	ZAF_2_DC27	Umkhanyakude DM	male	Y040_044	1	1	1	0	0	NA	NA
ZAF	circumcised	ZAF2002HSRC	2002	2	ZAF_2_DC27	Umkhanyakude DM	male	Y045_049	1	1	1	0	0	NA	NA
ZAF	circumcised	ZAF2002HSRC	2002	2	ZAF_2_DC27	Umkhanyakude DM	male	Y060_064	1	1	1	0	0	NA	NA
ZAF	circumcised	ZAF2002HSRC	2002	2	ZAF_2_DC27	Umkhanyakude DM	male	Y015_029	3	4	3.547331468385345	0	0	NA	NA
ZAF	circumcised	ZAF2002HSRC	2002	2	ZAF_2_DC27	Umkhanyakude DM	male	Y030_049	2	2	1.783616736899343	0	0	NA	NA
ZAF	circumcised	ZAF2002HSRC	2002	2	ZAF_2_DC28	King Cetshwayo DM	male	Y015_049	8	31	20.263030898800015	0.10373504716510862	0.0750148576487781	0.0232536267504352	0.3600778686407622
ZAF	circumcised	ZAF2002HSRC	2002	2	ZAF_2_DC28	King Cetshwayo DM	male	Y015_064	9	34	22.18905435453979	0.09692160174864492	0.06805888548241192	0.02284498500490148	0.33006298312324267
ZAF	circumcised	ZAF2002HSRC	2002	2	ZAF_2_DC28	King Cetshwayo DM	male	Y015_999	9	35	22.90325089959688	0.09494131325764468	0.06668659625488561	0.02240459128533066	0.3243938989383666
ZAF	circumcised	ZAF2002HSRC	2002	2	ZAF_2_DC28	King Cetshwayo DM	male	Y050_999	4	4	3.0929510667999196	0	0	NA	NA
ZAF	circumcised	ZAF2002HSRC	2002	2	ZAF_2_DC28	King Cetshwayo DM	male	Y015_024	7	15	9.546416392172675	0.10653296729877217	0.1046126319589154	0.01364324194114154	0.5068655469888845
ZAF	circumcised	ZAF2002HSRC	2002	2	ZAF_2_DC28	King Cetshwayo DM	male	Y025_034	4	7	4.692487972985762	0.3152931209591752	0.2686534025121119	0.03862216548487283	0.8407159795741586
ZAF	circumcised	ZAF2002HSRC	2002	2	ZAF_2_DC28	King Cetshwayo DM	male	Y035_049	5	9	7.186773202733923	0	0	NA	NA
ZAF	circumcised	ZAF2002HSRC	2002	2	ZAF_2_DC28	King Cetshwayo DM	male	Y050_064	3	3	2.1719235788992983	0	0	NA	NA
ZAF	circumcised	ZAF2002HSRC	2002	2	ZAF_2_DC28	King Cetshwayo DM	male	Y065_999	1	1	1	0	0	NA	NA
ZAF	circumcised	ZAF2002HSRC	2002	2	ZAF_2_DC28	King Cetshwayo DM	male	Y010_019	7	18	11.60759233918321	0	0	NA	NA
ZAF	circumcised	ZAF2002HSRC	2002	2	ZAF_2_DC28	King Cetshwayo DM	male	Y025_049	6	16	11.636077486564536	0.1022633823784045	0.09657541995492706	0.01428551527657235	0.4723957259748769
ZAF	circumcised	ZAF2002HSRC	2002	2	ZAF_2_DC28	King Cetshwayo DM	male	Y005_009	6	9	6.282449093872743	0	0	NA	NA
ZAF	circumcised	ZAF2002HSRC	2002	2	ZAF_2_DC28	King Cetshwayo DM	male	Y010_014	5	11	8.212545263282841	0	0	NA	NA
ZAF	circumcised	ZAF2002HSRC	2002	2	ZAF_2_DC28	King Cetshwayo DM	male	Y015_019	5	7	3.650586885317793	0	0	NA	NA
ZAF	circumcised	ZAF2002HSRC	2002	2	ZAF_2_DC28	King Cetshwayo DM	male	Y020_024	6	8	6.321182003902691	0.20016661444042777	0.18493098204799793	0.02535241118628154	0.706551808172064
ZAF	circumcised	ZAF2002HSRC	2002	2	ZAF_2_DC28	King Cetshwayo DM	male	Y025_029	2	4	3.3205139548937637	0.7261817814815258	0.28188319298802855	0.1414669751859517	0.9771084698775164
ZAF	circumcised	ZAF2002HSRC	2002	2	ZAF_2_DC28	King Cetshwayo DM	male	Y030_034	3	3	2.0478689463079545	0	0	NA	NA
ZAF	circumcised	ZAF2002HSRC	2002	2	ZAF_2_DC28	King Cetshwayo DM	male	Y035_039	2	5	4.766606365541335	0	0	NA	NA
ZAF	circumcised	ZAF2002HSRC	2002	2	ZAF_2_DC28	King Cetshwayo DM	male	Y040_044	1	1	1	0	0	NA	NA
ZAF	circumcised	ZAF2002HSRC	2002	2	ZAF_2_DC28	King Cetshwayo DM	male	Y045_049	3	3	2.6549489290001267	0	0	NA	NA
ZAF	circumcised	ZAF2002HSRC	2002	2	ZAF_2_DC28	King Cetshwayo DM	male	Y050_054	1	1	1	0	0	NA	NA
ZAF	circumcised	ZAF2002HSRC	2002	2	ZAF_2_DC28	King Cetshwayo DM	male	Y055_059	1	1	1	0	0	NA	NA
ZAF	circumcised	ZAF2002HSRC	2002	2	ZAF_2_DC28	King Cetshwayo DM	male	Y060_064	1	1	1	0	0	NA	NA
ZAF	circumcised	ZAF2002HSRC	2002	2	ZAF_2_DC28	King Cetshwayo DM	male	Y065_069	1	1	1	0	0	NA	NA
ZAF	circumcised	ZAF2002HSRC	2002	2	ZAF_2_DC28	King Cetshwayo DM	male	Y015_029	7	19	12.720942105102637	0.23739666606351892	0.14548558411018808	0.0605368112679932	0.6006192165258258
ZAF	circumcised	ZAF2002HSRC	2002	2	ZAF_2_DC28	King Cetshwayo DM	male	Y030_049	6	12	9.231081448459262	0	0	NA	NA
ZAF	circumcised	ZAF2002HSRC	2002	2	ZAF_2_DC29	iLembe DM	male	Y015_049	9	16	4.062639024472742	0.04394307805888475	0.04668787577264834	0.00517862732698001	0.28867632150569256
ZAF	circumcised	ZAF2002HSRC	2002	2	ZAF_2_DC29	iLembe DM	male	Y015_064	9	23	4.724490181444491	0.04416400279473758	0.0422246112829565	0.00646315115010283	0.2470889956616513
ZAF	circumcised	ZAF2002HSRC	2002	2	ZAF_2_DC29	iLembe DM	male	Y015_999	9	26	5.945754040247201	0.26408664714657293	0.06212070769872409	0.1609304775294072	0.4017090408902631
ZAF	circumcised	ZAF2002HSRC	2002	2	ZAF_2_DC29	iLembe DM	male	Y050_999	6	10	1.884104360225883	0.7258590384659964	0.22147667134908725	0.2300976901751242	0.9591125979066696
ZAF	circumcised	ZAF2002HSRC	2002	2	ZAF_2_DC29	iLembe DM	male	Y015_024	6	8	2.468428063615797	0.0058395041425616	0.00772046767986518	4.3325022594907514e-4	0.07373083430319377
ZAF	circumcised	ZAF2002HSRC	2002	2	ZAF_2_DC29	iLembe DM	male	Y025_034	5	5	2.6459477382657033	0.19491496462421573	0.19401123978809015	0.02100887239090626	0.7320029741240015
ZAF	circumcised	ZAF2002HSRC	2002	2	ZAF_2_DC29	iLembe DM	male	Y035_049	3	3	1.5933789079296607	0	0	NA	NA
ZAF	circumcised	ZAF2002HSRC	2002	2	ZAF_2_DC29	iLembe DM	male	Y050_064	4	7	3.969728972024461	0.04685503880061236	0.02925349828328088	0.01343259180235956	0.15073227608888945
ZAF	circumcised	ZAF2002HSRC	2002	2	ZAF_2_DC29	iLembe DM	male	Y065_999	3	3	1.309501764720457	0.8671116694771047	0.1492140713088525	0.34020810580071176	0.9880344300820624
ZAF	circumcised	ZAF2002HSRC	2002	2	ZAF_2_DC29	iLembe DM	male	Y010_019	3	6	2.1376879576879713	0.02550592515555863	0.02969354703108844	0.00251118895868477	0.21390751418536583
ZAF	circumcised	ZAF2002HSRC	2002	2	ZAF_2_DC29	iLembe DM	male	Y025_049	6	8	3.646399144982916	0.1597235106118577	0.13597506262599324	0.02543168188608511	0.5806459031773022
ZAF	circumcised	ZAF2002HSRC	2002	2	ZAF_2_DC29	iLembe DM	male	Y005_009	5	7	2.5228362002296723	0.00874989479746588	0.01058680434965697	8.062684373003136e-4	0.08805940756845465
ZAF	circumcised	ZAF2002HSRC	2002	2	ZAF_2_DC29	iLembe DM	male	Y010_014	3	5	1.5801953550265608	0.03057918735470968	0.03693288257884232	0.00273672772632999	0.26609885184643295
ZAF	circumcised	ZAF2002HSRC	2002	2	ZAF_2_DC29	iLembe DM	male	Y015_019	1	1	1	0	0	NA	NA
ZAF	circumcised	ZAF2002HSRC	2002	2	ZAF_2_DC29	iLembe DM	male	Y020_024	5	7	2.2099578972005536	0.00619706454354816	0.00840890172666092	4.2902964338984096e-4	0.08306821011997358
ZAF	circumcised	ZAF2002HSRC	2002	2	ZAF_2_DC29	iLembe DM	male	Y025_029	2	2	1.8335201822174243	0	0	NA	NA
ZAF	circumcised	ZAF2002HSRC	2002	2	ZAF_2_DC29	iLembe DM	male	Y030_034	3	3	1.9512554862307536	0.23110039334809312	0.23736818069786025	0.02145114228076758	0.8047225886036414
ZAF	circumcised	ZAF2002HSRC	2002	2	ZAF_2_DC29	iLembe DM	male	Y035_039	1	1	1	0	0	NA	NA
ZAF	circumcised	ZAF2002HSRC	2002	2	ZAF_2_DC29	iLembe DM	male	Y040_044	1	1	1	0	0	NA	NA
ZAF	circumcised	ZAF2002HSRC	2002	2	ZAF_2_DC29	iLembe DM	male	Y045_049	1	1	1	0	0	NA	NA
ZAF	circumcised	ZAF2002HSRC	2002	2	ZAF_2_DC29	iLembe DM	male	Y050_054	2	3	1.8074819920676024	0.04357277142409525	0.04296206127802262	0.0060040081687942	0.2557381948353977
ZAF	circumcised	ZAF2002HSRC	2002	2	ZAF_2_DC29	iLembe DM	male	Y055_059	2	2	1.9320780072428907	0	0	NA	NA
ZAF	circumcised	ZAF2002HSRC	2002	2	ZAF_2_DC29	iLembe DM	male	Y060_064	2	2	1.275617370841411	0.1232148259007467	0.15358364729805984	0.00858862808932753	0.6950901302545206
ZAF	circumcised	ZAF2002HSRC	2002	2	ZAF_2_DC29	iLembe DM	male	Y065_069	1	1	1	0	0	NA	NA
ZAF	circumcised	ZAF2002HSRC	2002	2	ZAF_2_DC29	iLembe DM	male	Y075_079	1	1	1	1	0	NA	NA
ZAF	circumcised	ZAF2002HSRC	2002	2	ZAF_2_DC29	iLembe DM	male	Y080_999	1	1	1	0	0	NA	NA
ZAF	circumcised	ZAF2002HSRC	2002	2	ZAF_2_DC29	iLembe DM	male	Y015_029	7	10	2.6748755470164456	0.00560291161835592	0.00728781647149071	4.3376319155346297e-4	0.06817148206018715
ZAF	circumcised	ZAF2002HSRC	2002	2	ZAF_2_DC29	iLembe DM	male	Y030_049	4	6	2.8644857960433625	0.18323406797230107	0.15621743546201805	0.0281832887704393	0.6344282630889599
ZAF	circumcised	ZAF2002HSRC	2002	2	ZAF_2_DC43	Harry Gwala DM	male	Y015_049	4	13	4.269311309009772	0	0	NA	NA
ZAF	circumcised	ZAF2002HSRC	2002	2	ZAF_2_DC43	Harry Gwala DM	male	Y015_064	4	13	4.269311309009772	0	0	NA	NA
ZAF	circumcised	ZAF2002HSRC	2002	2	ZAF_2_DC43	Harry Gwala DM	male	Y015_999	4	14	4.597508710634053	0	0	NA	NA
ZAF	circumcised	ZAF2002HSRC	2002	2	ZAF_2_DC43	Harry Gwala DM	male	Y050_999	1	1	1	0	0	NA	NA
ZAF	circumcised	ZAF2002HSRC	2002	2	ZAF_2_DC43	Harry Gwala DM	male	Y015_024	4	6	4.457745533489245	0	0	NA	NA
ZAF	circumcised	ZAF2002HSRC	2002	2	ZAF_2_DC43	Harry Gwala DM	male	Y025_034	2	5	4.563577117734344	0	0	NA	NA
ZAF	circumcised	ZAF2002HSRC	2002	2	ZAF_2_DC43	Harry Gwala DM	male	Y035_049	2	2	1.182415191551673	0	0	NA	NA
ZAF	circumcised	ZAF2002HSRC	2002	2	ZAF_2_DC43	Harry Gwala DM	male	Y065_999	1	1	1	0	0	NA	NA
ZAF	circumcised	ZAF2002HSRC	2002	2	ZAF_2_DC43	Harry Gwala DM	male	Y010_019	3	6	4.211736583807962	0	0	NA	NA
ZAF	circumcised	ZAF2002HSRC	2002	2	ZAF_2_DC43	Harry Gwala DM	male	Y025_049	4	7	2.615647168215637	0	0	NA	NA
ZAF	circumcised	ZAF2002HSRC	2002	2	ZAF_2_DC43	Harry Gwala DM	male	Y005_009	1	1	1	0	0	NA	NA
ZAF	circumcised	ZAF2002HSRC	2002	2	ZAF_2_DC43	Harry Gwala DM	male	Y010_014	1	2	1.4705883039587355	0	0	NA	NA
ZAF	circumcised	ZAF2002HSRC	2002	2	ZAF_2_DC43	Harry Gwala DM	male	Y015_019	3	4	3.1578167307704574	0	0	NA	NA
ZAF	circumcised	ZAF2002HSRC	2002	2	ZAF_2_DC43	Harry Gwala DM	male	Y020_024	2	2	1.3608333638335297	0	0	NA	NA
ZAF	circumcised	ZAF2002HSRC	2002	2	ZAF_2_DC43	Harry Gwala DM	male	Y025_029	1	1	1	0	0	NA	NA
ZAF	circumcised	ZAF2002HSRC	2002	2	ZAF_2_DC43	Harry Gwala DM	male	Y030_034	2	4	3.710243104339566	0	0	NA	NA
ZAF	circumcised	ZAF2002HSRC	2002	2	ZAF_2_DC43	Harry Gwala DM	male	Y040_044	1	1	1	0	0	NA	NA
ZAF	circumcised	ZAF2002HSRC	2002	2	ZAF_2_DC43	Harry Gwala DM	male	Y045_049	1	1	1	0	0	NA	NA
ZAF	circumcised	ZAF2002HSRC	2002	2	ZAF_2_DC43	Harry Gwala DM	male	Y075_079	1	1	1	0	0	NA	NA
ZAF	circumcised	ZAF2002HSRC	2002	2	ZAF_2_DC43	Harry Gwala DM	male	Y015_029	4	7	5.373489446113888	0	0	NA	NA
ZAF	circumcised	ZAF2002HSRC	2002	2	ZAF_2_DC43	Harry Gwala DM	male	Y030_049	4	6	2.3808984664558843	0	0	NA	NA
ZAF	circumcised	ZAF2002HSRC	2002	2	ZAF_2_DC30	G Sibande DM	male	Y015_049	21	37	6.820817101733084	0.2852969306053996	0.14365199997340175	0.09119284192143194	0.6136030898029461
ZAF	circumcised	ZAF2002HSRC	2002	2	ZAF_2_DC30	G Sibande DM	male	Y015_064	21	42	7.453027650790957	0.27235473386986964	0.13616142182202387	0.08872233853807378	0.5899888761953207
ZAF	circumcised	ZAF2002HSRC	2002	2	ZAF_2_DC30	G Sibande DM	male	Y015_999	21	44	7.862165178644487	0.26475068034111204	0.13194540899212057	0.08706983149770071	0.5761788921929818
ZAF	circumcised	ZAF2002HSRC	2002	2	ZAF_2_DC30	G Sibande DM	male	Y050_999	5	7	5.52995121656668	0	0	NA	NA
ZAF	circumcised	ZAF2002HSRC	2002	2	ZAF_2_DC30	G Sibande DM	male	Y015_024	11	17	10.534064557861312	0.05868873077646263	0.04117910917974594	0.01425932976744531	0.21180651788090363
ZAF	circumcised	ZAF2002HSRC	2002	2	ZAF_2_DC30	G Sibande DM	male	Y025_034	7	8	2.0288290330321104	0.16554799600315698	0.16643865006647038	0.01836172678563706	0.6778538359089223
ZAF	circumcised	ZAF2002HSRC	2002	2	ZAF_2_DC30	G Sibande DM	male	Y035_049	11	12	7.536092930489943	0.6613362219446706	0.18045816574310491	0.28701365385260164	0.9045160255151876
ZAF	circumcised	ZAF2002HSRC	2002	2	ZAF_2_DC30	G Sibande DM	male	Y050_064	4	5	3.6515147695898778	0	0	NA	NA
ZAF	circumcised	ZAF2002HSRC	2002	2	ZAF_2_DC30	G Sibande DM	male	Y065_999	1	2	1.923076615484964	0	0	NA	NA
ZAF	circumcised	ZAF2002HSRC	2002	2	ZAF_2_DC30	G Sibande DM	male	Y010_019	11	19	13.948890357145036	0	0	NA	NA
ZAF	circumcised	ZAF2002HSRC	2002	2	ZAF_2_DC30	G Sibande DM	male	Y025_049	17	20	4.501811517157195	0.34122971372803296	0.19373982234110443	0.08730143855079861	0.7371873662372738
ZAF	circumcised	ZAF2002HSRC	2002	2	ZAF_2_DC30	G Sibande DM	male	Y005_009	6	6	5.008834177358932	0	0	NA	NA
ZAF	circumcised	ZAF2002HSRC	2002	2	ZAF_2_DC30	G Sibande DM	male	Y010_014	7	9	7.336257015670246	0	0	NA	NA
ZAF	circumcised	ZAF2002HSRC	2002	2	ZAF_2_DC30	G Sibande DM	male	Y015_019	8	10	9.102799247787706	0	0	NA	NA
ZAF	circumcised	ZAF2002HSRC	2002	2	ZAF_2_DC30	G Sibande DM	male	Y020_024	6	7	3.2522179427271345	0.1314920088277089	0.10270205360759994	0.02532204340301239	0.4687334520802935
ZAF	circumcised	ZAF2002HSRC	2002	2	ZAF_2_DC30	G Sibande DM	male	Y025_029	3	3	1.9898267743166491	0.6248350560170299	0.31497381096912463	0.10684436273595492	0.9586570496619328
ZAF	circumcised	ZAF2002HSRC	2002	2	ZAF_2_DC30	G Sibande DM	male	Y030_034	5	5	1.2611575825426766	0.02534364684513813	0.03352661666021273	0.00181514222773145	0.2710426417615469
ZAF	circumcised	ZAF2002HSRC	2002	2	ZAF_2_DC30	G Sibande DM	male	Y035_039	5	5	3.2625535798072853	0.768419563296447	0.19402013550739017	0.2813969885320632	0.9656553210216544
ZAF	circumcised	ZAF2002HSRC	2002	2	ZAF_2_DC30	G Sibande DM	male	Y040_044	5	5	4.076719717800422	0.31768741811762974	0.24870418656049603	0.04683290351746284	0.8152308791206462
ZAF	circumcised	ZAF2002HSRC	2002	2	ZAF_2_DC30	G Sibande DM	male	Y045_049	2	2	1.1353245912530487	0.9363515629250062	0.08450027494411219	0.4774338249357759	0.9957962200856372
ZAF	circumcised	ZAF2002HSRC	2002	2	ZAF_2_DC30	G Sibande DM	male	Y050_054	1	1	1	0	0	NA	NA
ZAF	circumcised	ZAF2002HSRC	2002	2	ZAF_2_DC30	G Sibande DM	male	Y055_059	2	3	2.2093267253674136	0	0	NA	NA
ZAF	circumcised	ZAF2002HSRC	2002	2	ZAF_2_DC30	G Sibande DM	male	Y060_064	1	1	1	0	0	NA	NA
ZAF	circumcised	ZAF2002HSRC	2002	2	ZAF_2_DC30	G Sibande DM	male	Y070_074	1	1	1	0	0	NA	NA
ZAF	circumcised	ZAF2002HSRC	2002	2	ZAF_2_DC30	G Sibande DM	male	Y080_999	1	1	1	0	0	NA	NA
ZAF	circumcised	ZAF2002HSRC	2002	2	ZAF_2_DC30	G Sibande DM	male	Y015_029	13	20	9.178952787978924	0.2735768752403658	0.14524567151425288	0.08248827903930954	0.6120432639586433
ZAF	circumcised	ZAF2002HSRC	2002	2	ZAF_2_DC30	G Sibande DM	male	Y030_049	15	17	3.421404658044615	0.2907887342848873	0.2008301395336735	0.05731361848346233	0.7344039119609258
ZAF	circumcised	ZAF2002HSRC	2002	2	ZAF_2_DC31	Nkangala DM	male	Y015_049	18	41	18.073247786669945	0.39079780856216856	0.11263063892834986	0.20242643062967125	0.6185215693602568
ZAF	circumcised	ZAF2002HSRC	2002	2	ZAF_2_DC31	Nkangala DM	male	Y015_064	18	52	23.79382549203306	0.4805182291086718	0.11608028004664106	0.2710300259682935	0.6970881052124176
ZAF	circumcised	ZAF2002HSRC	2002	2	ZAF_2_DC31	Nkangala DM	male	Y015_999	18	54	25.781889232721635	0.47969073360462233	0.11534278652456932	0.27149574348706723	0.6951872189974393
ZAF	circumcised	ZAF2002HSRC	2002	2	ZAF_2_DC31	Nkangala DM	male	Y050_999	7	13	7.766194050947122	0.7095326633446842	0.22594850083666387	0.2217246051401642	0.9544304544540404
ZAF	circumcised	ZAF2002HSRC	2002	2	ZAF_2_DC31	Nkangala DM	male	Y015_024	14	23	13.622663979152527	0.3865664943232726	0.10915627499498148	0.20359539318583772	0.6083630931469368
ZAF	circumcised	ZAF2002HSRC	2002	2	ZAF_2_DC31	Nkangala DM	male	Y025_034	7	7	4.472632234262566	0.5844009684940515	0.21922304001055976	0.19337631554956525	0.8918666993454322
ZAF	circumcised	ZAF2002HSRC	2002	2	ZAF_2_DC31	Nkangala DM	male	Y035_049	8	11	3.7703457261505418	0.31836206969948955	0.1967013474969784	0.07324554249435129	0.7340468425777854
ZAF	circumcised	ZAF2002HSRC	2002	2	ZAF_2_DC31	Nkangala DM	male	Y050_064	6	11	5.776338534677711	0.7959305907653185	0.17973540231932816	0.30836084604198444	0.9715265716246504
ZAF	circumcised	ZAF2002HSRC	2002	2	ZAF_2_DC31	Nkangala DM	male	Y065_999	2	2	1.9924889561549484	0.4693011440165038	0.35333347188210934	0.05198005615727487	0.9344788059176768
ZAF	circumcised	ZAF2002HSRC	2002	2	ZAF_2_DC31	Nkangala DM	male	Y010_019	15	34	10.318197845975924	0.1158244099414199	0.07277745828781529	0.0315098907688686	0.345308956313529
ZAF	circumcised	ZAF2002HSRC	2002	2	ZAF_2_DC31	Nkangala DM	male	Y025_049	12	18	6.548871350602122	0.3953051520075801	0.17452187214559803	0.13516627193619207	0.7322169504060924
ZAF	circumcised	ZAF2002HSRC	2002	2	ZAF_2_DC31	Nkangala DM	male	Y005_009	14	18	12.749542804243832	0.06090356583767066	0.04537688378764843	0.01351131344914733	0.23493922608688453
ZAF	circumcised	ZAF2002HSRC	2002	2	ZAF_2_DC31	Nkangala DM	male	Y010_014	13	21	5.932137329441673	0.03675447479195745	0.02867094853053457	0.00774225762244198	0.15725348697285452
ZAF	circumcised	ZAF2002HSRC	2002	2	ZAF_2_DC31	Nkangala DM	male	Y015_019	10	13	7.52432512084836	0.31385309303251285	0.2116142357593853	0.06249494794134461	0.7583771819181195
ZAF	circumcised	ZAF2002HSRC	2002	2	ZAF_2_DC31	Nkangala DM	male	Y020_024	8	10	6.101696291804798	0.47911430229755586	0.17732325750683017	0.18600053859475169	0.7873503377189363
ZAF	circumcised	ZAF2002HSRC	2002	2	ZAF_2_DC31	Nkangala DM	male	Y025_029	3	3	2.016301764892945	0.6439385698288274	0.2944465622138844	0.1273593206617844	0.9572833890856516
ZAF	circumcised	ZAF2002HSRC	2002	2	ZAF_2_DC31	Nkangala DM	male	Y030_034	4	4	2.7019223568836317	0.5574739172587437	0.2903726522709588	0.11144698101895446	0.9267549128809766
ZAF	circumcised	ZAF2002HSRC	2002	2	ZAF_2_DC31	Nkangala DM	male	Y035_039	4	4	2.441439068012145	0.716554388139869	0.22491077954125763	0.22392038897057157	0.95680324136814
ZAF	circumcised	ZAF2002HSRC	2002	2	ZAF_2_DC31	Nkangala DM	male	Y040_044	4	5	4.663377710626576	0.3808510390976599	0.13752437855575356	0.16396467796408606	0.6586186945908956
ZAF	circumcised	ZAF2002HSRC	2002	2	ZAF_2_DC31	Nkangala DM	male	Y045_049	2	2	1.116108978721044	0.05504502747283079	0.07374976589479938	0.00360461907880069	0.4839946086956974
ZAF	circumcised	ZAF2002HSRC	2002	2	ZAF_2_DC31	Nkangala DM	male	Y050_054	2	6	3.321437815938262	1	0	NA	NA
ZAF	circumcised	ZAF2002HSRC	2002	2	ZAF_2_DC31	Nkangala DM	male	Y055_059	3	3	2.247399772168228	0.4290913759583287	0.31573261835587974	0.05669718187411516	0.9038317788316688
ZAF	circumcised	ZAF2002HSRC	2002	2	ZAF_2_DC31	Nkangala DM	male	Y060_064	1	2	2	0.5	0	0.5	0.5
ZAF	circumcised	ZAF2002HSRC	2002	2	ZAF_2_DC31	Nkangala DM	male	Y065_069	2	2	1.9924889561549484	0.4693011440165038	0.35459249053320574	0.05149397628623362	0.9350828417339376
ZAF	circumcised	ZAF2002HSRC	2002	2	ZAF_2_DC31	Nkangala DM	male	Y015_029	16	26	15.28541488212196	0.4066315277998806	0.1039035149541983	0.22759728572207036	0.6144631102316217
ZAF	circumcised	ZAF2002HSRC	2002	2	ZAF_2_DC31	Nkangala DM	male	Y030_049	10	15	5.569036959381382	0.3706943592436343	0.18114202270496652	0.113936057806974	0.7296156457716567
ZAF	circumcised	ZAF2002HSRC	2002	2	ZAF_2_DC32	Ehlanzeni DM	male	Y015_049	24	64	43.80660252320878	0.2849559877334769	0.10946723923669996	0.1220677541128339	0.5331947153382827
ZAF	circumcised	ZAF2002HSRC	2002	2	ZAF_2_DC32	Ehlanzeni DM	male	Y015_064	25	71	48.56148701013644	0.3035600534699422	0.11077310286641236	0.13501065342187402	0.5489822186415401
ZAF	circumcised	ZAF2002HSRC	2002	2	ZAF_2_DC32	Ehlanzeni DM	male	Y015_999	25	78	54.222118732144345	0.3250809569419717	0.11309823806993444	0.14920593879815805	0.5694985674782348
ZAF	circumcised	ZAF2002HSRC	2002	2	ZAF_2_DC32	Ehlanzeni DM	male	Y050_999	12	14	11.530234049440908	0.5522213248328544	0.16654446823041513	0.2477898676317866	0.8219674368612166
ZAF	circumcised	ZAF2002HSRC	2002	2	ZAF_2_DC32	Ehlanzeni DM	male	Y015_024	18	36	25.227841854622085	0.30702538689638237	0.12175010618578784	0.1261285684116918	0.5762762985463993
ZAF	circumcised	ZAF2002HSRC	2002	2	ZAF_2_DC32	Ehlanzeni DM	male	Y025_034	13	17	11.368600390914263	0.18074619672262807	0.10184699673645972	0.05419957869320042	0.459279939850408
ZAF	circumcised	ZAF2002HSRC	2002	2	ZAF_2_DC32	Ehlanzeni DM	male	Y035_049	9	11	9.552183565983912	0.42072425285614423	0.2065298701579589	0.12124226570280082	0.7926734989367813
ZAF	circumcised	ZAF2002HSRC	2002	2	ZAF_2_DC32	Ehlanzeni DM	male	Y050_064	7	7	5.733757831836111	0.5495223961516019	0.20840210334992537	0.18980344057773305	0.8639826466345282
ZAF	circumcised	ZAF2002HSRC	2002	2	ZAF_2_DC32	Ehlanzeni DM	male	Y065_999	6	7	5.971877320025096	0.5542422270171067	0.22514713044756285	0.17245661709206975	0.8812130719669815
ZAF	circumcised	ZAF2002HSRC	2002	2	ZAF_2_DC32	Ehlanzeni DM	male	Y010_019	17	41	28.522749731927288	0.24681368788828545	0.10369171051575549	0.09895131334007884	0.4943936360469709
ZAF	circumcised	ZAF2002HSRC	2002	2	ZAF_2_DC32	Ehlanzeni DM	male	Y025_049	18	28	20.073950994707747	0.2657656912701953	0.11858097137593925	0.09910026986970412	0.5435978807226088
ZAF	circumcised	ZAF2002HSRC	2002	2	ZAF_2_DC32	Ehlanzeni DM	male	Y005_009	12	17	11.376082034530238	0.03139834358522992	0.03213320407448179	0.00407031759926646	0.20452633838275155
ZAF	circumcised	ZAF2002HSRC	2002	2	ZAF_2_DC32	Ehlanzeni DM	male	Y010_014	10	17	14.19395792897976	0.1982286007699355	0.10442197227549242	0.06385666993198222	0.472608034598665
ZAF	circumcised	ZAF2002HSRC	2002	2	ZAF_2_DC32	Ehlanzeni DM	male	Y015_019	15	24	15.450903758964	0.27655581131260765	0.1375254211123685	0.0903930309254632	0.5952288062305038
ZAF	circumcised	ZAF2002HSRC	2002	2	ZAF_2_DC32	Ehlanzeni DM	male	Y020_024	10	12	9.794360597408852	0.3577727922803207	0.17031654307432326	0.11528539809540068	0.7042806972158184
ZAF	circumcised	ZAF2002HSRC	2002	2	ZAF_2_DC32	Ehlanzeni DM	male	Y025_029	6	7	4.694386635209059	0.12182960500112355	0.12718779076883488	0.01331776387986318	0.5877846536516543
ZAF	circumcised	ZAF2002HSRC	2002	2	ZAF_2_DC32	Ehlanzeni DM	male	Y030_034	8	10	6.844064631682013	0.2323450212467481	0.1478690007756231	0.05625220235975228	0.6058210990768508
ZAF	circumcised	ZAF2002HSRC	2002	2	ZAF_2_DC32	Ehlanzeni DM	male	Y035_039	4	5	3.8026103681489296	0.5365047637246535	0.29618094536940703	0.1008169446583208	0.9227804629989202
ZAF	circumcised	ZAF2002HSRC	2002	2	ZAF_2_DC32	Ehlanzeni DM	male	Y040_044	3	3	2.899560616316016	0	0	NA	NA
ZAF	circumcised	ZAF2002HSRC	2002	2	ZAF_2_DC32	Ehlanzeni DM	male	Y045_049	3	3	2.9899263587879887	0.6537849113376888	0.2781242227083282	0.14522469152292883	0.9545224722441528
ZAF	circumcised	ZAF2002HSRC	2002	2	ZAF_2_DC32	Ehlanzeni DM	male	Y050_054	1	1	1	0	0	NA	NA
ZAF	circumcised	ZAF2002HSRC	2002	2	ZAF_2_DC32	Ehlanzeni DM	male	Y055_059	4	4	3.866369622626387	0.45618156566446744	0.2520129844054903	0.10277526806890427	0.8600027210083788
ZAF	circumcised	ZAF2002HSRC	2002	2	ZAF_2_DC32	Ehlanzeni DM	male	Y060_064	2	2	1.2197106632164472	1	0	NA	NA
ZAF	circumcised	ZAF2002HSRC	2002	2	ZAF_2_DC32	Ehlanzeni DM	male	Y065_069	1	1	1	1	0	NA	NA
ZAF	circumcised	ZAF2002HSRC	2002	2	ZAF_2_DC32	Ehlanzeni DM	male	Y070_074	3	3	2.828375710657206	0.33450648120307763	0.27996145185591587	0.04098246697971124	0.8553284725949633
ZAF	circumcised	ZAF2002HSRC	2002	2	ZAF_2_DC32	Ehlanzeni DM	male	Y080_999	3	3	2.7115729405937916	0.5358725728656542	0.3156617681724165	0.087559057902252	0.9328480495421004
ZAF	circumcised	ZAF2002HSRC	2002	2	ZAF_2_DC32	Ehlanzeni DM	male	Y015_029	21	43	27.79693645520248	0.2593465191464774	0.10651894225582235	0.1056238335597174	0.5093756042059351
ZAF	circumcised	ZAF2002HSRC	2002	2	ZAF_2_DC32	Ehlanzeni DM	male	Y030_049	14	21	16.02173321208882	0.32788876069165623	0.14450061210034676	0.11889999044170917	0.6381605990359288
ZAF	circumcised	ZAF2002HSRC	2002	2	ZAF_2_DC33	Mopani DM	male	Y015_049	14	34	18.47114017505379	0.7329160857221787	0.112996140957944	0.4695589807306432	0.8948107841172871
ZAF	circumcised	ZAF2002HSRC	2002	2	ZAF_2_DC33	Mopani DM	male	Y015_064	14	37	20.18760682643544	0.7641207183813671	0.10554739122836064	0.5069157646341315	0.9107759605371206
ZAF	circumcised	ZAF2002HSRC	2002	2	ZAF_2_DC33	Mopani DM	male	Y015_999	14	43	24.0183246377936	0.7582734613925752	0.09926806993422596	0.5204305194363047	0.9006713523749081
ZAF	circumcised	ZAF2002HSRC	2002	2	ZAF_2_DC33	Mopani DM	male	Y050_999	7	9	5.6307886297403495	0.8309768294183355	0.1385351649743292	0.415659642161767	0.9714115953937548
ZAF	circumcised	ZAF2002HSRC	2002	2	ZAF_2_DC33	Mopani DM	male	Y015_024	11	20	13.26567822729043	0.8331728806706553	0.0864963585886667	0.5959475706572814	0.944168063870212
ZAF	circumcised	ZAF2002HSRC	2002	2	ZAF_2_DC33	Mopani DM	male	Y025_034	5	8	4.299558986066568	0.7689307028469805	0.15356762975807509	0.3794846971303358	0.9476633479845776
ZAF	circumcised	ZAF2002HSRC	2002	2	ZAF_2_DC33	Mopani DM	male	Y035_049	5	6	3.3535886344442982	0.5277699405623164	0.2999128755419492	0.09557786887354054	0.9219933040744316
ZAF	circumcised	ZAF2002HSRC	2002	2	ZAF_2_DC33	Mopani DM	male	Y050_064	3	3	1.8677767981434472	1	0	NA	NA
ZAF	circumcised	ZAF2002HSRC	2002	2	ZAF_2_DC33	Mopani DM	male	Y065_999	5	6	3.830900126842644	0.7276907097976802	0.201121843571298	0.26769434693494926	0.9513035623667124
ZAF	circumcised	ZAF2002HSRC	2002	2	ZAF_2_DC33	Mopani DM	male	Y010_019	10	19	13.398477263839188	0.6745218433949349	0.109792683265014	0.4374626259078247	0.8466914407585867
ZAF	circumcised	ZAF2002HSRC	2002	2	ZAF_2_DC33	Mopani DM	male	Y025_049	9	14	7.423821824650462	0.6422243773746545	0.1913616451629064	0.2597460517366484	0.901796964734972
ZAF	circumcised	ZAF2002HSRC	2002	2	ZAF_2_DC33	Mopani DM	male	Y005_009	6	7	5.213833622288903	0	0	NA	NA
ZAF	circumcised	ZAF2002HSRC	2002	2	ZAF_2_DC33	Mopani DM	male	Y010_014	5	7	5.274560298323132	0.41254442272323144	0.24662032722685423	0.0872293541615667	0.8376750760408181
ZAF	circumcised	ZAF2002HSRC	2002	2	ZAF_2_DC33	Mopani DM	male	Y015_019	9	12	8.276515981804359	0.8814246079432515	0.06676084696215835	0.6800564547385889	0.9629577266127844
ZAF	circumcised	ZAF2002HSRC	2002	2	ZAF_2_DC33	Mopani DM	male	Y020_024	5	8	4.9893203157965464	0.7536985395167953	0.12845965200749032	0.4408171634980235	0.9223503988090318
ZAF	circumcised	ZAF2002HSRC	2002	2	ZAF_2_DC33	Mopani DM	male	Y025_029	5	6	3.1173668766317113	0.9955769715960592	0.00507836875864403	0.9591498603231702	0.9995367862143258
ZAF	circumcised	ZAF2002HSRC	2002	2	ZAF_2_DC33	Mopani DM	male	Y030_034	2	2	1.2570478811473969	0	0	NA	NA
ZAF	circumcised	ZAF2002HSRC	2002	2	ZAF_2_DC33	Mopani DM	male	Y035_039	2	2	1.8537362854360608	1	0	NA	NA
ZAF	circumcised	ZAF2002HSRC	2002	2	ZAF_2_DC33	Mopani DM	male	Y040_044	1	1	1	1	0	NA	NA
ZAF	circumcised	ZAF2002HSRC	2002	2	ZAF_2_DC33	Mopani DM	male	Y045_049	3	3	1.67445864655042	0.25116545263555695	0.23686375701487225	0.02763298539666137	0.7983334550013956
ZAF	circumcised	ZAF2002HSRC	2002	2	ZAF_2_DC33	Mopani DM	male	Y050_054	1	1	1	1	0	NA	NA
ZAF	circumcised	ZAF2002HSRC	2002	2	ZAF_2_DC33	Mopani DM	male	Y055_059	2	2	1.6397885012073867	1	0	NA	NA
ZAF	circumcised	ZAF2002HSRC	2002	2	ZAF_2_DC33	Mopani DM	male	Y065_069	1	1	1	0	0	NA	NA
ZAF	circumcised	ZAF2002HSRC	2002	2	ZAF_2_DC33	Mopani DM	male	Y070_074	2	2	1.64954378847174	1	0	NA	NA
ZAF	circumcised	ZAF2002HSRC	2002	2	ZAF_2_DC33	Mopani DM	male	Y075_079	2	2	1.0163145646493834	0	0	NA	NA
ZAF	circumcised	ZAF2002HSRC	2002	2	ZAF_2_DC33	Mopani DM	male	Y080_999	1	1	1	1	0	NA	NA
ZAF	circumcised	ZAF2002HSRC	2002	2	ZAF_2_DC33	Mopani DM	male	Y015_029	12	26	15.420184803211187	0.8800044850161762	0.06662415132696613	0.6804565728742502	0.9619138596260368
ZAF	circumcised	ZAF2002HSRC	2002	2	ZAF_2_DC33	Mopani DM	male	Y030_049	6	8	4.3804783700797065	0.4377507735838882	0.24522298877538115	0.09947458359150067	0.8458590462067307
ZAF	circumcised	ZAF2002HSRC	2002	2	ZAF_2_DC34	Vhembe DM	male	Y015_049	13	31	16.079132061217983	0.8786994631676888	0.07455677965669451	0.6477556524648086	0.9661426354178502
ZAF	circumcised	ZAF2002HSRC	2002	2	ZAF_2_DC34	Vhembe DM	male	Y015_064	13	33	16.45744274286021	0.87118667388126525	0.07451067215104014	0.6479728950656222	0.9613147435509496
ZAF	circumcised	ZAF2002HSRC	2002	2	ZAF_2_DC34	Vhembe DM	male	Y015_999	13	36	17.812071039797754	0.8835524508854387	0.06670689876530102	0.680434936030738	0.9643342838353296
ZAF	circumcised	ZAF2002HSRC	2002	2	ZAF_2_DC34	Vhembe DM	male	Y050_999	5	5	1.824241793929677	0.9179783873949554	0.0863380128757098	0.5418380607169729	0.9906467826289358
ZAF	circumcised	ZAF2002HSRC	2002	2	ZAF_2_DC34	Vhembe DM	male	Y015_024	8	13	7.591142861711154	0.8449698615635302	0.12312715393142012	0.4634275164736215	0.9717475126451496
ZAF	circumcised	ZAF2002HSRC	2002	2	ZAF_2_DC34	Vhembe DM	male	Y025_034	5	6	3.9640095528630463	0.989927836000724	0.01200635330048976	0.902713324119892	0.9990403386224196
ZAF	circumcised	ZAF2002HSRC	2002	2	ZAF_2_DC34	Vhembe DM	male	Y035_049	6	12	6.021043899051539	0.8195759578897924	0.1330501470675409	0.43781352490002207	0.9636311146013152
ZAF	circumcised	ZAF2002HSRC	2002	2	ZAF_2_DC34	Vhembe DM	male	Y050_064	2	2	1.6465874345480758	0.2683573102283255	0.2781108411677438	0.02233109925524182	0.8548607445973381
ZAF	circumcised	ZAF2002HSRC	2002	2	ZAF_2_DC34	Vhembe DM	male	Y065_999	3	3	1.529191592873892	0.98097862527142	0.02425598026649465	0.8014189480611139	0.9984849462710064
ZAF	circumcised	ZAF2002HSRC	2002	2	ZAF_2_DC34	Vhembe DM	male	Y010_019	13	21	10.043423201490404	0.7607936823792492	0.1732521472543255	0.3298509842962489	0.9535993725961216
ZAF	circumcised	ZAF2002HSRC	2002	2	ZAF_2_DC34	Vhembe DM	male	Y025_049	9	18	8.824230230449164	0.9174351221832416	0.05973838839067345	0.703136220126423	0.9811778192498388
ZAF	circumcised	ZAF2002HSRC	2002	2	ZAF_2_DC34	Vhembe DM	male	Y005_009	11	15	8.108785229741272	0.15463391807554097	0.08175944355395634	0.05095290041836952	0.3839391225386949
ZAF	circumcised	ZAF2002HSRC	2002	2	ZAF_2_DC34	Vhembe DM	male	Y010_014	11	11	5.0940118434532025	0.5770757441749818	0.2289466156299632	0.17831315057863997	0.8956107274933358
ZAF	circumcised	ZAF2002HSRC	2002	2	ZAF_2_DC34	Vhembe DM	male	Y015_019	7	10	5.132311286416446	1	0	NA	NA
ZAF	circumcised	ZAF2002HSRC	2002	2	ZAF_2_DC34	Vhembe DM	male	Y020_024	2	3	2.4814076433522105	0.5589140698388428	0.07359791517137684	0.413779075468015	0.6946345421705412
ZAF	circumcised	ZAF2002HSRC	2002	2	ZAF_2_DC34	Vhembe DM	male	Y025_029	1	1	1	1	0	NA	NA
ZAF	circumcised	ZAF2002HSRC	2002	2	ZAF_2_DC34	Vhembe DM	male	Y030_034	5	5	3.0308243076808026	0.985525143020484	0.01654699361729395	0.8751533100769271	0.9984901144725064
ZAF	circumcised	ZAF2002HSRC	2002	2	ZAF_2_DC34	Vhembe DM	male	Y035_039	5	6	3.1241072088966764	0.8346494276487326	0.14506756517036323	0.3914425766430129	0.9753769310042834
ZAF	circumcised	ZAF2002HSRC	2002	2	ZAF_2_DC34	Vhembe DM	male	Y040_044	4	5	2.200144934076569	0.6373954257497481	0.2728039105456314	0.14812879537915635	0.9467233030155998
ZAF	circumcised	ZAF2002HSRC	2002	2	ZAF_2_DC34	Vhembe DM	male	Y045_049	1	1	1	1	0	NA	NA
ZAF	circumcised	ZAF2002HSRC	2002	2	ZAF_2_DC34	Vhembe DM	male	Y050_054	2	2	1.6465874345480758	0.2683573102283255	0.278551937148598	0.02223516859238251	0.855406213784078
ZAF	circumcised	ZAF2002HSRC	2002	2	ZAF_2_DC34	Vhembe DM	male	Y065_069	1	1	1	0	0	NA	NA
ZAF	circumcised	ZAF2002HSRC	2002	2	ZAF_2_DC34	Vhembe DM	male	Y075_079	1	1	1	1	0	NA	NA
ZAF	circumcised	ZAF2002HSRC	2002	2	ZAF_2_DC34	Vhembe DM	male	Y080_999	1	1	1	1	0	NA	NA
ZAF	circumcised	ZAF2002HSRC	2002	2	ZAF_2_DC34	Vhembe DM	male	Y015_029	8	14	8.57071972199413	0.8654422157279124	0.11296559920280136	0.4899916137079868	0.9773023050505748
ZAF	circumcised	ZAF2002HSRC	2002	2	ZAF_2_DC34	Vhembe DM	male	Y030_049	9	17	8.226057767733408	0.8999545307635571	0.07015347339211155	0.6614086546272776	0.9764284489756148
ZAF	circumcised	ZAF2002HSRC	2002	2	ZAF_2_DC35	Capricorn DM	male	Y015_049	21	41	24.049042191141194	0.6991896219178898	0.08964612547797393	0.5020117331207667	0.8427504429248776
ZAF	circumcised	ZAF2002HSRC	2002	2	ZAF_2_DC35	Capricorn DM	male	Y015_064	21	52	29.472702539677375	0.7276364332259333	0.07996769762261402	0.5478046299385964	0.8548952457109464
ZAF	circumcised	ZAF2002HSRC	2002	2	ZAF_2_DC35	Capricorn DM	male	Y015_999	21	59	33.943223841893996	0.7655535645014022	0.07286148429250373	0.5957320805906481	0.8785778150626086
ZAF	circumcised	ZAF2002HSRC	2002	2	ZAF_2_DC35	Capricorn DM	male	Y050_999	12	18	9.966857863368602	0.9432236005498524	0.05706573053624762	0.6729705720545588	0.9925990161383008
ZAF	circumcised	ZAF2002HSRC	2002	2	ZAF_2_DC35	Capricorn DM	male	Y015_024	17	24	13.491544773673978	0.5815470185396454	0.1223100880548101	0.34164560576601527	0.7882191263689914
ZAF	circumcised	ZAF2002HSRC	2002	2	ZAF_2_DC35	Capricorn DM	male	Y025_034	8	8	5.333667126011658	0.6046687972539098	0.20148004769626	0.22670509009447745	0.8886400395425307
ZAF	circumcised	ZAF2002HSRC	2002	2	ZAF_2_DC35	Capricorn DM	male	Y035_049	7	9	5.579774690427305	0.994868021884899	0.00582245443673528	0.9539982792599762	0.9994484656471356
ZAF	circumcised	ZAF2002HSRC	2002	2	ZAF_2_DC35	Capricorn DM	male	Y050_064	9	11	5.684303282208121	0.8836732912278211	0.1151505874831073	0.45813226814437136	0.9855603639932318
ZAF	circumcised	ZAF2002HSRC	2002	2	ZAF_2_DC35	Capricorn DM	male	Y065_999	5	7	4.48555178634926	1	0	NA	NA
ZAF	circumcised	ZAF2002HSRC	2002	2	ZAF_2_DC35	Capricorn DM	male	Y010_019	13	28	12.628267155065194	0.1448956345596555	0.08077413995479066	0.04508984703506456	0.37813789201257225
ZAF	circumcised	ZAF2002HSRC	2002	2	ZAF_2_DC35	Capricorn DM	male	Y025_049	12	17	10.5913196036679	0.8381839187055946	0.09783437465406712	0.5574964911161393	0.9551500727121416
ZAF	circumcised	ZAF2002HSRC	2002	2	ZAF_2_DC35	Capricorn DM	male	Y005_009	8	9	6.017153325781859	0	0	NA	NA
ZAF	circumcised	ZAF2002HSRC	2002	2	ZAF_2_DC35	Capricorn DM	male	Y010_014	11	16	7.166225612252917	0.01386995595696474	0.01215491322963409	0.00245827847074716	0.07431001347186117
ZAF	circumcised	ZAF2002HSRC	2002	2	ZAF_2_DC35	Capricorn DM	male	Y015_019	10	12	7.352799924531429	0.4325224429177087	0.17258215790949352	0.16115142498675483	0.7514856989838694
ZAF	circumcised	ZAF2002HSRC	2002	2	ZAF_2_DC35	Capricorn DM	male	Y020_024	11	12	6.138797029476084	0.7607490075416452	0.14191769902727103	0.4081925159548211	0.9361370844259536
ZAF	circumcised	ZAF2002HSRC	2002	2	ZAF_2_DC35	Capricorn DM	male	Y025_029	3	3	2.668813521321597	0.7034074194943007	0.262829997435247	0.1671975444870386	0.96553620206401
ZAF	circumcised	ZAF2002HSRC	2002	2	ZAF_2_DC35	Capricorn DM	male	Y030_034	5	5	3.11675743396813	0.45255335119635653	0.2891668485129117	0.07741597803395865	0.8906372182867239
ZAF	circumcised	ZAF2002HSRC	2002	2	ZAF_2_DC35	Capricorn DM	male	Y035_039	1	1	1	1	0	NA	NA
ZAF	circumcised	ZAF2002HSRC	2002	2	ZAF_2_DC35	Capricorn DM	male	Y040_044	4	4	2.9328634876713324	1	0	NA	NA
ZAF	circumcised	ZAF2002HSRC	2002	2	ZAF_2_DC35	Capricorn DM	male	Y045_049	3	4	2.2557036399147137	0.9899213914840572	0.0137946954040472	0.8672978177225362	0.9993229888815204
ZAF	circumcised	ZAF2002HSRC	2002	2	ZAF_2_DC35	Capricorn DM	male	Y050_054	4	5	3.4844737256070775	1	7.207343673393094e-17	0.9999999999999996	1
ZAF	circumcised	ZAF2002HSRC	2002	2	ZAF_2_DC35	Capricorn DM	male	Y055_059	3	3	1.955309109277919	1	0	NA	NA
ZAF	circumcised	ZAF2002HSRC	2002	2	ZAF_2_DC35	Capricorn DM	male	Y060_064	3	3	2.524241890011496	0.4973275840330837	0.3158957377672563	0.07675064305656637	0.9217206287039508
ZAF	circumcised	ZAF2002HSRC	2002	2	ZAF_2_DC35	Capricorn DM	male	Y065_069	3	3	2.4993349375977347	1	0	NA	NA
ZAF	circumcised	ZAF2002HSRC	2002	2	ZAF_2_DC35	Capricorn DM	male	Y070_074	1	1	1	1	0	NA	NA
ZAF	circumcised	ZAF2002HSRC	2002	2	ZAF_2_DC35	Capricorn DM	male	Y075_079	2	2	1.4354659612072496	1	0	NA	NA
ZAF	circumcised	ZAF2002HSRC	2002	2	ZAF_2_DC35	Capricorn DM	male	Y080_999	1	1	1	1	0	NA	NA
ZAF	circumcised	ZAF2002HSRC	2002	2	ZAF_2_DC35	Capricorn DM	male	Y015_029	18	27	16.156511793812804	0.6023699077711957	0.1156463786440893	0.3702907820340382	0.7960307695806518
ZAF	circumcised	ZAF2002HSRC	2002	2	ZAF_2_DC35	Capricorn DM	male	Y030_049	10	14	7.926464103933305	0.8815642914668061	0.08096450777859945	0.6195076082015006	0.9714517656364404
ZAF	circumcised	ZAF2002HSRC	2002	2	ZAF_2_DC36	Waterberg DM	male	Y015_049	13	33	16.589766785135915	0.46576068255445735	0.0799618682202113	0.3171251711751087	0.6207354759164129
ZAF	circumcised	ZAF2002HSRC	2002	2	ZAF_2_DC36	Waterberg DM	male	Y015_064	14	38	19.815080704145412	0.545305613560483	0.07485738959009869	0.39891005865872753	0.6842668036925799
ZAF	circumcised	ZAF2002HSRC	2002	2	ZAF_2_DC36	Waterberg DM	male	Y015_999	14	41	21.119877549096618	0.5595939720984173	0.07058103420537638	0.4202359845861453	0.6901527438211082
ZAF	circumcised	ZAF2002HSRC	2002	2	ZAF_2_DC36	Waterberg DM	male	Y050_999	6	8	4.587785848132461	0.8597501707185777	0.12311041001533982	0.45316742874697785	0.978422997786786
ZAF	circumcised	ZAF2002HSRC	2002	2	ZAF_2_DC36	Waterberg DM	male	Y015_024	9	15	11.467523990995346	0.468692928189365	0.16800913380699908	0.19034900122521084	0.7679834359345523
ZAF	circumcised	ZAF2002HSRC	2002	2	ZAF_2_DC36	Waterberg DM	male	Y025_034	4	5	3.3384799641924503	0.5467161038800306	0.15579961661589875	0.2602264077422962	0.805277926913583
ZAF	circumcised	ZAF2002HSRC	2002	2	ZAF_2_DC36	Waterberg DM	male	Y035_049	9	13	5.850064033077784	0.4042600164764507	0.18531354858376764	0.1305763546982645	0.7540592538340958
ZAF	circumcised	ZAF2002HSRC	2002	2	ZAF_2_DC36	Waterberg DM	male	Y050_064	5	5	3.383948882643253	0.8576381808644271	0.1433554659688138	0.37626208125992067	0.9836503706923656
ZAF	circumcised	ZAF2002HSRC	2002	2	ZAF_2_DC36	Waterberg DM	male	Y065_999	2	3	1.572656274965862	0.8690344631743891	0.14524300687505268	0.35234291631662373	0.9877952909141664
ZAF	circumcised	ZAF2002HSRC	2002	2	ZAF_2_DC36	Waterberg DM	male	Y010_019	10	21	9.828323617548516	0.1541142332216869	0.10103008298408446	0.03835932485372882	0.4541944837974798
ZAF	circumcised	ZAF2002HSRC	2002	2	ZAF_2_DC36	Waterberg DM	male	Y025_049	10	18	9.053109288411596	0.46439889814199337	0.07853226447525329	0.3183283499378149	0.6168438030991454
ZAF	circumcised	ZAF2002HSRC	2002	2	ZAF_2_DC36	Waterberg DM	male	Y005_009	4	5	4.392737463995808	0	0	NA	NA
ZAF	circumcised	ZAF2002HSRC	2002	2	ZAF_2_DC36	Waterberg DM	male	Y010_014	6	9	3.9902835735470945	0.0270176880673399	0.03035988939813081	0.00287893864628004	0.21076875351112476
ZAF	circumcised	ZAF2002HSRC	2002	2	ZAF_2_DC36	Waterberg DM	male	Y015_019	7	12	9.284900713974672	0.32405192734697563	0.16833911486205938	0.09608599355228443	0.6837513817422733
ZAF	circumcised	ZAF2002HSRC	2002	2	ZAF_2_DC36	Waterberg DM	male	Y020_024	3	3	2.394210436979485	0.8807148449762043	0.12970022498852837	0.39639374299895974	0.9880965025060908
ZAF	circumcised	ZAF2002HSRC	2002	2	ZAF_2_DC36	Waterberg DM	male	Y025_029	4	4	2.427294676406851	0.6987957154432818	0.271666178665572	0.15601938104298702	0.966795087838862
ZAF	circumcised	ZAF2002HSRC	2002	2	ZAF_2_DC36	Waterberg DM	male	Y030_034	1	1	1	0	0	NA	NA
ZAF	circumcised	ZAF2002HSRC	2002	2	ZAF_2_DC36	Waterberg DM	male	Y035_039	6	9	3.198785915807786	0.34707156423718966	0.2237663357989289	0.07127409077868195	0.7864079363215545
ZAF	circumcised	ZAF2002HSRC	2002	2	ZAF_2_DC36	Waterberg DM	male	Y040_044	1	1	1	0	0	NA	NA
ZAF	circumcised	ZAF2002HSRC	2002	2	ZAF_2_DC36	Waterberg DM	male	Y045_049	3	3	2.158716306960781	0.9363093648531616	0.07380265834429829	0.5651954758317608	0.9940212182142196
ZAF	circumcised	ZAF2002HSRC	2002	2	ZAF_2_DC36	Waterberg DM	male	Y050_054	3	3	2.2889500010317265	0.8198367945946211	0.18752663231626057	0.2742545494880126	0.9820777399507068
ZAF	circumcised	ZAF2002HSRC	2002	2	ZAF_2_DC36	Waterberg DM	male	Y060_064	2	2	1.9368849480452832	1	0	NA	NA
ZAF	circumcised	ZAF2002HSRC	2002	2	ZAF_2_DC36	Waterberg DM	male	Y070_074	2	2	1.3259208151487487	0.8565058563109271	0.1758213547082727	0.26555643067616047	0.9899533608262634
ZAF	circumcised	ZAF2002HSRC	2002	2	ZAF_2_DC36	Waterberg DM	male	Y075_079	1	1	1	1	0	NA	NA
ZAF	circumcised	ZAF2002HSRC	2002	2	ZAF_2_DC36	Waterberg DM	male	Y015_029	10	19	9.906651710068482	0.5643252714211203	0.2001799317313076	0.20799414233534855	0.8646579393572706
ZAF	circumcised	ZAF2002HSRC	2002	2	ZAF_2_DC36	Waterberg DM	male	Y030_049	9	14	6.845811803206382	0.3488019864461199	0.1861620134129021	0.09702859689330082	0.7275180391226006
ZAF	circumcised	ZAF2002HSRC	2002	2	ZAF_2_DC47	Sekhukhune DM	male	Y015_049	10	25	16.779855097701265	0.8061989288493555	0.0899109479128628	0.5738605789622265	0.9278000364228064
ZAF	circumcised	ZAF2002HSRC	2002	2	ZAF_2_DC47	Sekhukhune DM	male	Y015_064	11	29	17.368739048172472	0.8607961236261286	0.0695105024808377	0.6648433995301257	0.9506816272427504
ZAF	circumcised	ZAF2002HSRC	2002	2	ZAF_2_DC47	Sekhukhune DM	male	Y015_999	11	33	19.497324871737305	0.8874832173143586	0.05927858443168111	0.711315498158065	0.9619035386819744
ZAF	circumcised	ZAF2002HSRC	2002	2	ZAF_2_DC47	Sekhukhune DM	male	Y050_999	6	8	5.63805670803619	1	0	NA	NA
ZAF	circumcised	ZAF2002HSRC	2002	2	ZAF_2_DC47	Sekhukhune DM	male	Y015_024	6	16	10.425334431532164	0.9640626106193638	0.03437286999974303	0.7932879178418006	0.9946955820260588
ZAF	circumcised	ZAF2002HSRC	2002	2	ZAF_2_DC47	Sekhukhune DM	male	Y025_034	2	2	1.9711261790983048	0.5605152623629615	0.3488398336512311	0.07362753453426242	0.9534146716599426
ZAF	circumcised	ZAF2002HSRC	2002	2	ZAF_2_DC47	Sekhukhune DM	male	Y035_049	5	7	5.509729226367605	0.4169628648365894	0.1310867132999297	0.19907219312275232	0.6729583357701305
ZAF	circumcised	ZAF2002HSRC	2002	2	ZAF_2_DC47	Sekhukhune DM	male	Y050_064	4	4	2.9583127083369187	1	0	NA	NA
ZAF	circumcised	ZAF2002HSRC	2002	2	ZAF_2_DC47	Sekhukhune DM	male	Y065_999	4	4	2.6878726704354263	1	0	NA	NA
ZAF	circumcised	ZAF2002HSRC	2002	2	ZAF_2_DC47	Sekhukhune DM	male	Y010_019	8	26	16.72745554880213	0.6493979837531884	0.10811557974794998	0.4220633637369663	0.8244940306288422
ZAF	circumcised	ZAF2002HSRC	2002	2	ZAF_2_DC47	Sekhukhune DM	male	Y025_049	7	9	7.1070688944077345	0.4402847275469012	0.12481596967092484	0.2257082822350342	0.6797650212643859
ZAF	circumcised	ZAF2002HSRC	2002	2	ZAF_2_DC47	Sekhukhune DM	male	Y005_009	7	11	7.852790818132246	0.07007547412794396	0.05592267619339342	0.01382280572135891	0.2883225649239599
ZAF	circumcised	ZAF2002HSRC	2002	2	ZAF_2_DC47	Sekhukhune DM	male	Y010_014	6	10	6.302607509549776	0.1230691559320273	0.08783342481930072	0.02768466231378127	0.40888859519863313
ZAF	circumcised	ZAF2002HSRC	2002	2	ZAF_2_DC47	Sekhukhune DM	male	Y015_019	6	16	10.425334431532164	0.9640626106193638	0.03438496222332427	0.7931757195305299	0.9946991901667264
ZAF	circumcised	ZAF2002HSRC	2002	2	ZAF_2_DC47	Sekhukhune DM	male	Y025_029	2	2	1.9711261790983048	0.5605152623629615	0.34921487360748416	0.07342426711630756	0.9535470259026102
ZAF	circumcised	ZAF2002HSRC	2002	2	ZAF_2_DC47	Sekhukhune DM	male	Y035_039	2	3	2.376788795136498	0.23552552151499773	0.2552014943880488	0.01879192673217762	0.8321048067012605
ZAF	circumcised	ZAF2002HSRC	2002	2	ZAF_2_DC47	Sekhukhune DM	male	Y040_044	2	3	2.867700338869363	0.3839596381350035	0.12632407778495802	0.17953270607206823	0.639677933247881
ZAF	circumcised	ZAF2002HSRC	2002	2	ZAF_2_DC47	Sekhukhune DM	male	Y045_049	1	1	1	1	0	NA	NA
ZAF	circumcised	ZAF2002HSRC	2002	2	ZAF_2_DC47	Sekhukhune DM	male	Y055_059	1	1	1	1	0	NA	NA
ZAF	circumcised	ZAF2002HSRC	2002	2	ZAF_2_DC47	Sekhukhune DM	male	Y060_064	3	3	2.1744475044730973	1	0	NA	NA
ZAF	circumcised	ZAF2002HSRC	2002	2	ZAF_2_DC47	Sekhukhune DM	male	Y065_069	1	1	1	1	0	NA	NA
ZAF	circumcised	ZAF2002HSRC	2002	2	ZAF_2_DC47	Sekhukhune DM	male	Y070_074	1	1	1	1	0	NA	NA
ZAF	circumcised	ZAF2002HSRC	2002	2	ZAF_2_DC47	Sekhukhune DM	male	Y075_079	2	2	1.6660882963676809	1	0	NA	NA
ZAF	circumcised	ZAF2002HSRC	2002	2	ZAF_2_DC47	Sekhukhune DM	male	Y015_029	7	18	11.63564485859028	0.9376306146482356	0.0578506813182462	0.6838216839818382	0.9905211876468324
ZAF	circumcised	ZAF2002HSRC	2002	2	ZAF_2_DC47	Sekhukhune DM	male	Y030_049	5	7	5.509729226367605	0.4169628648365894	0.13106402071195303	0.19910136513629703	0.6729180693030908
ZAF	circumcised	ZAF2002HSRC	2002	2	ZAF_2_DC37	Bojanala Platinum DM	male	Y015_049	22	83	42.193264512790414	0.2773594397252498	0.08003056515427619	0.14928809302907892	0.4563613756687954
ZAF	circumcised	ZAF2002HSRC	2002	2	ZAF_2_DC37	Bojanala Platinum DM	male	Y015_064	22	95	49.804265252513446	0.2862118526088784	0.07759850020182957	0.1599877472051746	0.45775381264507153
ZAF	circumcised	ZAF2002HSRC	2002	2	ZAF_2_DC37	Bojanala Platinum DM	male	Y015_999	22	100	53.85666002884432	0.2903353071976377	0.07040453574523205	0.17314788182044313	0.4442249885019632
ZAF	circumcised	ZAF2002HSRC	2002	2	ZAF_2_DC37	Bojanala Platinum DM	male	Y050_999	13	17	13.440873819752191	0.35656249541234825	0.09306068258628492	0.20015517002205624	0.5509955850990803
ZAF	circumcised	ZAF2002HSRC	2002	2	ZAF_2_DC37	Bojanala Platinum DM	male	Y015_024	19	32	16.942973862232954	0.23943388298597795	0.09104211845905696	0.10567939621097595	0.456133798257519
ZAF	circumcised	ZAF2002HSRC	2002	2	ZAF_2_DC37	Bojanala Platinum DM	male	Y025_034	14	27	13.980716957486978	0.3412128951400807	0.13091671191237764	0.14192591514342914	0.6185970379565493
ZAF	circumcised	ZAF2002HSRC	2002	2	ZAF_2_DC37	Bojanala Platinum DM	male	Y035_049	13	24	12.137828570746665	0.24352607779469823	0.11370324675016644	0.08761141135070302	0.519057431000641
ZAF	circumcised	ZAF2002HSRC	2002	2	ZAF_2_DC37	Bojanala Platinum DM	male	Y050_064	10	12	8.999241936913167	0.35622848822882325	0.14725257939679634	0.13584191163206455	0.6607685222638732
ZAF	circumcised	ZAF2002HSRC	2002	2	ZAF_2_DC37	Bojanala Platinum DM	male	Y065_999	5	5	4.472843671467444	0.3571701440713196	0.2190878923439869	0.07886283037203211	0.7828857921400134
ZAF	circumcised	ZAF2002HSRC	2002	2	ZAF_2_DC37	Bojanala Platinum DM	male	Y010_019	15	22	14.632601218553624	0.11438909374643216	0.05010242737684223	0.04670741304843824	0.2540125826859985
ZAF	circumcised	ZAF2002HSRC	2002	2	ZAF_2_DC37	Bojanala Platinum DM	male	Y025_049	17	51	26.117379496159838	0.29549026350501784	0.11444713214669054	0.12494861485846365	0.551973463953853
ZAF	circumcised	ZAF2002HSRC	2002	2	ZAF_2_DC37	Bojanala Platinum DM	male	Y005_009	6	7	4.63788437494197	0	0	NA	NA
ZAF	circumcised	ZAF2002HSRC	2002	2	ZAF_2_DC37	Bojanala Platinum DM	male	Y010_014	5	10	7.2247006058161	0	0	NA	NA
ZAF	circumcised	ZAF2002HSRC	2002	2	ZAF_2_DC37	Bojanala Platinum DM	male	Y015_019	11	12	7.526405363443029	0.2458713647709843	0.1258072324540239	0.0793948811053474	0.5520824842670439
ZAF	circumcised	ZAF2002HSRC	2002	2	ZAF_2_DC37	Bojanala Platinum DM	male	Y020_024	11	20	10.025813316658551	0.2361916207828102	0.104731220637835	0.09017515132666688	0.49103875163790145
ZAF	circumcised	ZAF2002HSRC	2002	2	ZAF_2_DC37	Bojanala Platinum DM	male	Y025_029	7	13	6.619072020864165	0.3333490666506013	0.156865752477203	0.11139461672181528	0.6660606812377379
ZAF	circumcised	ZAF2002HSRC	2002	2	ZAF_2_DC37	Bojanala Platinum DM	male	Y030_034	10	14	9.1560959234371	0.3528326747103312	0.1649456360587623	0.11686937450812472	0.6919378057587675
ZAF	circumcised	ZAF2002HSRC	2002	2	ZAF_2_DC37	Bojanala Platinum DM	male	Y035_039	8	10	6.293078575427384	0.19279616791107024	0.14573874661272768	0.0367070663206007	0.5995289667489863
ZAF	circumcised	ZAF2002HSRC	2002	2	ZAF_2_DC37	Bojanala Platinum DM	male	Y040_044	6	7	3.248698421222427	0.3244416385136492	0.23226840833022097	0.05676236246304274	0.793077564957783
ZAF	circumcised	ZAF2002HSRC	2002	2	ZAF_2_DC37	Bojanala Platinum DM	male	Y045_049	5	7	5.06596647547214	0.2775806446708688	0.15912520964890536	0.07503688453561197	0.6453783963970089
ZAF	circumcised	ZAF2002HSRC	2002	2	ZAF_2_DC37	Bojanala Platinum DM	male	Y050_054	2	3	2.6911304273869048	0.7971734091905656	0.2293883776242627	0.195934518124084	0.9844701851873928
ZAF	circumcised	ZAF2002HSRC	2002	2	ZAF_2_DC37	Bojanala Platinum DM	male	Y055_059	5	5	3.533960323733792	0.2846813323787699	0.18681520835453935	0.061837816848224	0.7061363193889267
ZAF	circumcised	ZAF2002HSRC	2002	2	ZAF_2_DC37	Bojanala Platinum DM	male	Y060_064	4	4	3.0073179657822062	0.17365847406172324	0.17327390163981843	0.01933105459364077	0.6914030595301267
ZAF	circumcised	ZAF2002HSRC	2002	2	ZAF_2_DC37	Bojanala Platinum DM	male	Y065_069	2	2	1.7413553402463438	0.3073016210383474	0.30306709921239566	0.02651328753862183	0.8784366545857556
ZAF	circumcised	ZAF2002HSRC	2002	2	ZAF_2_DC37	Bojanala Platinum DM	male	Y070_074	2	2	1.9998295301015057	0.5046163355289418	0.3576103627212165	0.05811896941792445	0.9438700309038924
ZAF	circumcised	ZAF2002HSRC	2002	2	ZAF_2_DC37	Bojanala Platinum DM	male	Y075_079	1	1	1	0	0	NA	NA
ZAF	circumcised	ZAF2002HSRC	2002	2	ZAF_2_DC37	Bojanala Platinum DM	male	Y015_029	20	45	22.043249666124552	0.2768963277696892	0.08624578929377442	0.14134616358678542	0.4711159553631156
ZAF	circumcised	ZAF2002HSRC	2002	2	ZAF_2_DC37	Bojanala Platinum DM	male	Y030_049	16	38	20.194329302113033	0.2778988986050055	0.1074360572282865	0.11875838810948608	0.5235887729192231
ZAF	circumcised	ZAF2002HSRC	2002	2	ZAF_2_DC38	Ngaka Modiri Molema DM	male	Y015_049	11	26	13.187742141462111	0.4346455463746443	0.15711808103717448	0.1800342101380953	0.7291415818017426
ZAF	circumcised	ZAF2002HSRC	2002	2	ZAF_2_DC38	Ngaka Modiri Molema DM	male	Y015_064	11	33	17.558642641821045	0.3762385169027348	0.13813058925895183	0.1598765147321495	0.6565726208900053
ZAF	circumcised	ZAF2002HSRC	2002	2	ZAF_2_DC38	Ngaka Modiri Molema DM	male	Y015_999	11	33	17.558642641821045	0.3762385169027348	0.1381291342035776	0.1598781469397555	0.6565698808032387
ZAF	circumcised	ZAF2002HSRC	2002	2	ZAF_2_DC38	Ngaka Modiri Molema DM	male	Y050_999	4	7	4.527478887840878	0.16219981543912768	0.10303226179949812	0.04196731936416919	0.46110112353921456
ZAF	circumcised	ZAF2002HSRC	2002	2	ZAF_2_DC38	Ngaka Modiri Molema DM	male	Y015_024	8	11	6.6336515750154055	0.24284473926740935	0.20180454111334273	0.03597580687337314	0.7337978612342566
ZAF	circumcised	ZAF2002HSRC	2002	2	ZAF_2_DC38	Ngaka Modiri Molema DM	male	Y025_034	3	3	1.753413220648401	0	0	NA	NA
ZAF	circumcised	ZAF2002HSRC	2002	2	ZAF_2_DC38	Ngaka Modiri Molema DM	male	Y035_049	6	12	6.263591817349098	0.6036005237444684	0.20131455407611393	0.2264290821254125	0.8879097529581998
ZAF	circumcised	ZAF2002HSRC	2002	2	ZAF_2_DC38	Ngaka Modiri Molema DM	male	Y050_064	4	7	4.527478887840878	0.16219981543912768	0.10307414199706784	0.041943039994568	0.4612512231808317
ZAF	circumcised	ZAF2002HSRC	2002	2	ZAF_2_DC38	Ngaka Modiri Molema DM	male	Y010_019	9	16	7.47694650034589	0.09987519005881693	0.09979275909076991	0.01244085223615292	0.494256890093219
ZAF	circumcised	ZAF2002HSRC	2002	2	ZAF_2_DC38	Ngaka Modiri Molema DM	male	Y025_049	9	15	7.677095008599255	0.5240878743447985	0.1987106578621846	0.18769450175828076	0.8399576670008623
ZAF	circumcised	ZAF2002HSRC	2002	2	ZAF_2_DC38	Ngaka Modiri Molema DM	male	Y005_009	1	2	2	0	0	NA	NA
ZAF	circumcised	ZAF2002HSRC	2002	2	ZAF_2_DC38	Ngaka Modiri Molema DM	male	Y010_014	6	8	3.2329683920639645	0	0	NA	NA
ZAF	circumcised	ZAF2002HSRC	2002	2	ZAF_2_DC38	Ngaka Modiri Molema DM	male	Y015_019	6	8	6.247193082957798	0.2414771064279003	0.2083154082824575	0.03312842291650773	0.7473403634949036
ZAF	circumcised	ZAF2002HSRC	2002	2	ZAF_2_DC38	Ngaka Modiri Molema DM	male	Y020_024	2	3	2.332812633855177	0.2857620997244579	0.057751541795412	0.18684590481976449	0.4106021895784763
ZAF	circumcised	ZAF2002HSRC	2002	2	ZAF_2_DC38	Ngaka Modiri Molema DM	male	Y025_029	1	1	1	0	0	NA	NA
ZAF	circumcised	ZAF2002HSRC	2002	2	ZAF_2_DC38	Ngaka Modiri Molema DM	male	Y030_034	2	2	1.623628414290746	0	0	NA	NA
ZAF	circumcised	ZAF2002HSRC	2002	2	ZAF_2_DC38	Ngaka Modiri Molema DM	male	Y035_039	4	5	2.383151256518281	0.8581811635121512	0.1503870725628225	0.34942295663663236	0.9855443129952992
ZAF	circumcised	ZAF2002HSRC	2002	2	ZAF_2_DC38	Ngaka Modiri Molema DM	male	Y040_044	5	5	2.723820580568761	0.41845727715292935	0.28420965350940636	0.06797917362566577	0.8765258627632903
ZAF	circumcised	ZAF2002HSRC	2002	2	ZAF_2_DC38	Ngaka Modiri Molema DM	male	Y045_049	2	2	1.6309237311291842	0.26214557297807123	0.2742487481043671	0.0215880921694022	0.8512065511764823
ZAF	circumcised	ZAF2002HSRC	2002	2	ZAF_2_DC38	Ngaka Modiri Molema DM	male	Y050_054	2	2	1.314711668109528	0	0	NA	NA
ZAF	circumcised	ZAF2002HSRC	2002	2	ZAF_2_DC38	Ngaka Modiri Molema DM	male	Y055_059	3	3	1.9367001809326896	0.3663652965378292	0.3176378856161941	0.03806520253744049	0.8941606170289432
ZAF	circumcised	ZAF2002HSRC	2002	2	ZAF_2_DC38	Ngaka Modiri Molema DM	male	Y060_064	2	2	1.7689938844775912	0	0	NA	NA
ZAF	circumcised	ZAF2002HSRC	2002	2	ZAF_2_DC38	Ngaka Modiri Molema DM	male	Y015_029	8	12	6.775183461832712	0.2401981681547665	0.1996715048488071	0.03571087607603326	0.7296305867659683
ZAF	circumcised	ZAF2002HSRC	2002	2	ZAF_2_DC38	Ngaka Modiri Molema DM	male	Y030_049	8	14	7.599945953798911	0.5267946226531065	0.19916207711881545	0.18867883751852377	0.8419993664900375
ZAF	circumcised	ZAF2002HSRC	2002	2	ZAF_2_DC39	Ruth Segomotsi Mompati DM	male	Y015_049	8	20	14.028745845418218	0.32938340647158804	0.15936352471295895	0.10668936516761678	0.6688664442670712
ZAF	circumcised	ZAF2002HSRC	2002	2	ZAF_2_DC39	Ruth Segomotsi Mompati DM	male	Y015_064	9	26	16.6668803721137	0.36212785859183266	0.14830537637948818	0.13889316054305892	0.6664633866961669
ZAF	circumcised	ZAF2002HSRC	2002	2	ZAF_2_DC39	Ruth Segomotsi Mompati DM	male	Y015_999	9	26	16.6668803721137	0.36212785859183266	0.14830381414380894	0.13889474594377385	0.6664604401052867
ZAF	circumcised	ZAF2002HSRC	2002	2	ZAF_2_DC39	Ruth Segomotsi Mompati DM	male	Y050_999	5	6	3.0783250532010453	0.46448266797044874	0.2686859538311221	0.0945373427328152	0.8781292886466567
ZAF	circumcised	ZAF2002HSRC	2002	2	ZAF_2_DC39	Ruth Segomotsi Mompati DM	male	Y015_024	5	10	7.0615006658491755	0.29539817460502377	0.18855640486691264	0.06630536002917026	0.7122345158324612
ZAF	circumcised	ZAF2002HSRC	2002	2	ZAF_2_DC39	Ruth Segomotsi Mompati DM	male	Y025_034	2	2	1.022915040341151	1	0	NA	NA
ZAF	circumcised	ZAF2002HSRC	2002	2	ZAF_2_DC39	Ruth Segomotsi Mompati DM	male	Y035_049	6	8	6.149296854771592	0.22312462699234	0.14209202766011406	0.05446509256541897	0.5888205886355026
ZAF	circumcised	ZAF2002HSRC	2002	2	ZAF_2_DC39	Ruth Segomotsi Mompati DM	male	Y050_064	5	6	3.0783250532010453	0.46448266797044874	0.2687951683687254	0.09446370373067348	0.8782213552203137
ZAF	circumcised	ZAF2002HSRC	2002	2	ZAF_2_DC39	Ruth Segomotsi Mompati DM	male	Y010_019	6	15	8.594514883223457	0.10000979710704412	0.05959691195049452	0.02945862873567422	0.2891811548392115
ZAF	circumcised	ZAF2002HSRC	2002	2	ZAF_2_DC39	Ruth Segomotsi Mompati DM	male	Y025_049	7	10	7.122303951352592	0.3566649077892952	0.16975316205860003	0.11507995479845393	0.7026882553469783
ZAF	circumcised	ZAF2002HSRC	2002	2	ZAF_2_DC39	Ruth Segomotsi Mompati DM	male	Y005_009	6	10	6.693791359501601	0	0	NA	NA
ZAF	circumcised	ZAF2002HSRC	2002	2	ZAF_2_DC39	Ruth Segomotsi Mompati DM	male	Y010_014	4	8	3.9840665750784834	0	0	NA	NA
ZAF	circumcised	ZAF2002HSRC	2002	2	ZAF_2_DC39	Ruth Segomotsi Mompati DM	male	Y015_019	4	7	4.623948695384078	0.1795734570445025	0.10538189393349907	0.05111599413787925	0.4707108380187095
ZAF	circumcised	ZAF2002HSRC	2002	2	ZAF_2_DC39	Ruth Segomotsi Mompati DM	male	Y020_024	2	3	2.935337535213612	0.4032999456532486	0.3407826904522043	0.04041751956168627	0.9155810457188914
ZAF	circumcised	ZAF2002HSRC	2002	2	ZAF_2_DC39	Ruth Segomotsi Mompati DM	male	Y025_029	2	2	1.022915040341151	1	0	NA	NA
ZAF	circumcised	ZAF2002HSRC	2002	2	ZAF_2_DC39	Ruth Segomotsi Mompati DM	male	Y035_039	2	2	1.9786905606367464	0	0	NA	NA
ZAF	circumcised	ZAF2002HSRC	2002	2	ZAF_2_DC39	Ruth Segomotsi Mompati DM	male	Y040_044	3	3	2.0947397919066337	0.2033833260087771	0.21094995497317712	0.01950902932661017	0.76613490523952
ZAF	circumcised	ZAF2002HSRC	2002	2	ZAF_2_DC39	Ruth Segomotsi Mompati DM	male	Y045_049	3	3	2.134565586448589	0.4030161644156038	0.328862608704045	0.04427952047191996	0.9077206657274935
ZAF	circumcised	ZAF2002HSRC	2002	2	ZAF_2_DC39	Ruth Segomotsi Mompati DM	male	Y050_054	2	2	1.2900293834515346	0.8709286599797137	0.15947995935765397	0.294957614258772	0.9908952795052705
ZAF	circumcised	ZAF2002HSRC	2002	2	ZAF_2_DC39	Ruth Segomotsi Mompati DM	male	Y055_059	1	1	1	0	0	NA	NA
ZAF	circumcised	ZAF2002HSRC	2002	2	ZAF_2_DC39	Ruth Segomotsi Mompati DM	male	Y060_064	3	3	2.5718140107635494	0.49631870004841816	0.3127221913520111	0.07823629008923837	0.9196132893170552
ZAF	circumcised	ZAF2002HSRC	2002	2	ZAF_2_DC39	Ruth Segomotsi Mompati DM	male	Y015_029	6	12	7.906722795243196	0.41966652283794614	0.1889229687449987	0.13651781656218884	0.7678540026101268
ZAF	circumcised	ZAF2002HSRC	2002	2	ZAF_2_DC39	Ruth Segomotsi Mompati DM	male	Y030_049	6	8	6.149296854771592	0.22312462699234	0.14206742992814492	0.05447941754208702	0.5887532492161247
ZAF	circumcised	ZAF2002HSRC	2002	2	ZAF_2_DC40	Dr K Kaunda DM	male	Y015_049	13	29	15.400862573027943	0.2005702862899459	0.07360051848589062	0.09259098808104552	0.3815283326640321
ZAF	circumcised	ZAF2002HSRC	2002	2	ZAF_2_DC40	Dr K Kaunda DM	male	Y015_064	13	38	19.16364259360667	0.13940359041353917	0.05811556206102747	0.05898414309752515	0.2950850692964392
ZAF	circumcised	ZAF2002HSRC	2002	2	ZAF_2_DC40	Dr K Kaunda DM	male	Y015_999	14	42	21.161663746397227	0.12096639857043166	0.05593625149432296	0.04678222248058345	0.2784264257554032
ZAF	circumcised	ZAF2002HSRC	2002	2	ZAF_2_DC40	Dr K Kaunda DM	male	Y050_999	9	13	6.664173745055774	0	0	NA	NA
ZAF	circumcised	ZAF2002HSRC	2002	2	ZAF_2_DC40	Dr K Kaunda DM	male	Y015_024	10	14	6.8788132833198246	0.08931537545642568	0.08117380333309353	0.01368025455176793	0.40950333669852346
ZAF	circumcised	ZAF2002HSRC	2002	2	ZAF_2_DC40	Dr K Kaunda DM	male	Y025_034	3	3	2.2848025730324584	0	0	NA	NA
ZAF	circumcised	ZAF2002HSRC	2002	2	ZAF_2_DC40	Dr K Kaunda DM	male	Y035_049	10	12	7.039606154573366	0.4825818292313289	0.1481002291760618	0.2257972846691481	0.7489075493956548
ZAF	circumcised	ZAF2002HSRC	2002	2	ZAF_2_DC40	Dr K Kaunda DM	male	Y050_064	7	9	4.467992295593688	0	0	NA	NA
ZAF	circumcised	ZAF2002HSRC	2002	2	ZAF_2_DC40	Dr K Kaunda DM	male	Y065_999	4	4	2.1965824087737533	0	0	NA	NA
ZAF	circumcised	ZAF2002HSRC	2002	2	ZAF_2_DC40	Dr K Kaunda DM	male	Y010_019	10	17	9.92927491151808	0.11388681749710446	0.11371863836680732	0.0139223497266966	0.5391597705062995
ZAF	circumcised	ZAF2002HSRC	2002	2	ZAF_2_DC40	Dr K Kaunda DM	male	Y025_049	12	15	8.632387821609377	0.30556440296331316	0.12457049451666928	0.1222225075620055	0.5816796173817635
ZAF	circumcised	ZAF2002HSRC	2002	2	ZAF_2_DC40	Dr K Kaunda DM	male	Y005_009	7	10	6.4039172298586156	0	0	NA	NA
ZAF	circumcised	ZAF2002HSRC	2002	2	ZAF_2_DC40	Dr K Kaunda DM	male	Y010_014	6	7	5.9385986933211	0.1826863009942483	0.16810065810227195	0.02401313661383461	0.6700349366834297
ZAF	circumcised	ZAF2002HSRC	2002	2	ZAF_2_DC40	Dr K Kaunda DM	male	Y015_019	8	10	5.0785180159860985	0.07277587754941328	0.08098488946991672	0.00741327960379461	0.4520032295134147
ZAF	circumcised	ZAF2002HSRC	2002	2	ZAF_2_DC40	Dr K Kaunda DM	male	Y020_024	4	4	1.9501789637324016	0.151025962140552	0.1663995058123334	0.01378616280980842	0.6936106521706816
ZAF	circumcised	ZAF2002HSRC	2002	2	ZAF_2_DC40	Dr K Kaunda DM	male	Y025_029	3	3	2.2848025730324584	0	0	NA	NA
ZAF	circumcised	ZAF2002HSRC	2002	2	ZAF_2_DC40	Dr K Kaunda DM	male	Y035_039	2	2	1.901926820238022	0.38646017221575535	0.33607000379504237	0.03768048555919483	0.910174828980824
ZAF	circumcised	ZAF2002HSRC	2002	2	ZAF_2_DC40	Dr K Kaunda DM	male	Y040_044	5	5	2.535339713614494	0.522609448042974	0.3095738937295547	0.08774473202921106	0.9257032865257596
ZAF	circumcised	ZAF2002HSRC	2002	2	ZAF_2_DC40	Dr K Kaunda DM	male	Y045_049	5	5	2.8848266767396695	0.49547451276404514	0.29626132547768375	0.08778870151552444	0.9092683449932396
ZAF	circumcised	ZAF2002HSRC	2002	2	ZAF_2_DC40	Dr K Kaunda DM	male	Y050_054	3	3	1.6854298378203756	0	0	NA	NA
ZAF	circumcised	ZAF2002HSRC	2002	2	ZAF_2_DC40	Dr K Kaunda DM	male	Y055_059	4	4	1.5063848944380906	0	0	NA	NA
ZAF	circumcised	ZAF2002HSRC	2002	2	ZAF_2_DC40	Dr K Kaunda DM	male	Y060_064	2	2	1.901926820238022	0	0	NA	NA
ZAF	circumcised	ZAF2002HSRC	2002	2	ZAF_2_DC40	Dr K Kaunda DM	male	Y065_069	3	3	2.2132317681029163	0	0	NA	NA
ZAF	circumcised	ZAF2002HSRC	2002	2	ZAF_2_DC40	Dr K Kaunda DM	male	Y075_079	1	1	1	0	0	NA	NA
ZAF	circumcised	ZAF2002HSRC	2002	2	ZAF_2_DC40	Dr K Kaunda DM	male	Y015_029	11	17	9.118116369612748	0.06431644974062534	0.05196473732232813	0.0124947577022352	0.2718906701020161
ZAF	circumcised	ZAF2002HSRC	2002	2	ZAF_2_DC40	Dr K Kaunda DM	male	Y030_049	10	12	7.039606154573366	0.4825818292313289	0.14807459135667228	0.2258324661327099	0.7488697051241004
ZAF	circumcised	ZAF2002HSRC	2002	2	ZAF_2_EKU	Ekurhuleni MM	male	Y015_049	36	117	41.72852696561542	0.4465517709156735	0.07551067992009246	0.30715612180067203	0.5948911827549356
ZAF	circumcised	ZAF2002HSRC	2002	2	ZAF_2_EKU	Ekurhuleni MM	male	Y015_064	36	137	43.68938788995778	0.5210928826487803	0.08606817992471422	0.356280788849765	0.681437693248547
ZAF	circumcised	ZAF2002HSRC	2002	2	ZAF_2_EKU	Ekurhuleni MM	male	Y015_999	36	142	45.85189567061336	0.5115513572529821	0.08484512867155573	0.34993722588702936	0.6707860641248387
ZAF	circumcised	ZAF2002HSRC	2002	2	ZAF_2_EKU	Ekurhuleni MM	male	Y050_999	17	25	8.066968897836343	0.6872391700433386	0.15188491462986375	0.35486249124427754	0.897726999879229
ZAF	circumcised	ZAF2002HSRC	2002	2	ZAF_2_EKU	Ekurhuleni MM	male	Y015_024	20	38	16.99602717193406	0.34265266770153274	0.07378332824310463	0.21525622854768617	0.4976344428357303
ZAF	circumcised	ZAF2002HSRC	2002	2	ZAF_2_EKU	Ekurhuleni MM	male	Y025_034	20	36	15.936621218518589	0.5389034162595446	0.12617060429194998	0.3016916547541616	0.759714141911636
ZAF	circumcised	ZAF2002HSRC	2002	2	ZAF_2_EKU	Ekurhuleni MM	male	Y035_049	26	43	15.628893372653392	0.45363753948995006	0.12715130800438673	0.23299484890141792	0.6941321007798501
ZAF	circumcised	ZAF2002HSRC	2002	2	ZAF_2_EKU	Ekurhuleni MM	male	Y050_064	14	20	6.5921900906585735	0.7469031418496833	0.15138810037818548	0.38049776207475905	0.934119540493299
ZAF	circumcised	ZAF2002HSRC	2002	2	ZAF_2_EKU	Ekurhuleni MM	male	Y065_999	5	5	3.630303767516256	0.19321220180548393	0.1827527452826385	0.02349705100226249	0.7044458994334952
ZAF	circumcised	ZAF2002HSRC	2002	2	ZAF_2_EKU	Ekurhuleni MM	male	Y010_019	19	34	17.075571097479042	0.13860053504607342	0.06997779530016389	0.04853361848142912	0.3366682591294194
ZAF	circumcised	ZAF2002HSRC	2002	2	ZAF_2_EKU	Ekurhuleni MM	male	Y025_049	34	79	27.77319646781435	0.4809330714043542	0.09614585446701655	0.3033972959330151	0.6634178210968612
ZAF	circumcised	ZAF2002HSRC	2002	2	ZAF_2_EKU	Ekurhuleni MM	male	Y005_009	17	29	14.006573430568965	0.07588858292369549	0.06422401067853943	0.0134599554894676	0.33078253745869535
ZAF	circumcised	ZAF2002HSRC	2002	2	ZAF_2_EKU	Ekurhuleni MM	male	Y010_014	11	14	6.748885190395484	0	0	NA	NA
ZAF	circumcised	ZAF2002HSRC	2002	2	ZAF_2_EKU	Ekurhuleni MM	male	Y015_019	15	20	10.46420338115768	0.2126642127830229	0.10709909841003872	0.0715845801018303	0.4861832326657563
ZAF	circumcised	ZAF2002HSRC	2002	2	ZAF_2_EKU	Ekurhuleni MM	male	Y020_024	11	18	6.776817574425365	0.5004368985702874	0.12485636866472694	0.2734657786684384	0.7272281033157441
ZAF	circumcised	ZAF2002HSRC	2002	2	ZAF_2_EKU	Ekurhuleni MM	male	Y025_029	11	18	11.042626287091442	0.47196238966412785	0.13107761315265531	0.24174444448911817	0.7147573499909271
ZAF	circumcised	ZAF2002HSRC	2002	2	ZAF_2_EKU	Ekurhuleni MM	male	Y030_034	14	18	5.805635036331907	0.6180431367826561	0.21440142666626355	0.21435992497977055	0.9056245146601404
ZAF	circumcised	ZAF2002HSRC	2002	2	ZAF_2_EKU	Ekurhuleni MM	male	Y035_039	14	17	8.295122583161508	0.23574169031715753	0.12518572525322627	0.0732361285738309	0.5462850147413284
ZAF	circumcised	ZAF2002HSRC	2002	2	ZAF_2_EKU	Ekurhuleni MM	male	Y040_044	11	14	5.398519193639801	0.699400854298778	0.14410474967839665	0.3777814176013277	0.8991547963724162
ZAF	circumcised	ZAF2002HSRC	2002	2	ZAF_2_EKU	Ekurhuleni MM	male	Y045_049	10	12	2.8353839317389613	0.3944152669191719	0.25513396042636777	0.0743053607063503	0.8408787514288034
ZAF	circumcised	ZAF2002HSRC	2002	2	ZAF_2_EKU	Ekurhuleni MM	male	Y050_054	10	10	4.124920626168761	0.8598672363742521	0.11915956571524285	0.4690284595898376	0.9770769041291212
ZAF	circumcised	ZAF2002HSRC	2002	2	ZAF_2_EKU	Ekurhuleni MM	male	Y055_059	6	6	2.38478902026984	0.7670184670749082	0.2284969746989528	0.2117240161477316	0.9758180112806067
ZAF	circumcised	ZAF2002HSRC	2002	2	ZAF_2_EKU	Ekurhuleni MM	male	Y060_064	4	4	1.5884500456757285	0.03890586063783471	0.04871888145482924	0.0031393490515706202	0.3422554132101612
ZAF	circumcised	ZAF2002HSRC	2002	2	ZAF_2_EKU	Ekurhuleni MM	male	Y065_069	3	3	1.752268400231991	0	0	NA	NA
ZAF	circumcised	ZAF2002HSRC	2002	2	ZAF_2_EKU	Ekurhuleni MM	male	Y070_074	2	2	1.956506799886861	0.42545131192384994	0.349690482887917	0.04293076393903074	0.9243811157546838
ZAF	circumcised	ZAF2002HSRC	2002	2	ZAF_2_EKU	Ekurhuleni MM	male	Y015_029	24	56	27.748482858854548	0.387118599049458	0.07830805031655441	0.24855466192375708	0.5467270001744435
ZAF	circumcised	ZAF2002HSRC	2002	2	ZAF_2_EKU	Ekurhuleni MM	male	Y030_049	33	61	20.52814763405864	0.4828152563680944	0.109992504240363	0.2824965771134426	0.6888137192452701
ZAF	circumcised	ZAF2002HSRC	2002	2	ZAF_2_JHB	Johannesburg MM	male	Y015_049	50	171	62.58209296846373	0.3487487199489785	0.03795724394422615	0.27846331965127874	0.4262932421438294
ZAF	circumcised	ZAF2002HSRC	2002	2	ZAF_2_JHB	Johannesburg MM	male	Y015_064	52	208	72.92099975340263	0.32964953156872284	0.03323178195974655	0.2680544086786034	0.3977078367237731
ZAF	circumcised	ZAF2002HSRC	2002	2	ZAF_2_JHB	Johannesburg MM	male	Y015_999	53	213	75.44120149059482	0.3241992224683155	0.03372435902266693	0.2618780206239232	0.3934459936055503
ZAF	circumcised	ZAF2002HSRC	2002	2	ZAF_2_JHB	Johannesburg MM	male	Y050_999	27	42	12.932099616452636	0.1948677942970393	0.06909387652132974	0.09263956610225844	0.36457845618967305
ZAF	circumcised	ZAF2002HSRC	2002	2	ZAF_2_JHB	Johannesburg MM	male	Y015_024	36	70	26.25897651431061	0.24877153323906265	0.083321140962530793	0.12142417876511488	0.4424221589772147
ZAF	circumcised	ZAF2002HSRC	2002	2	ZAF_2_JHB	Johannesburg MM	male	Y025_034	30	50	21.620025393839796	0.4081003094854141	0.0892081075397288	0.2505548050187719	0.5871042246219904
ZAF	circumcised	ZAF2002HSRC	2002	2	ZAF_2_JHB	Johannesburg MM	male	Y035_049	33	51	17.03260214295746	0.3879570719100836	0.08124649592712578	0.244799418526027	0.5534768672560262
ZAF	circumcised	ZAF2002HSRC	2002	2	ZAF_2_JHB	Johannesburg MM	male	Y050_064	25	37	10.35762197028601	0.20873619553220008	0.08781807564487312	0.08512484260763005	0.4278932933286577
ZAF	circumcised	ZAF2002HSRC	2002	2	ZAF_2_JHB	Johannesburg MM	male	Y065_999	5	5	2.690762920056252	0.12611189080738097	0.13385118000848154	0.0131742498171402	0.6093697353727346
ZAF	circumcised	ZAF2002HSRC	2002	2	ZAF_2_JHB	Johannesburg MM	male	Y010_019	32	66	26.36733380171007	0.12273077437125764	0.05645577719064559	0.04767361634622758	0.28107976708568744
ZAF	circumcised	ZAF2002HSRC	2002	2	ZAF_2_JHB	Johannesburg MM	male	Y025_049	42	101	37.95764518085437	0.3978708424470333	0.06502573362328451	0.27962304002051425	0.5293769148817901
ZAF	circumcised	ZAF2002HSRC	2002	2	ZAF_2_JHB	Johannesburg MM	male	Y005_009	17	19	8.737369175985306	0.14941999044489906	0.11725669396365342	0.02799264668177805	0.5172697994672097
ZAF	circumcised	ZAF2002HSRC	2002	2	ZAF_2_JHB	Johannesburg MM	male	Y010_014	22	34	15.642872286350327	0.07717434574477738	0.04573026162474186	0.02320542115626863	0.2274342353496938
ZAF	circumcised	ZAF2002HSRC	2002	2	ZAF_2_JHB	Johannesburg MM	male	Y015_019	23	32	10.727117613741688	0.19053763440860216	0.1372848993091183	0.03950161458394601	0.5739705601140833
ZAF	circumcised	ZAF2002HSRC	2002	2	ZAF_2_JHB	Johannesburg MM	male	Y020_024	25	38	15.943690866006255	0.2991043519916274	0.11162637152844966	0.1306552181872309	0.5478642015638167
ZAF	circumcised	ZAF2002HSRC	2002	2	ZAF_2_JHB	Johannesburg MM	male	Y025_029	20	27	11.121821879930945	0.22899337010831547	0.10470747382031528	0.0849920615889409	0.4870946270035737
ZAF	circumcised	ZAF2002HSRC	2002	2	ZAF_2_JHB	Johannesburg MM	male	Y030_034	17	23	10.58650362910126	0.5736854649492389	0.14470379681838652	0.2967675339370896	0.8110038427139814
ZAF	circumcised	ZAF2002HSRC	2002	2	ZAF_2_JHB	Johannesburg MM	male	Y035_039	17	20	6.669153595311335	0.3064132760604685	0.16654985280180562	0.0868342738584711	0.6723940287127474
ZAF	circumcised	ZAF2002HSRC	2002	2	ZAF_2_JHB	Johannesburg MM	male	Y040_044	11	14	4.914204396494312	0.10742889576577154	0.08102296259966456	0.02245790272864388	0.3867118188817701
ZAF	circumcised	ZAF2002HSRC	2002	2	ZAF_2_JHB	Johannesburg MM	male	Y045_049	17	17	7.220128335245226	0.5519048998870444	0.18072026670581912	0.22725343989195	0.8376200698202791
ZAF	circumcised	ZAF2002HSRC	2002	2	ZAF_2_JHB	Johannesburg MM	male	Y050_054	12	18	4.391820961947669	0.09554419540358287	0.05993893715757938	0.02641118371033801	0.29146334625673603
ZAF	circumcised	ZAF2002HSRC	2002	2	ZAF_2_JHB	Johannesburg MM	male	Y055_059	11	12	3.5712574705013456	0.2464139380298886	0.17264768416442072	0.05020688478989559	0.6691694843024789
ZAF	circumcised	ZAF2002HSRC	2002	2	ZAF_2_JHB	Johannesburg MM	male	Y060_064	6	7	3.0083198689294584	0.284271753193189	0.17381400773009123	0.06928412680169152	0.6793962131778148
ZAF	circumcised	ZAF2002HSRC	2002	2	ZAF_2_JHB	Johannesburg MM	male	Y065_069	2	2	1.1134019767751475	0	0	NA	NA
ZAF	circumcised	ZAF2002HSRC	2002	2	ZAF_2_JHB	Johannesburg MM	male	Y070_074	1	1	1	1	0	NA	NA
ZAF	circumcised	ZAF2002HSRC	2002	2	ZAF_2_JHB	Johannesburg MM	male	Y075_079	2	2	1.0707769558751383	0	0	NA	NA
ZAF	circumcised	ZAF2002HSRC	2002	2	ZAF_2_JHB	Johannesburg MM	male	Y015_029	42	97	37.24755910353984	0.24234618889118115	0.07761422557593893	0.12256729206784509	0.4227782743755726
ZAF	circumcised	ZAF2002HSRC	2002	2	ZAF_2_JHB	Johannesburg MM	male	Y030_049	39	74	27.34826457242997	0.4501612014955013	0.07640028274303098	0.30895753376761054	0.5998784431431037
ZAF	circumcised	ZAF2002HSRC	2002	2	ZAF_2_TSH	Tshwane MM	male	Y015_049	37	90	37.01135353732853	0.4118846831174882	0.09160336179898902	0.2502356899516834	0.5950776084191667
ZAF	circumcised	ZAF2002HSRC	2002	2	ZAF_2_TSH	Tshwane MM	male	Y015_064	39	103	41.84815670971651	0.432834342276481	0.0863497628614206	0.27693698417702645	0.6032711430323847
ZAF	circumcised	ZAF2002HSRC	2002	2	ZAF_2_TSH	Tshwane MM	male	Y015_999	39	106	43.556640745397765	0.4274484853768885	0.08488650235295733	0.274466061427475	0.5956909344336097
ZAF	circumcised	ZAF2002HSRC	2002	2	ZAF_2_TSH	Tshwane MM	male	Y050_999	11	16	6.545797091238787	0.5162990750771697	0.19782626560380473	0.18431833072979603	0.8344913148051054
ZAF	circumcised	ZAF2002HSRC	2002	2	ZAF_2_TSH	Tshwane MM	male	Y015_024	27	37	17.739208506349225	0.4341388242456139	0.14376407183439585	0.19592269988248845	0.7072378184154366
ZAF	circumcised	ZAF2002HSRC	2002	2	ZAF_2_TSH	Tshwane MM	male	Y025_034	16	24	14.845139121884426	0.4488950496905889	0.11366172207099529	0.24868554326060033	0.6671588381264362
ZAF	circumcised	ZAF2002HSRC	2002	2	ZAF_2_TSH	Tshwane MM	male	Y035_049	21	29	10.438229215953369	0.3715538330299114	0.15859257282604397	0.1350823317229113	0.6911789208947305
ZAF	circumcised	ZAF2002HSRC	2002	2	ZAF_2_TSH	Tshwane MM	male	Y050_064	10	13	4.885267888209192	0.5761634750068744	0.19472099972133655	0.22169696484280815	0.86644575000347
ZAF	circumcised	ZAF2002HSRC	2002	2	ZAF_2_TSH	Tshwane MM	male	Y065_999	2	3	2.6755682916994052	0.21460976827463932	0.23912225499417764	0.01666032093331301	0.8150563397023014
ZAF	circumcised	ZAF2002HSRC	2002	2	ZAF_2_TSH	Tshwane MM	male	Y010_019	28	46	21.01008454676463	0.28454625183410254	0.10436041808511295	0.12711059050136458	0.5206654924404707
ZAF	circumcised	ZAF2002HSRC	2002	2	ZAF_2_TSH	Tshwane MM	male	Y025_049	26	53	21.372921587485862	0.4006769409237597	0.09625578799189444	0.23356703478732652	0.5945934459675938
ZAF	circumcised	ZAF2002HSRC	2002	2	ZAF_2_TSH	Tshwane MM	male	Y005_009	15	17	4.501214983169524	0.09138437409481076	0.08048804367550053	0.01482166557697257	0.4020423204915289
ZAF	circumcised	ZAF2002HSRC	2002	2	ZAF_2_TSH	Tshwane MM	male	Y010_014	19	24	10.976961632783173	0.10875005483688836	0.0866621660284749	0.02071357639234142	0.41311311623070296
ZAF	circumcised	ZAF2002HSRC	2002	2	ZAF_2_TSH	Tshwane MM	male	Y015_019	18	22	10.055729641242344	0.4894965403029551	0.19176010807950017	0.17565672722664072	0.8118407189517742
ZAF	circumcised	ZAF2002HSRC	2002	2	ZAF_2_TSH	Tshwane MM	male	Y020_024	11	15	7.734231623134081	0.3694845687151011	0.19688037073685785	0.1005794322276112	0.7543494363403793
ZAF	circumcised	ZAF2002HSRC	2002	2	ZAF_2_TSH	Tshwane MM	male	Y025_029	8	13	7.061042122149396	0.5422586726099506	0.12696370661334844	0.3029900799558899	0.7635022522346573
ZAF	circumcised	ZAF2002HSRC	2002	2	ZAF_2_TSH	Tshwane MM	male	Y030_034	9	11	7.803831992163275	0.3580285200746607	0.1855674685796301	0.10281486121606428	0.7307576305188805
ZAF	circumcised	ZAF2002HSRC	2002	2	ZAF_2_TSH	Tshwane MM	male	Y035_039	14	17	6.151082208675846	0.32961879197261723	0.14588251762397866	0.11879825699507957	0.6419965815881199
ZAF	circumcised	ZAF2002HSRC	2002	2	ZAF_2_TSH	Tshwane MM	male	Y040_044	5	6	4.12394698574223	0.7097017099571951	0.14908663064096633	0.3718335513624678	0.909884903935296
ZAF	circumcised	ZAF2002HSRC	2002	2	ZAF_2_TSH	Tshwane MM	male	Y045_049	6	6	2.57855411620485	0.3484422125815645	0.2691536367407826	0.04975961853219398	0.8452372185887173
ZAF	circumcised	ZAF2002HSRC	2002	2	ZAF_2_TSH	Tshwane MM	male	Y050_054	6	8	6.418156192032796	0.39332173749902566	0.1793257892707034	0.1293961264888157	0.7387665106925081
ZAF	circumcised	ZAF2002HSRC	2002	2	ZAF_2_TSH	Tshwane MM	male	Y055_059	2	2	1.2690214050746975	0.8794790987294046	0.15056814559687576	0.31074306780979005	0.9916047697931284
ZAF	circumcised	ZAF2002HSRC	2002	2	ZAF_2_TSH	Tshwane MM	male	Y060_064	3	3	2.391796466474273	0	0	NA	NA
ZAF	circumcised	ZAF2002HSRC	2002	2	ZAF_2_TSH	Tshwane MM	male	Y065_069	2	2	1.7340888686163294	0.30420455323706236	0.30135407065212644	0.02613929347868089	0.8768699804372703
ZAF	circumcised	ZAF2002HSRC	2002	2	ZAF_2_TSH	Tshwane MM	male	Y080_999	1	1	1	0	0	NA	NA
ZAF	circumcised	ZAF2002HSRC	2002	2	ZAF_2_TSH	Tshwane MM	male	Y015_029	30	50	24.77179037765326	0.4632685032950292	0.10580141840343872	0.27266171333261546	0.6652496810953422
ZAF	circumcised	ZAF2002HSRC	2002	2	ZAF_2_TSH	Tshwane MM	male	Y030_049	23	40	15.823269359935486	0.3683841208399537	0.13527120917918906	0.15727877116727934	0.6457262939089299
ZAF	circumcised	ZAF2002HSRC	2002	2	ZAF_2_DC42	Sedibeng DM	male	Y015_049	10	27	12.351440943173737	0.4741614176626993	0.10522135771284602	0.28280794434280454	0.6734174518277514
ZAF	circumcised	ZAF2002HSRC	2002	2	ZAF_2_DC42	Sedibeng DM	male	Y015_064	10	29	13.696635180595203	0.48297398352218063	0.09742934052265484	0.30304297515161377	0.6674309228312847
ZAF	circumcised	ZAF2002HSRC	2002	2	ZAF_2_DC42	Sedibeng DM	male	Y015_999	10	33	14.80271100245815	0.359425615862181	0.08061532606993861	0.22026624245193271	0.5270733724979472
ZAF	circumcised	ZAF2002HSRC	2002	2	ZAF_2_DC42	Sedibeng DM	male	Y050_999	5	6	3.4386319261459155	0.12043850307361822	0.09633353154422648	0.02251858282007441	0.4486986649682074
ZAF	circumcised	ZAF2002HSRC	2002	2	ZAF_2_DC42	Sedibeng DM	male	Y015_024	8	12	4.28845843254183	0.5688258419868921	0.20860557444427588	0.19941379397681225	0.874800416108263
ZAF	circumcised	ZAF2002HSRC	2002	2	ZAF_2_DC42	Sedibeng DM	male	Y025_034	7	10	5.888872876456179	0.47373820108586023	0.07031031123799912	0.3412134053531086	0.6100693262885226
ZAF	circumcised	ZAF2002HSRC	2002	2	ZAF_2_DC42	Sedibeng DM	male	Y035_049	3	5	3.917530774044408	0.15275830135366503	0.116938706207126	0.02977006115018071	0.5144389155503204
ZAF	circumcised	ZAF2002HSRC	2002	2	ZAF_2_DC42	Sedibeng DM	male	Y050_064	2	2	1.907426399921259	0.6101513150430998	0.33692952981940555	0.08880859534721203	0.961733632799976
ZAF	circumcised	ZAF2002HSRC	2002	2	ZAF_2_DC42	Sedibeng DM	male	Y065_999	4	4	2.6158854902030813	0.03783369825185732	0.04338326075288237	0.00378914810030168	0.28901833554715417
ZAF	circumcised	ZAF2002HSRC	2002	2	ZAF_2_DC42	Sedibeng DM	male	Y010_019	6	13	6.290253473185609	0.3716148272767276	0.24008973720295657	0.07307246256534385	0.8160532054604588
ZAF	circumcised	ZAF2002HSRC	2002	2	ZAF_2_DC42	Sedibeng DM	male	Y025_049	8	15	8.10756591481442	0.4174758616928058	0.08637973563211825	0.26321733963255384	0.5897725225769539
ZAF	circumcised	ZAF2002HSRC	2002	2	ZAF_2_DC42	Sedibeng DM	male	Y005_009	6	8	2.8629444303411264	0.6018514542683854	0.2601971883662443	0.15251203293792812	0.9269939099968458
ZAF	circumcised	ZAF2002HSRC	2002	2	ZAF_2_DC42	Sedibeng DM	male	Y010_014	3	6	5.095390021741917	0	0	NA	NA
ZAF	circumcised	ZAF2002HSRC	2002	2	ZAF_2_DC42	Sedibeng DM	male	Y015_019	6	7	2.635555099395336	0.6545253131696943	0.22506826258601795	0.2121790724887383	0.9302036604167708
ZAF	circumcised	ZAF2002HSRC	2002	2	ZAF_2_DC42	Sedibeng DM	male	Y020_024	5	5	3.973551774300408	0.2989693008399385	0.209313061928191	0.05680674034050747	0.751232160308561
ZAF	circumcised	ZAF2002HSRC	2002	2	ZAF_2_DC42	Sedibeng DM	male	Y025_029	3	3	2.15539228130263	0.20618462572313445	0.21194571363443115	0.02011222861017234	0.7667325202821613
ZAF	circumcised	ZAF2002HSRC	2002	2	ZAF_2_DC42	Sedibeng DM	male	Y030_034	4	7	4.484078681806694	0.5237423797070906	0.0389025151188873	0.44753425084688664	0.5988607209349712
ZAF	circumcised	ZAF2002HSRC	2002	2	ZAF_2_DC42	Sedibeng DM	male	Y035_039	2	2	1.5931056930155831	0	0	NA	NA
ZAF	circumcised	ZAF2002HSRC	2002	2	ZAF_2_DC42	Sedibeng DM	male	Y040_044	2	3	2.4448521472358644	0.2210172941970971	0.17482157481984342	0.03733002396533951	0.6748967581980441
ZAF	circumcised	ZAF2002HSRC	2002	2	ZAF_2_DC42	Sedibeng DM	male	Y050_054	2	2	1.907426399921259	0.6101513150430998	0.33746391481788457	0.08845292551196315	0.9618953506620688
ZAF	circumcised	ZAF2002HSRC	2002	2	ZAF_2_DC42	Sedibeng DM	male	Y065_069	2	2	1.1847108854638548	0.08521825267732826	0.11098898642171556	0.00568658203435288	0.6027659597373672
ZAF	circumcised	ZAF2002HSRC	2002	2	ZAF_2_DC42	Sedibeng DM	male	Y070_074	2	2	1.4319898768045187	0	0	NA	NA
ZAF	circumcised	ZAF2002HSRC	2002	2	ZAF_2_DC42	Sedibeng DM	male	Y015_029	9	15	5.806847648071318	0.5041956790233948	0.2002755718982362	0.17458722947238955	0.8301971733386418
ZAF	circumcised	ZAF2002HSRC	2002	2	ZAF_2_DC42	Sedibeng DM	male	Y030_049	7	12	6.554321642361944	0.4490101326463952	0.06928799696546845	0.3200400972105561	0.5852214619826643
ZAF	circumcised	ZAF2002HSRC	2002	2	ZAF_2_DC48	West Rand DM	male	Y015_049	14	80	27.902277323781917	0.2841021152455234	0.06263454472583324	0.17831784152590605	0.4205242813373606
ZAF	circumcised	ZAF2002HSRC	2002	2	ZAF_2_DC48	West Rand DM	male	Y015_064	14	93	32.43021446397269	0.32147561700135585	0.05885072299368673	0.2182672728779486	0.4456642053789979
ZAF	circumcised	ZAF2002HSRC	2002	2	ZAF_2_DC48	West Rand DM	male	Y015_999	14	94	32.48340651270928	0.3220389822617569	0.05877551782448283	0.21890661255459745	0.44601503784450225
ZAF	circumcised	ZAF2002HSRC	2002	2	ZAF_2_DC48	West Rand DM	male	Y050_999	8	14	4.8732111545527435	0.6141367570583675	0.1938888765694508	0.2425243736734637	0.8877895292059762
ZAF	circumcised	ZAF2002HSRC	2002	2	ZAF_2_DC48	West Rand DM	male	Y015_024	11	15	5.254385259010834	0.12233650142276986	0.07394480134982032	0.0348814859354345	0.3496266065110023
ZAF	circumcised	ZAF2002HSRC	2002	2	ZAF_2_DC48	West Rand DM	male	Y025_034	10	15	3.6492235316765527	0.1946442340508905	0.130781092627113	0.04498990479331309	0.5535593334618624
ZAF	circumcised	ZAF2002HSRC	2002	2	ZAF_2_DC48	West Rand DM	male	Y035_049	14	50	19.219929145060853	0.34856677207281656	0.08124090244131393	0.2097247233419777	0.5189647286942561
ZAF	circumcised	ZAF2002HSRC	2002	2	ZAF_2_DC48	West Rand DM	male	Y050_064	7	13	4.804287665649279	0.6113293563240584	0.1946692312876486	0.23996248168969647	0.8868229860531465
ZAF	circumcised	ZAF2002HSRC	2002	2	ZAF_2_DC48	West Rand DM	male	Y065_999	1	1	1	1	0	NA	NA
ZAF	circumcised	ZAF2002HSRC	2002	2	ZAF_2_DC48	West Rand DM	male	Y010_019	4	8	4.273544643941005	0.04980539543436119	0.05279424801723314	0.00585245333376457	0.31819868735002044
ZAF	circumcised	ZAF2002HSRC	2002	2	ZAF_2_DC48	West Rand DM	male	Y025_049	14	65	22.672883648797445	0.31876094093627705	0.08273712311926515	0.1814971818865077	0.4968232883199777
ZAF	circumcised	ZAF2002HSRC	2002	2	ZAF_2_DC48	West Rand DM	male	Y005_009	4	5	4.2902975708155635	0.27912620326816745	0.23713303765001517	0.03701795843225481	0.7959272893884706
ZAF	circumcised	ZAF2002HSRC	2002	2	ZAF_2_DC48	West Rand DM	male	Y010_014	3	4	2.3162222533130006	0	0	NA	NA
ZAF	circumcised	ZAF2002HSRC	2002	2	ZAF_2_DC48	West Rand DM	male	Y015_019	4	4	2.206923646375302	0.08181995956049169	0.0930159043856161	0.00780942361956535	0.5022098581253899
ZAF	circumcised	ZAF2002HSRC	2002	2	ZAF_2_DC48	West Rand DM	male	Y020_024	9	11	5.663259976287004	0.1824472424188686	0.07730731143988974	0.07476681889218359	0.38129926054221464
ZAF	circumcised	ZAF2002HSRC	2002	2	ZAF_2_DC48	West Rand DM	male	Y025_029	6	8	2.7546779900229437	0.22798702272134197	0.161868448807153	0.04643235372075568	0.6417088040526127
ZAF	circumcised	ZAF2002HSRC	2002	2	ZAF_2_DC48	West Rand DM	male	Y030_034	5	7	2.2682502500294386	0	0	NA	NA
ZAF	circumcised	ZAF2002HSRC	2002	2	ZAF_2_DC48	West Rand DM	male	Y035_039	8	14	6.529092250382925	0.5113161822577226	0.2476966305003486	0.13037710100728875	0.8795497749685216
ZAF	circumcised	ZAF2002HSRC	2002	2	ZAF_2_DC48	West Rand DM	male	Y040_044	9	21	8.68850060673878	0.6151858809311689	0.1767143153329203	0.27014302476462154	0.8734955075408799
ZAF	circumcised	ZAF2002HSRC	2002	2	ZAF_2_DC48	West Rand DM	male	Y045_049	9	15	5.527271474477391	0.00105528857822435	0.00119717798615644	1.1405381518544526e-4	0.00968884237063996
ZAF	circumcised	ZAF2002HSRC	2002	2	ZAF_2_DC48	West Rand DM	male	Y050_054	6	10	2.58818738481989	0.3955731767283009	0.2820885252060226	0.06086249634033906	0.8685792829840878
ZAF	circumcised	ZAF2002HSRC	2002	2	ZAF_2_DC48	West Rand DM	male	Y055_059	3	3	2.6335839910622223	1	0	NA	NA
ZAF	circumcised	ZAF2002HSRC	2002	2	ZAF_2_DC48	West Rand DM	male	Y070_074	1	1	1	1	0	NA	NA
ZAF	circumcised	ZAF2002HSRC	2002	2	ZAF_2_DC48	West Rand DM	male	Y015_029	12	23	7.721931087573095	0.1683520035905705	0.08237050430391057	0.06006186351623552	0.3907250625680276
ZAF	circumcised	ZAF2002HSRC	2002	2	ZAF_2_DC48	West Rand DM	male	Y030_049	14	57	20.38065749344893	0.3367402297846097	0.07821073600588285	0.2035602617738291	0.5021198713805618
ZAF	circumcised	ZAF2008HSRC	2008	0	ZAF	South Africa	male	Y015_049	932	4032	1752.4049895756768	0.4091301397060194	0.01527562767945574	0.3795610219213434	0.4393715162461586
ZAF	circumcised	ZAF2008HSRC	2008	0	ZAF	South Africa	male	Y015_064	950	4808	2092.714404782896	0.41716155114412046	0.0141738564160202	0.3896713942177669	0.4451764869367203
ZAF	circumcised	ZAF2008HSRC	2008	0	ZAF	South Africa	male	Y015_999	957	5187	2284.4753906825244	0.424320410560174	0.01408788169004942	0.3969717396544219	0.4521405244061732
ZAF	circumcised	ZAF2008HSRC	2008	0	ZAF	South Africa	male	Y050_999	660	1155	562.8356808033252	0.4877055370827562	0.02370742947292347	0.4414786851254009	0.5341436557870897
ZAF	circumcised	ZAF2008HSRC	2008	0	ZAF	South Africa	male	Y015_024	745	1949	876.6778656017495	0.3365363121149502	0.01892024560383611	0.3005140299291901	0.37456434661505433
ZAF	circumcised	ZAF2008HSRC	2008	0	ZAF	South Africa	male	Y025_034	556	887	404.8724589923441	0.4594578361955246	0.02462270687414493	0.4117243632809006	0.5079469738794543
ZAF	circumcised	ZAF2008HSRC	2008	0	ZAF	South Africa	male	Y035_049	656	1196	507.7973670247245	0.4666627520846277	0.0248318731753421	0.4184609046395765	0.5154951596603754
ZAF	circumcised	ZAF2008HSRC	2008	0	ZAF	South Africa	male	Y050_064	525	776	354.6603349981066	0.4676101233129819	0.02754302352886247	0.4142109166072283	0.5217617703612291
ZAF	circumcised	ZAF2008HSRC	2008	0	ZAF	South Africa	male	Y065_999	311	379	211.65534889512463	0.5274715100559396	0.03714817653020531	0.4545950889181987	0.599195703700572
ZAF	circumcised	ZAF2008HSRC	2008	0	ZAF	South Africa	male	Y025_049	831	2083	905.5733221315116	0.4631496865220584	0.01874880742557811	0.4266677639717709	0.5000304263255231
ZAF	circumcised	ZAF2008HSRC	2008	0	ZAF	South Africa	male	Y015_019	596	1117	532.1388765488423	0.23623298473964305	0.02128868445706965	0.19707110424759905	0.28045880431179165
ZAF	circumcised	ZAF2008HSRC	2008	0	ZAF	South Africa	male	Y020_024	513	832	352.991598444024	0.4606846778879197	0.02929940230270532	0.4040257779444722	0.5183780998634063
ZAF	circumcised	ZAF2008HSRC	2008	0	ZAF	South Africa	male	Y025_029	367	486	215.56180570337503	0.4642519478125594	0.03193195939104506	0.4025467472260054	0.527071401802759
ZAF	circumcised	ZAF2008HSRC	2008	0	ZAF	South Africa	male	Y030_034	311	401	189.7848569725277	0.45362497519953937	0.03523382849752944	0.3858809690914448	0.5231310381685833
ZAF	circumcised	ZAF2008HSRC	2008	0	ZAF	South Africa	male	Y035_039	312	389	172.81263073616677	0.474812471340616	0.03714086051440204	0.403054206107638	0.5476262518976485
ZAF	circumcised	ZAF2008HSRC	2008	0	ZAF	South Africa	male	Y040_044	305	395	185.9024347366724	0.47330615947494514	0.03838782289120273	0.3992257413450738	0.5485808211388764
ZAF	circumcised	ZAF2008HSRC	2008	0	ZAF	South Africa	male	Y045_049	330	412	172.22601632039306	0.4503006258529107	0.0403911817036617	0.37302130354002855	0.53005492142419
ZAF	circumcised	ZAF2008HSRC	2008	0	ZAF	South Africa	male	Y050_054	277	337	142.4652632522355	0.4244966061079359	0.04103900961985488	0.34669721353102667	0.5062263436350304
ZAF	circumcised	ZAF2008HSRC	2008	0	ZAF	South Africa	male	Y055_059	218	248	125.57511971366728	0.530841624462051	0.04557974306820373	0.44147447802332374	0.6182735491932165
ZAF	circumcised	ZAF2008HSRC	2008	0	ZAF	South Africa	male	Y060_064	182	191	92.51602900036484	0.4667194999811451	0.05052104887708643	0.3702465074515899	0.5657473778303979
ZAF	circumcised	ZAF2008HSRC	2008	0	ZAF	South Africa	male	Y065_069	163	176	101.58938171159846	0.5099996560303826	0.05091835075139044	0.411117331774707	0.6081056207927451
ZAF	circumcised	ZAF2008HSRC	2008	0	ZAF	South Africa	male	Y070_074	88	91	49.865005341885215	0.4261380833058808	0.06847450362424369	0.3001818933251371	0.5624671907663064
ZAF	circumcised	ZAF2008HSRC	2008	0	ZAF	South Africa	male	Y075_079	54	56	33.71803911726614	0.6295678051847804	0.08380911627632957	0.45661284204655495	0.7746423057402513
ZAF	circumcised	ZAF2008HSRC	2008	0	ZAF	South Africa	male	Y080_999	53	56	27.899524446322012	0.6064503955420717	0.08888808239603158	0.42615884118767977	0.7617634746681864
ZAF	circumcised	ZAF2008HSRC	2008	0	ZAF	South Africa	male	Y015_029	813	2435	1062.0021053662813	0.3703191095704601	0.0174065786820434	0.3368965733019011	0.4050320944202394
ZAF	circumcised	ZAF2008HSRC	2008	0	ZAF	South Africa	male	Y030_049	758	1597	694.7752967277514	0.4627468939566897	0.02147998695231246	0.42100987878883095	0.5050125725557609
ZAF	circumcised	ZAF2008HSRC	2008	1	ZAF_1_WC	Western Cape	male	Y015_049	120	584	350.830965642151	0.3644488675290699	0.03801184038087843	0.2936435107476611	0.441652290289544
ZAF	circumcised	ZAF2008HSRC	2008	1	ZAF_1_WC	Western Cape	male	Y015_064	125	709	431.6630775035889	0.3783767802437773	0.03360148587872551	0.3150873000679375	0.4460988392584053
ZAF	circumcised	ZAF2008HSRC	2008	1	ZAF_1_WC	Western Cape	male	Y015_999	125	756	463.8574888717557	0.37280413682052066	0.03298642626602098	0.3107300552560829	0.43937402036492496
ZAF	circumcised	ZAF2008HSRC	2008	1	ZAF_1_WC	Western Cape	male	Y050_999	90	172	114.00479170102837	0.4015010583810277	0.04791154840413322	0.31216869408124964	0.4978926901826476
ZAF	circumcised	ZAF2008HSRC	2008	1	ZAF_1_WC	Western Cape	male	Y015_024	97	271	146.68332526140293	0.30258040481517506	0.03657261169926295	0.23600296878775048	0.37863150225611625
ZAF	circumcised	ZAF2008HSRC	2008	1	ZAF_1_WC	Western Cape	male	Y025_034	71	117	81.24526720021298	0.4276975020073791	0.06053305773141886	0.31519179794006186	0.5482133366791675
ZAF	circumcised	ZAF2008HSRC	2008	1	ZAF_1_WC	Western Cape	male	Y035_049	87	196	125.77463379502906	0.3830202976634496	0.06089412053470117	0.27253596602261343	0.5070739493956643
ZAF	circumcised	ZAF2008HSRC	2008	1	ZAF_1_WC	Western Cape	male	Y050_064	76	125	81.67743820660715	0.44564887384572865	0.05417791044317244	0.34341944069842656	0.5526933597354039
ZAF	circumcised	ZAF2008HSRC	2008	1	ZAF_1_WC	Western Cape	male	Y065_999	40	47	32.34281317436978	0.2928394840461983	0.0771104009479888	0.16638752032133602	0.46211848196439903
ZAF	circumcised	ZAF2008HSRC	2008	1	ZAF_1_WC	Western Cape	male	Y025_049	104	313	206.35451256596855	0.4017927296354544	0.04796741259531312	0.3123515322448232	0.4982866606076385
ZAF	circumcised	ZAF2008HSRC	2008	1	ZAF_1_WC	Western Cape	male	Y015_019	76	145	81.37604458959083	0.14309239478904934	0.03772620284340186	0.08371786352343558	0.23383045620359916
ZAF	circumcised	ZAF2008HSRC	2008	1	ZAF_1_WC	Western Cape	male	Y020_024	72	126	67.05833301246956	0.4581952240443412	0.0611454180668417	0.34290924369452463	0.5781382892272162
ZAF	circumcised	ZAF2008HSRC	2008	1	ZAF_1_WC	Western Cape	male	Y025_029	46	59	39.68011541753718	0.46387366069084607	0.07898384118184562	0.3170788064649734	0.6172079024750835
ZAF	circumcised	ZAF2008HSRC	2008	1	ZAF_1_WC	Western Cape	male	Y030_034	44	58	41.612670076129334	0.3948319035659944	0.07810748093639634	0.25583257596391856	0.5532103753566419
ZAF	circumcised	ZAF2008HSRC	2008	1	ZAF_1_WC	Western Cape	male	Y035_039	54	71	45.53879052424942	0.36260583542093167	0.09080533232566045	0.2084790680990793	0.5513122095627158
ZAF	circumcised	ZAF2008HSRC	2008	1	ZAF_1_WC	Western Cape	male	Y040_044	53	74	52.54088579821806	0.3154083722909305	0.06425608711878789	0.20453169343883396	0.4522211065756847
ZAF	circumcised	ZAF2008HSRC	2008	1	ZAF_1_WC	Western Cape	male	Y045_049	42	51	38.64210611197456	0.5135448329278748	0.08241724602839173	0.3560794972973163	0.6683665469211111
ZAF	circumcised	ZAF2008HSRC	2008	1	ZAF_1_WC	Western Cape	male	Y050_054	42	52	34.518999823393145	0.5192851289968183	0.07757208838658762	0.3700782182475543	0.6651297248791677
ZAF	circumcised	ZAF2008HSRC	2008	1	ZAF_1_WC	Western Cape	male	Y055_059	38	45	29.51066774749029	0.4141482686144928	0.08686615343675723	0.2595039125982608	0.5877963894982815
ZAF	circumcised	ZAF2008HSRC	2008	1	ZAF_1_WC	Western Cape	male	Y060_064	25	28	18.295107761580688	0.3787840985707647	0.11585995130824808	0.18850459522631935	0.6154622685091943
ZAF	circumcised	ZAF2008HSRC	2008	1	ZAF_1_WC	Western Cape	male	Y065_069	18	21	13.83231673915486	0.2425105320498712	0.1089454334534862	0.0910112755317146	0.5058548068706298
ZAF	circumcised	ZAF2008HSRC	2008	1	ZAF_1_WC	Western Cape	male	Y070_074	16	17	13.244293932841718	0.40201359404070497	0.12528840687738013	0.19488818226903096	0.6512165457427531
ZAF	circumcised	ZAF2008HSRC	2008	1	ZAF_1_WC	Western Cape	male	Y075_079	5	5	3.67038193498864	0.2611499426838846	0.22830915163026191	0.0335974386059656	0.7823016662833437
ZAF	circumcised	ZAF2008HSRC	2008	1	ZAF_1_WC	Western Cape	male	Y080_999	3	4	2.7874365025541135	0	0	NA	NA
ZAF	circumcised	ZAF2008HSRC	2008	1	ZAF_1_WC	Western Cape	male	Y015_029	101	330	184.93511597452357	0.3427254087551501	0.03505714433456617	0.27764075961432894	0.41431632523249656
ZAF	circumcised	ZAF2008HSRC	2008	1	ZAF_1_WC	Western Cape	male	Y030_049	96	254	166.75525644909098	0.38627096622697454	0.05247501843290991	0.2896968598615147	0.49270750529425134
ZAF	circumcised	ZAF2008HSRC	2008	1	ZAF_1_NC	Northern Cape	male	Y015_049	72	324	170.33707219950642	0.1773146187836098	0.03108401736528812	0.12430356444605913	0.2465675183310251
ZAF	circumcised	ZAF2008HSRC	2008	1	ZAF_1_NC	Northern Cape	male	Y015_064	72	409	214.6105753220976	0.1961494660933708	0.03859306535122435	0.1312143430570157	0.2827607062868023
ZAF	circumcised	ZAF2008HSRC	2008	1	ZAF_1_NC	Northern Cape	male	Y015_999	73	447	233.40069677598393	0.21548502249641344	0.04003610298652112	0.1472481842853782	0.30406824061856913
ZAF	circumcised	ZAF2008HSRC	2008	1	ZAF_1_NC	Northern Cape	male	Y050_999	55	123	63.06430454001216	0.3189809100979994	0.08046289235442938	0.18475909343794364	0.4918788947125791
ZAF	circumcised	ZAF2008HSRC	2008	1	ZAF_1_NC	Northern Cape	male	Y015_024	58	143	92.31170339056962	0.15362651798868027	0.03711752209885559	0.09398380856038156	0.241048831850852
ZAF	circumcised	ZAF2008HSRC	2008	1	ZAF_1_NC	Northern Cape	male	Y025_034	48	82	38.73696253701869	0.21327526124568827	0.05137544675688244	0.1294964933924722	0.3306666178762121
ZAF	circumcised	ZAF2008HSRC	2008	1	ZAF_1_NC	Northern Cape	male	Y035_049	50	99	60.975142242969135	0.1648524322976935	0.04902457941648105	0.08944144136434332	0.28401313417091767
ZAF	circumcised	ZAF2008HSRC	2008	1	ZAF_1_NC	Northern Cape	male	Y050_064	45	85	44.275625543443674	0.2691774756703703	0.08584996556088342	0.13538785647839582	0.46419586264700785
ZAF	circumcised	ZAF2008HSRC	2008	1	ZAF_1_NC	Northern Cape	male	Y065_999	31	38	18.79093777521473	0.4348073008775845	0.12441686684375657	0.2219146802885764	0.6748087013165439
ZAF	circumcised	ZAF2008HSRC	2008	1	ZAF_1_NC	Northern Cape	male	Y025_049	65	181	91.7909893159302	0.19059733750325425	0.03602051162436642	0.1296828725320971	0.2712081871014898
ZAF	circumcised	ZAF2008HSRC	2008	1	ZAF_1_NC	Northern Cape	male	Y015_019	45	83	51.077595348384456	0.12725575761276464	0.04703174440348692	0.05978030819903995	0.2505933891621719
ZAF	circumcised	ZAF2008HSRC	2008	1	ZAF_1_NC	Northern Cape	male	Y020_024	41	60	41.594216052350944	0.1903786635648164	0.06317191191792007	0.09527696961067832	0.3442836407904557
ZAF	circumcised	ZAF2008HSRC	2008	1	ZAF_1_NC	Northern Cape	male	Y025_029	33	50	31.8062991776493	0.22805234579815573	0.0656291008049702	0.1245519383276547	0.3802069118479591
ZAF	circumcised	ZAF2008HSRC	2008	1	ZAF_1_NC	Northern Cape	male	Y030_034	26	32	12.145030645010625	0.19449828633326496	0.08116536523775919	0.08043578989761951	0.39995723295022806
ZAF	circumcised	ZAF2008HSRC	2008	1	ZAF_1_NC	Northern Cape	male	Y035_039	27	39	24.87498663309162	0.1778815140130482	0.08806012495368264	0.06232828061971238	0.4132492819794507
ZAF	circumcised	ZAF2008HSRC	2008	1	ZAF_1_NC	Northern Cape	male	Y040_044	18	28	20.60642383693152	0.05159253349345776	0.03754175678488095	0.01194795368974064	0.19660668689916885
ZAF	circumcised	ZAF2008HSRC	2008	1	ZAF_1_NC	Northern Cape	male	Y045_049	24	32	23.797381859125903	0.2573234885272797	0.06967763965150021	0.14498043350247408	0.4145159303810807
ZAF	circumcised	ZAF2008HSRC	2008	1	ZAF_1_NC	Northern Cape	male	Y050_054	24	34	18.2660953614533	0.1950445582504858	0.08579740579071936	0.07665941641899135	0.4142333450683984
ZAF	circumcised	ZAF2008HSRC	2008	1	ZAF_1_NC	Northern Cape	male	Y055_059	23	30	13.408813550263536	0.42546105167628334	0.17957844844106213	0.14927945369125767	0.7575831712270529
ZAF	circumcised	ZAF2008HSRC	2008	1	ZAF_1_NC	Northern Cape	male	Y060_064	20	21	13.763579802464866	0.15410795181548598	0.08640893797950798	0.04733962639481643	0.4004558578783056
ZAF	circumcised	ZAF2008HSRC	2008	1	ZAF_1_NC	Northern Cape	male	Y065_069	11	12	6.960502910797244	0.38474081082678224	0.1976826700917741	0.10849046995658232	0.7626577754635087
ZAF	circumcised	ZAF2008HSRC	2008	1	ZAF_1_NC	Northern Cape	male	Y070_074	9	9	5.607846337725543	0.18834529115560047	0.1415174550626903	0.03643206017487251	0.5874897332385863
ZAF	circumcised	ZAF2008HSRC	2008	1	ZAF_1_NC	Northern Cape	male	Y075_079	5	6	3.1814551479227244	0.14678792798648482	0.1281027128901084	0.02264825038590587	0.5608778437383131
ZAF	circumcised	ZAF2008HSRC	2008	1	ZAF_1_NC	Northern Cape	male	Y080_999	10	11	4.937389131160114	0.7785250183525435	0.12938455742371216	0.4467923097680045	0.9386485679351184
ZAF	circumcised	ZAF2008HSRC	2008	1	ZAF_1_NC	Northern Cape	male	Y015_029	64	193	119.01467591789476	0.17942699397253226	0.04148110859880509	0.11180542920784188	0.27527169394243295
ZAF	circumcised	ZAF2008HSRC	2008	1	ZAF_1_NC	Northern Cape	male	Y030_049	59	131	60.838401790812256	0.17473380252231913	0.04325681612133814	0.10523355828374532	0.275977297846413
ZAF	circumcised	ZAF2008HSRC	2008	1	ZAF_1_EC	Eastern Cape	male	Y015_049	125	511	217.29012123845007	0.643523597854943	0.03893072371665249	0.5641625316534152	0.7157157176510558
ZAF	circumcised	ZAF2008HSRC	2008	1	ZAF_1_EC	Eastern Cape	male	Y015_064	127	622	270.62503594434486	0.660418934544541	0.03487043204387826	0.5891403048934928	0.7251017157617471
ZAF	circumcised	ZAF2008HSRC	2008	1	ZAF_1_EC	Eastern Cape	male	Y015_999	127	678	302.263868327067	0.6754679057649675	0.03378554496054422	0.6060992823048067	0.7379029595511669
ZAF	circumcised	ZAF2008HSRC	2008	1	ZAF_1_EC	Eastern Cape	male	Y050_999	98	167	98.92246754392954	0.7933318549191066	0.03852124480817393	0.7077823065557071	0.8588313170614681
ZAF	circumcised	ZAF2008HSRC	2008	1	ZAF_1_EC	Eastern Cape	male	Y015_024	105	266	127.69606156717693	0.4775557686392352	0.04256226608622284	0.3955138266179093	0.5608268491856983
ZAF	circumcised	ZAF2008HSRC	2008	1	ZAF_1_EC	Eastern Cape	male	Y025_034	76	114	55.80007003811997	0.7102788342099579	0.07069769138712038	0.5556147870514905	0.8277969891872748
ZAF	circumcised	ZAF2008HSRC	2008	1	ZAF_1_EC	Eastern Cape	male	Y035_049	81	131	43.21322290489172	0.8736229011829122	0.03558328758009684	0.7861195691993222	0.9285791174868948
ZAF	circumcised	ZAF2008HSRC	2008	1	ZAF_1_EC	Eastern Cape	male	Y050_064	75	111	62.21132640289745	0.7582680802610208	0.04994380381311633	0.64775114820731	0.842539590738145
ZAF	circumcised	ZAF2008HSRC	2008	1	ZAF_1_EC	Eastern Cape	male	Y065_999	43	56	36.740931776316465	0.8548851003148196	0.05290103726909124	0.7186267814093612	0.9314527575193354
ZAF	circumcised	ZAF2008HSRC	2008	1	ZAF_1_EC	Eastern Cape	male	Y025_049	110	245	97.88783442017905	0.7902548125066384	0.04580966680073788	0.6867089595554187	0.8662436220010317
ZAF	circumcised	ZAF2008HSRC	2008	1	ZAF_1_EC	Eastern Cape	male	Y015_019	83	160	96.846646780852	0.2068303966412515	0.04046313104263502	0.1385291102984826	0.29718995516713714
ZAF	circumcised	ZAF2008HSRC	2008	1	ZAF_1_EC	Eastern Cape	male	Y020_024	69	106	43.211896807533705	0.8054609177416973	0.04950530583247319	0.6903073483331639	0.884933943383225
ZAF	circumcised	ZAF2008HSRC	2008	1	ZAF_1_EC	Eastern Cape	male	Y025_029	47	61	29.90825003881671	0.7622400764080806	0.06775645640718564	0.6064058089936368	0.8696390666935752
ZAF	circumcised	ZAF2008HSRC	2008	1	ZAF_1_EC	Eastern Cape	male	Y030_034	44	53	27.488265988675085	0.6304996238188281	0.1211389771517052	0.3811250930993712	0.8254182500007873
ZAF	circumcised	ZAF2008HSRC	2008	1	ZAF_1_EC	Eastern Cape	male	Y035_039	33	38	11.539593070160516	0.8733843975247201	0.05588334144045787	0.7192527584095909	0.9489079066786568
ZAF	circumcised	ZAF2008HSRC	2008	1	ZAF_1_EC	Eastern Cape	male	Y040_044	34	38	20.124830788189488	0.8450344232701877	0.05699245237634786	0.6991305550327984	0.9275189212278284
ZAF	circumcised	ZAF2008HSRC	2008	1	ZAF_1_EC	Eastern Cape	male	Y045_049	44	55	24.060998287620126	0.8917083619460198	0.04686535264081577	0.7608032710593404	0.9551923528818694
ZAF	circumcised	ZAF2008HSRC	2008	1	ZAF_1_EC	Eastern Cape	male	Y050_054	38	45	23.126927289601976	0.8078888679345781	0.06043504209163933	0.6622104478125079	0.9002082540896146
ZAF	circumcised	ZAF2008HSRC	2008	1	ZAF_1_EC	Eastern Cape	male	Y055_059	31	38	23.231352048214536	0.7625981392616755	0.08754066508416601	0.5545967427967341	0.8923230396626959
ZAF	circumcised	ZAF2008HSRC	2008	1	ZAF_1_EC	Eastern Cape	male	Y060_064	25	28	20.974890227387668	0.6348619130208555	0.10278599369004895	0.4216704441217293	0.8056805120112385
ZAF	circumcised	ZAF2008HSRC	2008	1	ZAF_1_EC	Eastern Cape	male	Y065_069	24	27	18.76390609465297	0.8966414625798634	0.05073018779474611	0.7479250929902124	0.9620693787920804
ZAF	circumcised	ZAF2008HSRC	2008	1	ZAF_1_EC	Eastern Cape	male	Y070_074	10	11	6.931379952466801	0.573919171331989	0.19941013946158653	0.21409441918684485	0.8694538595685077
ZAF	circumcised	ZAF2008HSRC	2008	1	ZAF_1_EC	Eastern Cape	male	Y075_079	11	12	9.374365558819196	0.8894885561380166	0.07260486155135464	0.6542715627353403	0.9716174111298354
ZAF	circumcised	ZAF2008HSRC	2008	1	ZAF_1_EC	Eastern Cape	male	Y080_999	6	6	3.6699817701925	0.9840077177123449	0.01798226758935379	0.8675950159574317	0.9982722313454664
ZAF	circumcised	ZAF2008HSRC	2008	1	ZAF_1_EC	Eastern Cape	male	Y015_029	111	327	152.8346732383341	0.5512999382789256	0.04182943753949561	0.4686658091755595	0.6311957350661684
ZAF	circumcised	ZAF2008HSRC	2008	1	ZAF_1_EC	Eastern Cape	male	Y030_049	98	184	67.98542999669745	0.8027869201343788	0.05317729346554765	0.6781935921072012	0.8871672089859645
ZAF	circumcised	ZAF2008HSRC	2008	1	ZAF_1_FS	Free State	male	Y015_049	72	294	159.94166581196453	0.32708845284157784	0.0464573936339471	0.243225237870333	0.4236789849191169
ZAF	circumcised	ZAF2008HSRC	2008	1	ZAF_1_FS	Free State	male	Y015_064	73	329	180.8235018071705	0.33174437304546817	0.04377254359038222	0.25212712666561177	0.42230638944049825
ZAF	circumcised	ZAF2008HSRC	2008	1	ZAF_1_FS	Free State	male	Y015_999	73	348	192.43554200053237	0.338530518492159	0.04249720413824332	0.26080022610190706	0.42607442639887433
ZAF	circumcised	ZAF2008HSRC	2008	1	ZAF_1_FS	Free State	male	Y050_999	40	54	33.814277669155175	0.4070583350601412	0.07995802217727635	0.26397033347633125	0.5678672069358799
ZAF	circumcised	ZAF2008HSRC	2008	1	ZAF_1_FS	Free State	male	Y015_024	55	155	88.90975634481052	0.2632133032372442	0.05424456488476797	0.1711422483163585	0.3819891294410715
ZAF	circumcised	ZAF2008HSRC	2008	1	ZAF_1_FS	Free State	male	Y025_034	39	56	29.985299743209904	0.33227236242534847	0.06989209177707272	0.21159330430492845	0.47988518447013
ZAF	circumcised	ZAF2008HSRC	2008	1	ZAF_1_FS	Free State	male	Y035_049	46	83	48.4563828166365	0.4194643233778303	0.07418612376213264	0.28453580736984924	0.5676149772393718
ZAF	circumcised	ZAF2008HSRC	2008	1	ZAF_1_FS	Free State	male	Y050_064	32	35	21.9736253474304	0.3758578603725505	0.0939958664481466	0.21543121167052137	0.5690946780742723
ZAF	circumcised	ZAF2008HSRC	2008	1	ZAF_1_FS	Free State	male	Y065_999	15	19	11.88306408189436	0.4606684299805944	0.13011536117028424	0.2343177505963998	0.7044928544251031
ZAF	circumcised	ZAF2008HSRC	2008	1	ZAF_1_FS	Free State	male	Y025_049	62	139	76.258839747793985	0.37896567004614456	0.05601570456833302	0.2767919447905043	0.4931377664471115
ZAF	circumcised	ZAF2008HSRC	2008	1	ZAF_1_FS	Free State	male	Y015_019	41	81	48.220385255776726	0.16104812146221265	0.05192792208873931	0.08288871197564421	0.28963234070329297
ZAF	circumcised	ZAF2008HSRC	2008	1	ZAF_1_FS	Free State	male	Y020_024	43	74	40.712869642145115	0.38823750614747343	0.08705254817611813	0.23629535636407392	0.5655320775279017
ZAF	circumcised	ZAF2008HSRC	2008	1	ZAF_1_FS	Free State	male	Y025_029	19	23	15.036775598547294	0.3881650520420988	0.11403944598061871	0.19842487852456164	0.6191882733592334
ZAF	circumcised	ZAF2008HSRC	2008	1	ZAF_1_FS	Free State	male	Y030_034	25	33	15.20174452843694	0.2862965611536507	0.09585950730078664	0.13788908502058608	0.5015139095192473
ZAF	circumcised	ZAF2008HSRC	2008	1	ZAF_1_FS	Free State	male	Y035_039	20	22	12.376732048434768	0.6103172966719805	0.1331528997331567	0.34328923282527135	0.8243298493741499
ZAF	circumcised	ZAF2008HSRC	2008	1	ZAF_1_FS	Free State	male	Y040_044	22	29	18.304008707993873	0.4403510348516479	0.11287094583815102	0.24279710992535783	0.6587952457429636
ZAF	circumcised	ZAF2008HSRC	2008	1	ZAF_1_FS	Free State	male	Y045_049	23	32	21.678351510698675	0.21559839393218969	0.08219659931910887	0.09585787724262246	0.4160797200596474
ZAF	circumcised	ZAF2008HSRC	2008	1	ZAF_1_FS	Free State	male	Y050_054	15	15	10.20464483176852	0.4413601879793452	0.15450067511668358	0.1878869133288736	0.7295838212049285
ZAF	circumcised	ZAF2008HSRC	2008	1	ZAF_1_FS	Free State	male	Y055_059	13	13	7.478281999789815	0.2680234333355001	0.13480613108535344	0.08695244623318506	0.5846953069684596
ZAF	circumcised	ZAF2008HSRC	2008	1	ZAF_1_FS	Free State	male	Y060_064	7	7	4.917429465952621	0.345254822818029	0.2137399055775639	0.0763390414478038	0.7708706453918147
ZAF	circumcised	ZAF2008HSRC	2008	1	ZAF_1_FS	Free State	male	Y065_069	9	9	6.934231007903995	0.5522522350618733	0.18783533541373348	0.21770563100479903	0.8453566285682309
ZAF	circumcised	ZAF2008HSRC	2008	1	ZAF_1_FS	Free State	male	Y070_074	6	7	3.8054270562149264	0.30235874729763956	0.2013047913739743	0.06258814451983011	0.7377613206733551
ZAF	circumcised	ZAF2008HSRC	2008	1	ZAF_1_FS	Free State	male	Y075_079	2	2	1.1727697995496948	0.9199299092246018	0.10514751249113904	0.41182173819066725	0.9947236462695364
ZAF	circumcised	ZAF2008HSRC	2008	1	ZAF_1_FS	Free State	male	Y080_999	1	1	1	0	0	NA	NA
ZAF	circumcised	ZAF2008HSRC	2008	1	ZAF_1_FS	Free State	male	Y015_029	59	178	100.9599708417594	0.28884820953242796	0.05478721500159711	0.19407654584438225	0.4065531408493277
ZAF	circumcised	ZAF2008HSRC	2008	1	ZAF_1_FS	Free State	male	Y030_049	55	116	61.299193568878145	0.3765257150641866	0.06975815505657029	0.25223404926048626	0.5195126485884328
ZAF	circumcised	ZAF2008HSRC	2008	1	ZAF_1_KZN	KwaZulu-Natal	male	Y015_049	170	714	294.1739408693391	0.18417583531694756	0.02171523265450986	0.14534760404762903	0.23057821893680908
ZAF	circumcised	ZAF2008HSRC	2008	1	ZAF_1_KZN	KwaZulu-Natal	male	Y015_064	175	846	341.7930170599796	0.19376362292372087	0.0206890751713754	0.15639387883471464	0.23754833961679392
ZAF	circumcised	ZAF2008HSRC	2008	1	ZAF_1_KZN	KwaZulu-Natal	male	Y015_999	179	916	372.75660620678775	0.19007135772641004	0.01990504980047444	0.154077674526072	0.23216572524958937
ZAF	circumcised	ZAF2008HSRC	2008	1	ZAF_1_KZN	KwaZulu-Natal	male	Y050_999	122	202	85.52639904705754	0.21921997868130663	0.0510148910365428	0.13535902242962283	0.33491194175811384
ZAF	circumcised	ZAF2008HSRC	2008	1	ZAF_1_KZN	KwaZulu-Natal	male	Y015_024	135	357	132.5848293470378	0.11742314631662262	0.02397737503178863	0.07795038347605282	0.17313108804558197
ZAF	circumcised	ZAF2008HSRC	2008	1	ZAF_1_KZN	KwaZulu-Natal	male	Y025_034	102	161	77.73924530376924	0.24570310884620153	0.04635643296671862	0.16632526294256708	0.3471872240274549
ZAF	circumcised	ZAF2008HSRC	2008	1	ZAF_1_KZN	KwaZulu-Natal	male	Y035_049	117	196	85.62218932141641	0.2293365221432365	0.04688438460659209	0.15033404561490551	0.3335573643004825
ZAF	circumcised	ZAF2008HSRC	2008	1	ZAF_1_KZN	KwaZulu-Natal	male	Y050_064	94	132	50.63366138081316	0.26857173712425264	0.07125653804966185	0.15279650931604577	0.4277766190311081
ZAF	circumcised	ZAF2008HSRC	2008	1	ZAF_1_KZN	KwaZulu-Natal	male	Y065_999	61	70	35.6716110363454	0.13385111766683483	0.04849621451821134	0.0637333784661063	0.2597120877222698
ZAF	circumcised	ZAF2008HSRC	2008	1	ZAF_1_KZN	KwaZulu-Natal	male	Y025_049	157	357	161.61202641452496	0.23797534825473965	0.03198451701818171	0.18101262622768713	0.3061625048014151
ZAF	circumcised	ZAF2008HSRC	2008	1	ZAF_1_KZN	KwaZulu-Natal	male	Y015_019	114	222	81.14793482980113	0.06360296403214202	0.01713410720480722	0.03721061312020741	0.10664120314103714
ZAF	circumcised	ZAF2008HSRC	2008	1	ZAF_1_KZN	KwaZulu-Natal	male	Y020_024	90	135	51.56581558806935	0.20775772230196243	0.0555941682855199	0.11915033327767031	0.3370455226929591
ZAF	circumcised	ZAF2008HSRC	2008	1	ZAF_1_KZN	KwaZulu-Natal	male	Y025_029	69	90	49.218546545324614	0.186696331748852	0.05563291606688293	0.10067636890516164	0.32005687293507984
ZAF	circumcised	ZAF2008HSRC	2008	1	ZAF_1_KZN	KwaZulu-Natal	male	Y030_034	51	71	29.64961635116891	0.3225601973615029	0.0794546220263403	0.1892798255741771	0.49265918739359155
ZAF	circumcised	ZAF2008HSRC	2008	1	ZAF_1_KZN	KwaZulu-Natal	male	Y035_039	53	65	34.246814293964576	0.14132431118983205	0.0547656093654147	0.06363398915137719	0.2849967594557303
ZAF	circumcised	ZAF2008HSRC	2008	1	ZAF_1_KZN	KwaZulu-Natal	male	Y040_044	54	67	27.11531217010883	0.37154059690083896	0.10065212768936152	0.2025425096130734	0.5791419843027654
ZAF	circumcised	ZAF2008HSRC	2008	1	ZAF_1_KZN	KwaZulu-Natal	male	Y045_049	54	64	24.545104649738597	0.2015010808815905	0.07578911422038906	0.09111015555877672	0.38847592916940066
ZAF	circumcised	ZAF2008HSRC	2008	1	ZAF_1_KZN	KwaZulu-Natal	male	Y050_054	48	58	24.525249800498543	0.16604143755056833	0.07444548480566715	0.06490842723753251	0.36349524536625344
ZAF	circumcised	ZAF2008HSRC	2008	1	ZAF_1_KZN	KwaZulu-Natal	male	Y055_059	36	39	18.850362942698528	0.2779530431411667	0.11539590019316597	0.11090007473508907	0.5429697664986071
ZAF	circumcised	ZAF2008HSRC	2008	1	ZAF_1_KZN	KwaZulu-Natal	male	Y060_064	35	35	10.05555797163384	0.44252363278412815	0.16608424807563463	0.17502286691974425	0.7481154667534702
ZAF	circumcised	ZAF2008HSRC	2008	1	ZAF_1_KZN	KwaZulu-Natal	male	Y065_069	35	38	18.10547165470136	0.07334776061124464	0.04309815289713808	0.02233151537907283	0.2152506783454235
ZAF	circumcised	ZAF2008HSRC	2008	1	ZAF_1_KZN	KwaZulu-Natal	male	Y070_074	12	12	5.6788043826472885	0.2393415864978682	0.1416946873065413	0.06406019209396145	0.5912518246665086
ZAF	circumcised	ZAF2008HSRC	2008	1	ZAF_1_KZN	KwaZulu-Natal	male	Y075_079	9	9	6.069059373625732	0.3294023021888693	0.1944915519475091	0.08042628843319473	0.7339564981593826
ZAF	circumcised	ZAF2008HSRC	2008	1	ZAF_1_KZN	KwaZulu-Natal	male	Y080_999	11	11	6.395226376787404	0	0	NA	NA
ZAF	circumcised	ZAF2008HSRC	2008	1	ZAF_1_KZN	KwaZulu-Natal	male	Y015_029	150	447	181.80323265905812	0.13614974280941583	0.02397541275131507	0.0955927439524761	0.1902933220386125
ZAF	circumcised	ZAF2008HSRC	2008	1	ZAF_1_KZN	KwaZulu-Natal	male	Y030_049	137	267	112.42010238304844	0.25980490281509827	0.03831154710121433	0.19194058321484553	0.3415226973703469
ZAF	circumcised	ZAF2008HSRC	2008	1	ZAF_1_MP	Mpumalanga	male	Y015_049	73	327	186.65544864634072	0.3626568839617067	0.04160931247707265	0.2856340010962787	0.4474404335190076
ZAF	circumcised	ZAF2008HSRC	2008	1	ZAF_1_MP	Mpumalanga	male	Y015_064	74	377	217.1756143033123	0.36123271074575936	0.03886860721292806	0.28901506760935675	0.4403200519271967
ZAF	circumcised	ZAF2008HSRC	2008	1	ZAF_1_MP	Mpumalanga	male	Y015_999	74	407	237.0662113176036	0.35945940001204213	0.03966714623585302	0.28590150346618615	0.440274276208397
ZAF	circumcised	ZAF2008HSRC	2008	1	ZAF_1_MP	Mpumalanga	male	Y050_999	47	80	52.850257408239166	0.3447535096648058	0.06858645031462472	0.22491352865134448	0.4882259294685595
ZAF	circumcised	ZAF2008HSRC	2008	1	ZAF_1_MP	Mpumalanga	male	Y015_024	51	137	90.53757744279432	0.3149590979582285	0.05495026888908658	0.21819701853164655	0.43097674460253704
ZAF	circumcised	ZAF2008HSRC	2008	1	ZAF_1_MP	Mpumalanga	male	Y025_034	49	85	47.07707992986266	0.3491060306772732	0.07227768217314663	0.2233244970830825	0.5001136610779385
ZAF	circumcised	ZAF2008HSRC	2008	1	ZAF_1_MP	Mpumalanga	male	Y035_049	55	105	56.7004397310026	0.45917057854571314	0.07227633814548418	0.32429083067641	0.6003101847713298
ZAF	circumcised	ZAF2008HSRC	2008	1	ZAF_1_MP	Mpumalanga	male	Y050_064	37	50	31.88139358942021	0.35058141550458644	0.07230031589140734	0.22462893918578267	0.5014806940769899
ZAF	circumcised	ZAF2008HSRC	2008	1	ZAF_1_MP	Mpumalanga	male	Y065_999	23	30	21.00108991175501	0.3354457666098544	0.12205198245079368	0.14719707212612007	0.5961487931217594
ZAF	circumcised	ZAF2008HSRC	2008	1	ZAF_1_MP	Mpumalanga	male	Y025_049	67	190	98.80436312312128	0.3969481376523123	0.05561573336800864	0.294514052996579	0.5092901817810367
ZAF	circumcised	ZAF2008HSRC	2008	1	ZAF_1_MP	Mpumalanga	male	Y015_019	45	82	53.2283660649729	0.23887437780356569	0.05590618603301996	0.14659831473018617	0.3644301282505365
ZAF	circumcised	ZAF2008HSRC	2008	1	ZAF_1_MP	Mpumalanga	male	Y020_024	33	55	37.31386225100341	0.4250882879298246	0.09019953070476582	0.26399458408972765	0.6038348794891698
ZAF	circumcised	ZAF2008HSRC	2008	1	ZAF_1_MP	Mpumalanga	male	Y025_029	34	47	30.793101051778013	0.3994489310377172	0.08920145846119774	0.24295203917084157	0.579577453125419
ZAF	circumcised	ZAF2008HSRC	2008	1	ZAF_1_MP	Mpumalanga	male	Y030_034	31	38	17.763324924496303	0.2878762413057549	0.1049554137487202	0.12907507461412587	0.5244104486553268
ZAF	circumcised	ZAF2008HSRC	2008	1	ZAF_1_MP	Mpumalanga	male	Y035_039	21	26	15.506802096159888	0.4915196020530363	0.12963663453890573	0.25911953133609417	0.7276436554794596
ZAF	circumcised	ZAF2008HSRC	2008	1	ZAF_1_MP	Mpumalanga	male	Y040_044	24	33	20.423170822079214	0.5193676306296918	0.08529008931913871	0.35613997885169246	0.67856307409664
ZAF	circumcised	ZAF2008HSRC	2008	1	ZAF_1_MP	Mpumalanga	male	Y045_049	34	46	24.74027545381566	0.4066642130918639	0.11595117766638428	0.21087926811255667	0.6373979419315677
ZAF	circumcised	ZAF2008HSRC	2008	1	ZAF_1_MP	Mpumalanga	male	Y050_054	23	26	16.31045431468333	0.2890846546108498	0.10960216986655996	0.12508932057199887	0.5362926035759527
ZAF	circumcised	ZAF2008HSRC	2008	1	ZAF_1_MP	Mpumalanga	male	Y055_059	11	12	8.630020000978117	0.4483251553473277	0.1551524168613877	0.19201884818522244	0.7353746557633771
ZAF	circumcised	ZAF2008HSRC	2008	1	ZAF_1_MP	Mpumalanga	male	Y060_064	12	12	7.113055421196653	0.39203398377858656	0.17246219694165968	0.13505598698532764	0.7269959855884524
ZAF	circumcised	ZAF2008HSRC	2008	1	ZAF_1_MP	Mpumalanga	male	Y065_069	11	11	8.532046608847306	0.18874634477590865	0.11738755110188426	0.04923100791031691	0.51109666587869
ZAF	circumcised	ZAF2008HSRC	2008	1	ZAF_1_MP	Mpumalanga	male	Y070_074	9	9	5.4804658196371765	0.37165908467440534	0.1887476554560233	0.10820281969003732	0.742503133251059
ZAF	circumcised	ZAF2008HSRC	2008	1	ZAF_1_MP	Mpumalanga	male	Y075_079	5	5	3.588936084911276	0.5012997133886654	0.26643143682366943	0.1107011287625912	0.8903183543861728
ZAF	circumcised	ZAF2008HSRC	2008	1	ZAF_1_MP	Mpumalanga	male	Y080_999	5	5	4.325062398801528	0.3687977337706402	0.22605222513851303	0.0801252400025939	0.7967154057149293
ZAF	circumcised	ZAF2008HSRC	2008	1	ZAF_1_MP	Mpumalanga	male	Y015_029	60	184	119.89292098184522	0.3404286203609105	0.04693545602105999	0.255197696158403	0.43740778312295736
ZAF	circumcised	ZAF2008HSRC	2008	1	ZAF_1_MP	Mpumalanga	male	Y030_049	62	143	68.01217728411402	0.395823306709366	0.06705429238054665	0.2743921409701933	0.5316212212439052
ZAF	circumcised	ZAF2008HSRC	2008	1	ZAF_1_LIM	Limpopo	male	Y015_049	82	343	195.51315164698312	0.7606409850212646	0.03574357818675832	0.6838265294629958	0.8236072225492824
ZAF	circumcised	ZAF2008HSRC	2008	1	ZAF_1_LIM	Limpopo	male	Y015_064	84	411	227.58731953411896	0.7561270207067259	0.03310877199447414	0.6856048836317614	0.8150965489310531
ZAF	circumcised	ZAF2008HSRC	2008	1	ZAF_1_LIM	Limpopo	male	Y015_999	84	450	252.72017989056715	0.772352248676871	0.02963384516473691	0.7091592337552298	0.8251992786614635
ZAF	circumcised	ZAF2008HSRC	2008	1	ZAF_1_LIM	Limpopo	male	Y050_999	63	107	57.6831695628415	0.8082428217918979	0.06165336283569168	0.6590271039582555	0.9018811853391648
ZAF	circumcised	ZAF2008HSRC	2008	1	ZAF_1_LIM	Limpopo	male	Y015_024	69	192	111.45732733986094	0.7382325774426108	0.04729692357940854	0.6357812227270689	0.8200232815147518
ZAF	circumcised	ZAF2008HSRC	2008	1	ZAF_1_LIM	Limpopo	male	Y025_034	39	54	28.983784220144784	0.7357541493350833	0.09718835049276908	0.5110612617818586	0.8811933766962339
ZAF	circumcised	ZAF2008HSRC	2008	1	ZAF_1_LIM	Limpopo	male	Y035_049	57	97	61.4035414011402	0.8381862441498573	0.04582616784157896	0.7276176970690666	0.9094567204425976
ZAF	circumcised	ZAF2008HSRC	2008	1	ZAF_1_LIM	Limpopo	male	Y050_064	49	68	32.349615088145875	0.7313508005345367	0.09392521133355244	0.5161272203339856	0.8741809174562599
ZAF	circumcised	ZAF2008HSRC	2008	1	ZAF_1_LIM	Limpopo	male	Y065_999	33	39	25.33497227579102	0.9054490586770524	0.04349803509309465	0.7796204994215451	0.9628569555388328
ZAF	circumcised	ZAF2008HSRC	2008	1	ZAF_1_LIM	Limpopo	male	Y025_049	68	151	84.3065778372325	0.792500587992107	0.05354300150071082	0.6686083922707284	0.8784925381590001
ZAF	circumcised	ZAF2008HSRC	2008	1	ZAF_1_LIM	Limpopo	male	Y015_019	56	115	77.4232921059772	0.6732862708249602	0.06237932820453169	0.541723323192178	0.7822608094904213
ZAF	circumcised	ZAF2008HSRC	2008	1	ZAF_1_LIM	Limpopo	male	Y020_024	49	77	38.41758146430937	0.8260979231666465	0.06887852044104831	0.6498789493386735	0.9239969111916942
ZAF	circumcised	ZAF2008HSRC	2008	1	ZAF_1_LIM	Limpopo	male	Y025_029	24	27	17.5631653947425	0.7960967370282019	0.08279894604799677	0.5896078936209155	0.9138680194768152
ZAF	circumcised	ZAF2008HSRC	2008	1	ZAF_1_LIM	Limpopo	male	Y030_034	22	27	12.866188987450174	0.6829148552202629	0.154740223529422	0.34674381324929215	0.897318865061424
ZAF	circumcised	ZAF2008HSRC	2008	1	ZAF_1_LIM	Limpopo	male	Y035_039	28	32	22.40058171360081	0.8066945183237823	0.06916577641049801	0.6362999311169583	0.9087117723987111
ZAF	circumcised	ZAF2008HSRC	2008	1	ZAF_1_LIM	Limpopo	male	Y040_044	24	27	16.192680638733236	0.8859803077056618	0.0745503570877617	0.646549274300419	0.9705949206197888
ZAF	circumcised	ZAF2008HSRC	2008	1	ZAF_1_LIM	Limpopo	male	Y045_049	31	38	23.22978513056024	0.8347527010205013	0.05937722703577106	0.6848208742487759	0.9215335894941964
ZAF	circumcised	ZAF2008HSRC	2008	1	ZAF_1_LIM	Limpopo	male	Y050_054	25	31	12.708995832230809	0.7003694880726145	0.1654556002320904	0.3326431712736817	0.9163970109486184
ZAF	circumcised	ZAF2008HSRC	2008	1	ZAF_1_LIM	Limpopo	male	Y055_059	18	21	12.176451749270983	0.8292343463149446	0.08174866326771613	0.6103348705643472	0.9377135851361088
ZAF	circumcised	ZAF2008HSRC	2008	1	ZAF_1_LIM	Limpopo	male	Y060_064	16	16	8.68138530122605	0.6427597568886959	0.16089242396640366	0.3130353723052338	0.8766077852622893
ZAF	circumcised	ZAF2008HSRC	2008	1	ZAF_1_LIM	Limpopo	male	Y065_069	18	20	14.889451213572618	0.8816139535645188	0.06726729950667801	0.6780010406211129	0.9634206513678212
ZAF	circumcised	ZAF2008HSRC	2008	1	ZAF_1_LIM	Limpopo	male	Y070_074	6	6	3.449783041000825	0.9740155329877244	0.02907629527035617	0.7977424944055527	0.9972007831003332
ZAF	circumcised	ZAF2008HSRC	2008	1	ZAF_1_LIM	Limpopo	male	Y075_079	5	5	3.5127211307496293	0.8636774856496625	0.1384280828246634	0.38741319489108794	0.9844886547593658
ZAF	circumcised	ZAF2008HSRC	2008	1	ZAF_1_LIM	Limpopo	male	Y080_999	8	8	4.334550530275447	0.9837271066065902	0.01798283686033893	0.869903239597679	0.9981736212890474
ZAF	circumcised	ZAF2008HSRC	2008	1	ZAF_1_LIM	Limpopo	male	Y015_029	72	219	128.94342874200748	0.7456243469446154	0.04447271808749172	0.6492731164578752	0.8227328962497839
ZAF	circumcised	ZAF2008HSRC	2008	1	ZAF_1_LIM	Limpopo	male	Y030_049	64	124	66.74341799845084	0.791554879150256	0.05931371842205301	0.6524312187652536	0.8848215871357816
ZAF	circumcised	ZAF2008HSRC	2008	1	ZAF_1_NW	North West	male	Y015_049	57	232	130.00991050726972	0.2646477848101649	0.04831449992596619	0.1811555120724213	0.369267348026764
ZAF	circumcised	ZAF2008HSRC	2008	1	ZAF_1_NW	North West	male	Y015_064	58	279	160.6950380060231	0.27809699750030353	0.04222454252603425	0.20324271240369665	0.3677939674124804
ZAF	circumcised	ZAF2008HSRC	2008	1	ZAF_1_NW	North West	male	Y015_999	59	305	179.1448151228739	0.3015467107004953	0.0422969053866465	0.2255603295869628	0.3902325904180914
ZAF	circumcised	ZAF2008HSRC	2008	1	ZAF_1_NW	North West	male	Y050_999	36	73	53.71044566364085	0.4326312283003564	0.08185288735774267	0.2840004212992157	0.5944653926424728
ZAF	circumcised	ZAF2008HSRC	2008	1	ZAF_1_NW	North West	male	Y015_024	45	108	68.49761001110335	0.22936146841969587	0.06353232692018933	0.12826298280029666	0.37579493503274414
ZAF	circumcised	ZAF2008HSRC	2008	1	ZAF_1_NW	North West	male	Y025_034	32	50	27.33249575222953	0.3039498421387755	0.08767116618407615	0.16236195261294345	0.4959100679416297
ZAF	circumcised	ZAF2008HSRC	2008	1	ZAF_1_NW	North West	male	Y035_049	45	74	42.84858086354494	0.27185547712578606	0.07074143213063237	0.1563472583400577	0.42927824510349233
ZAF	circumcised	ZAF2008HSRC	2008	1	ZAF_1_NW	North West	male	Y050_064	30	47	34.78009404408429	0.35681793834823344	0.08043162254747638	0.21821423753647504	0.5244053690165659
ZAF	circumcised	ZAF2008HSRC	2008	1	ZAF_1_NW	North West	male	Y065_999	20	26	19.24763847053705	0.5496965980214941	0.11583992164027251	0.32788099088473627	0.7533713531014776
ZAF	circumcised	ZAF2008HSRC	2008	1	ZAF_1_NW	North West	male	Y025_049	54	124	68.12870031412885	0.2870711596328502	0.05968086507526672	0.1852473566536875	0.4162685560216924
ZAF	circumcised	ZAF2008HSRC	2008	1	ZAF_1_NW	North West	male	Y015_019	35	59	42.88212511381736	0.13599664613414378	0.05550483622869116	0.05870205171180577	0.2843250796705647
ZAF	circumcised	ZAF2008HSRC	2008	1	ZAF_1_NW	North West	male	Y020_024	31	49	29.41603598393028	0.3146559446761716	0.10421785577156718	0.15114486653310777	0.5420919959891022
ZAF	circumcised	ZAF2008HSRC	2008	1	ZAF_1_NW	North West	male	Y025_029	26	33	16.258994750756802	0.25164643117887864	0.11282243009829508	0.09414348018937532	0.5210774820953972
ZAF	circumcised	ZAF2008HSRC	2008	1	ZAF_1_NW	North West	male	Y030_034	14	17	11.302008876729545	0.39490394788721994	0.13631984731205016	0.17582810258022608	0.6662745126706094
ZAF	circumcised	ZAF2008HSRC	2008	1	ZAF_1_NW	North West	male	Y035_039	19	21	15.082310432506914	0.32554438947200615	0.126392663569185	0.13509286542343815	0.5986505715270944
ZAF	circumcised	ZAF2008HSRC	2008	1	ZAF_1_NW	North West	male	Y040_044	22	29	19.83978787953143	0.2734804320584608	0.09798624881864104	0.12525076044318956	0.4973872142820152
ZAF	circumcised	ZAF2008HSRC	2008	1	ZAF_1_NW	North West	male	Y045_049	21	24	11.769472599471191	0.22115323406593612	0.09973242049641728	0.08364591524658724	0.4690130792373533
ZAF	circumcised	ZAF2008HSRC	2008	1	ZAF_1_NW	North West	male	Y050_054	15	20	15.312720508924912	0.16334852725515903	0.08698251829155476	0.05310268407326222	0.40466137855145895
ZAF	circumcised	ZAF2008HSRC	2008	1	ZAF_1_NW	North West	male	Y055_059	15	16	11.922490888137387	0.4278629047730185	0.1485221066372475	0.18546974355881987	0.710655176533916
ZAF	circumcised	ZAF2008HSRC	2008	1	ZAF_1_NW	North West	male	Y060_064	10	11	8.277728188815507	0.5654362139085777	0.17663074997382444	0.24128712805669328	0.8418616348195983
ZAF	circumcised	ZAF2008HSRC	2008	1	ZAF_1_NW	North West	male	Y065_069	10	10	7.860039544449862	0.6077736461153783	0.16434499994103496	0.28633397363311397	0.8568270881217831
ZAF	circumcised	ZAF2008HSRC	2008	1	ZAF_1_NW	North West	male	Y070_074	8	8	5.49183265463495	0.3206212404177307	0.2047482168298696	0.06957516430861448	0.7486446986714264
ZAF	circumcised	ZAF2008HSRC	2008	1	ZAF_1_NW	North West	male	Y075_079	2	2	1.9722005275860277	1	7.832754026760696e-17	0.9999999999999996	1
ZAF	circumcised	ZAF2008HSRC	2008	1	ZAF_1_NW	North West	male	Y080_999	5	6	4.238676582751772	0.5374853860277625	0.25195594319467757	0.1374965847082385	0.8944181452731785
ZAF	circumcised	ZAF2008HSRC	2008	1	ZAF_1_NW	North West	male	Y015_029	55	141	76.47295603600395	0.23652431285259495	0.05944953934129678	0.13978501981665162	0.3713139945924002
ZAF	circumcised	ZAF2008HSRC	2008	1	ZAF_1_NW	North West	male	Y030_049	50	91	53.65861762851146	0.3023256373698301	0.06223113392084185	0.1955230091206183	0.4358600340350851
ZAF	circumcised	ZAF2008HSRC	2008	1	ZAF_1_GT	Gauteng	male	Y015_049	161	703	300.2709833401999	0.4122682606604088	0.03024177499606355	0.3545224359524314	0.4725341994678607
ZAF	circumcised	ZAF2008HSRC	2008	1	ZAF_1_GT	Gauteng	male	Y015_064	162	826	352.7965459147696	0.41142131928831577	0.02727777746083366	0.35919129461545196	0.465726393782215
ZAF	circumcised	ZAF2008HSRC	2008	1	ZAF_1_GT	Gauteng	male	Y015_999	163	880	372.5378484672479	0.4125397933202124	0.02682748500205819	0.3611357928197122	0.4659244522477977
ZAF	circumcised	ZAF2008HSRC	2008	1	ZAF_1_GT	Gauteng	male	Y050_999	109	177	76.20994449468951	0.4139538686338933	0.0560634139204	0.30989990079237806	0.5263005464311116
ZAF	circumcised	ZAF2008HSRC	2008	1	ZAF_1_GT	Gauteng	male	Y015_024	130	320	139.11884503082638	0.2577740096160802	0.04135090573735011	0.18525041080392915	0.3466112012730485
ZAF	circumcised	ZAF2008HSRC	2008	1	ZAF_1_GT	Gauteng	male	Y025_034	100	168	75.21726252816876	0.5523028083527184	0.04559428792877181	0.4622151943782368	0.639083077627884
ZAF	circumcised	ZAF2008HSRC	2008	1	ZAF_1_GT	Gauteng	male	Y035_049	118	215	95.82329824015392	0.45398464222500223	0.04989005329315112	0.3591499281930641	0.5522802497074653
ZAF	circumcised	ZAF2008HSRC	2008	1	ZAF_1_GT	Gauteng	male	Y050_064	87	123	53.782068149043624	0.4057774729100783	0.06762940978459867	0.28268630748650625	0.5419703813476539
ZAF	circumcised	ZAF2008HSRC	2008	1	ZAF_1_GT	Gauteng	male	Y065_999	45	54	27.03742537001762	0.4431979400129257	0.09934369560004168	0.2655699205579621	0.6366445630045929
ZAF	circumcised	ZAF2008HSRC	2008	1	ZAF_1_GT	Gauteng	male	Y025_049	144	383	169.83860009164798	0.5013267106020316	0.03486193154328503	0.4333962939014309	0.5692081849558969
ZAF	circumcised	ZAF2008HSRC	2008	1	ZAF_1_GT	Gauteng	male	Y015_019	101	170	76.91306427614127	0.22272356099830412	0.05313539594516715	0.1357038563208623	0.3433752304064588
ZAF	circumcised	ZAF2008HSRC	2008	1	ZAF_1_GT	Gauteng	male	Y020_024	85	150	62.72347272380715	0.29581629038448115	0.05268815181607766	0.20374674015829983	0.4081637001472499
ZAF	circumcised	ZAF2008HSRC	2008	1	ZAF_1_GT	Gauteng	male	Y025_029	69	96	38.082825362418546	0.5431229913235993	0.05832272284722453	0.42855557798293226	0.6533030233084722
ZAF	circumcised	ZAF2008HSRC	2008	1	ZAF_1_GT	Gauteng	male	Y030_034	54	72	38.34072978705449	0.564063874836127	0.06603987657295901	0.43322311326700874	0.6865537008249574
ZAF	circumcised	ZAF2008HSRC	2008	1	ZAF_1_GT	Gauteng	male	Y035_039	57	75	38.01622413283075	0.48437069224895446	0.06842151661262491	0.35446333821987475	0.6164250900221945
ZAF	circumcised	ZAF2008HSRC	2008	1	ZAF_1_GT	Gauteng	male	Y040_044	54	70	31.58876080181396	0.4716975639780988	0.09288268881330788	0.30072276621280386	0.6495807140406205
ZAF	circumcised	ZAF2008HSRC	2008	1	ZAF_1_GT	Gauteng	male	Y045_049	57	70	28.872049733653768	0.3925080040960137	0.09413166673619525	0.22960878020091768	0.5834512546858912
ZAF	circumcised	ZAF2008HSRC	2008	1	ZAF_1_GT	Gauteng	male	Y050_054	47	56	22.506874743731498	0.29553650185342184	0.09226220198632776	0.14966778042752127	0.49998018844436143
ZAF	circumcised	ZAF2008HSRC	2008	1	ZAF_1_GT	Gauteng	male	Y055_059	33	34	17.253019013709803	0.556272886869904	0.11944329827931648	0.3268685792792176	0.7639539903198242
ZAF	circumcised	ZAF2008HSRC	2008	1	ZAF_1_GT	Gauteng	male	Y060_064	32	33	16.176928522858415	0.4555480430616371	0.10843218201468602	0.26208808931391353	0.6634232011932863
ZAF	circumcised	ZAF2008HSRC	2008	1	ZAF_1_GT	Gauteng	male	Y065_069	27	28	14.419884837209176	0.44041642532275727	0.1310567244646646	0.21725434203157612	0.6905719732877306
ZAF	circumcised	ZAF2008HSRC	2008	1	ZAF_1_GT	Gauteng	male	Y070_074	12	12	5.281056124256729	0.5831062773133663	0.20846249676602063	0.20665438156220628	0.8824965818368851
ZAF	circumcised	ZAF2008HSRC	2008	1	ZAF_1_GT	Gauteng	male	Y075_079	10	10	6.004579222636004	0.3669989593732422	0.18877634069715424	0.1054781746233877	0.7403059115170637
ZAF	circumcised	ZAF2008HSRC	2008	1	ZAF_1_GT	Gauteng	male	Y080_999	4	4	2.891158784570877	0.5316289254474719	0.3024560390887793	0.09500038533224876	0.9246605846686208
ZAF	circumcised	ZAF2008HSRC	2008	1	ZAF_1_GT	Gauteng	male	Y015_029	141	416	166.44597321667123	0.34889439187157256	0.03648282116929344	0.28116888345555496	0.4233260818579932
ZAF	circumcised	ZAF2008HSRC	2008	1	ZAF_1_GT	Gauteng	male	Y030_049	137	287	134.15573434801794	0.4858335633308793	0.04351125723383691	0.40177445811340745	0.5707018192633846
ZAF	circumcised	ZAF2008HSRC	2008	2	ZAF_2_CPT	Cape Town MM	male	Y015_049	84	419	234.5463668634852	0.4508486019728146	0.0459074996576678	0.363394147609845	0.5414490311342202
ZAF	circumcised	ZAF2008HSRC	2008	2	ZAF_2_CPT	Cape Town MM	male	Y015_064	88	503	288.9231796317245	0.4488528123773178	0.04201070030429094	0.3686186005743388	0.5318403176701232
ZAF	circumcised	ZAF2008HSRC	2008	2	ZAF_2_CPT	Cape Town MM	male	Y015_999	88	535	310.1583343804307	0.4391268009793145	0.04151059052869051	0.3600746972840933	0.5213935977003479
ZAF	circumcised	ZAF2008HSRC	2008	2	ZAF_2_CPT	Cape Town MM	male	Y050_999	60	116	77.41633142219578	0.3963826246684494	0.05838043018674962	0.28929860089433485	0.5144139812659223
ZAF	circumcised	ZAF2008HSRC	2008	2	ZAF_2_CPT	Cape Town MM	male	Y015_024	73	212	111.90159897449628	0.37347826978185833	0.04179371812910987	0.2957964631916484	0.4582843384895159
ZAF	circumcised	ZAF2008HSRC	2008	2	ZAF_2_CPT	Cape Town MM	male	Y025_034	49	80	53.551402882439554	0.5022743554297968	0.07505033607736171	0.35909402181485234	0.6450826452227547
ZAF	circumcised	ZAF2008HSRC	2008	2	ZAF_2_CPT	Cape Town MM	male	Y035_049	58	127	72.81693065884652	0.5088434028174394	0.07994111914275145	0.35628028377064347	0.6597769236683467
ZAF	circumcised	ZAF2008HSRC	2008	2	ZAF_2_CPT	Cape Town MM	male	Y050_064	52	84	55.94314530478777	0.4386455382280768	0.06842400960712972	0.31189043938052796	0.573947248852988
ZAF	circumcised	ZAF2008HSRC	2008	2	ZAF_2_CPT	Cape Town MM	male	Y065_999	26	32	21.506695961779936	0.2913896391437956	0.09083680445786356	0.14793563218207978	0.4933993482655637
ZAF	circumcised	ZAF2008HSRC	2008	2	ZAF_2_CPT	Cape Town MM	male	Y025_049	71	207	125.5851501117948	0.505803275249694	0.06006902976272055	0.3898882815063716	0.6210977291123453
ZAF	circumcised	ZAF2008HSRC	2008	2	ZAF_2_CPT	Cape Town MM	male	Y015_019	56	108	64.19893612470861	0.201549799022271	0.05043111740067395	0.12016743770145738	0.31811963966252416
ZAF	circumcised	ZAF2008HSRC	2008	2	ZAF_2_CPT	Cape Town MM	male	Y020_024	57	104	52.5582023280982	0.5120112837776353	0.06729001422786265	0.38230071123691145	0.6401241453397403
ZAF	circumcised	ZAF2008HSRC	2008	2	ZAF_2_CPT	Cape Town MM	male	Y025_029	33	41	25.974985324881576	0.5138065669730277	0.10070044530879532	0.3241337204138845	0.6995844259638849
ZAF	circumcised	ZAF2008HSRC	2008	2	ZAF_2_CPT	Cape Town MM	male	Y030_034	29	39	27.62554915062822	0.4920696014853828	0.09347205621061436	0.3176232257840416	0.6684687544606802
ZAF	circumcised	ZAF2008HSRC	2008	2	ZAF_2_CPT	Cape Town MM	male	Y035_039	33	42	23.48070419909961	0.5154367804877353	0.12271210440555667	0.2888047106531601	0.7358928916696974
ZAF	circumcised	ZAF2008HSRC	2008	2	ZAF_2_CPT	Cape Town MM	male	Y040_044	35	47	31.78549735992444	0.4503018788122965	0.08987985219700306	0.2867692253915351	0.6253279497096078
ZAF	circumcised	ZAF2008HSRC	2008	2	ZAF_2_CPT	Cape Town MM	male	Y045_049	31	38	27.57008096682531	0.5652959036368571	0.09511320934829331	0.3784981673463336	0.7352248003650456
ZAF	circumcised	ZAF2008HSRC	2008	2	ZAF_2_CPT	Cape Town MM	male	Y050_054	27	33	22.855519496275328	0.6021055906018569	0.10501254730575613	0.39058262009615946	0.7813167307392799
ZAF	circumcised	ZAF2008HSRC	2008	2	ZAF_2_CPT	Cape Town MM	male	Y055_059	28	34	22.03759895154444	0.41151413468507414	0.0988011658652835	0.23915094425888175	0.6087166690594397
ZAF	circumcised	ZAF2008HSRC	2008	2	ZAF_2_CPT	Cape Town MM	male	Y060_064	15	17	12.045972054044768	0.23468256804723495	0.10565816574902584	0.08826100997963884	0.49273590551041296
ZAF	circumcised	ZAF2008HSRC	2008	2	ZAF_2_CPT	Cape Town MM	male	Y065_069	14	17	10.72913489410686	0.2545777112075924	0.1281463240326111	0.08333543603031963	0.5619742288960131
ZAF	circumcised	ZAF2008HSRC	2008	2	ZAF_2_CPT	Cape Town MM	male	Y070_074	11	12	10.462255118605992	0.38079072169734185	0.1223617549250752	0.1819326399614817	0.6296979960809002
ZAF	circumcised	ZAF2008HSRC	2008	2	ZAF_2_CPT	Cape Town MM	male	Y075_079	1	1	1	0	0	NA	NA
ZAF	circumcised	ZAF2008HSRC	2008	2	ZAF_2_CPT	Cape Town MM	male	Y080_999	2	2	1.2084422059218975	0	0	NA	NA
ZAF	circumcised	ZAF2008HSRC	2008	2	ZAF_2_CPT	Cape Town MM	male	Y015_029	74	253	136.0070677572255	0.4063484503820586	0.04038371027739898	0.3302189423489815	0.4872607600798405
ZAF	circumcised	ZAF2008HSRC	2008	2	ZAF_2_CPT	Cape Town MM	male	Y030_049	66	166	99.69583202983328	0.5035817674913732	0.06612529174275897	0.3765748094071342	0.6301281647824905
ZAF	circumcised	ZAF2008HSRC	2008	2	ZAF_2_DC1	West Coast DM	male	Y015_049	6	22	16.255597188168114	0.06273243900527754	0.03564044115373493	0.01999369598246424	0.1800456499755499
ZAF	circumcised	ZAF2008HSRC	2008	2	ZAF_2_DC1	West Coast DM	male	Y015_064	6	25	18.162618662178417	0.15550408864307272	0.06484892519989388	0.06537988129904894	0.32646654961509747
ZAF	circumcised	ZAF2008HSRC	2008	2	ZAF_2_DC1	West Coast DM	male	Y015_999	6	29	20.9256738202513	0.1510969744834936	0.0551591247283259	0.07116859077039532	0.2925211926253695
ZAF	circumcised	ZAF2008HSRC	2008	2	ZAF_2_DC1	West Coast DM	male	Y050_999	5	7	5.092921999047559	0.3581214252583799	0.07545428498939584	0.2267280912228575	0.5149518389301108
ZAF	circumcised	ZAF2008HSRC	2008	2	ZAF_2_DC1	West Coast DM	male	Y015_024	4	7	5.513012882804249	0.06141971307265144	0.03524613464704944	0.01936033983984986	0.17824303906845085
ZAF	circumcised	ZAF2008HSRC	2008	2	ZAF_2_DC1	West Coast DM	male	Y025_034	4	6	4.526480553574812	0.1063864995919653	0.0847673912204641	0.02031663997590116	0.40598214995340465
ZAF	circumcised	ZAF2008HSRC	2008	2	ZAF_2_DC1	West Coast DM	male	Y035_049	4	9	6.9419182199379925	0.02951907169240258	0.0294110077952514	0.0040501539768409	0.18534158186768215
ZAF	circumcised	ZAF2008HSRC	2008	2	ZAF_2_DC1	West Coast DM	male	Y050_064	2	3	2.396880136716291	0.5684091488625749	0.05983182397959505	0.44950828553675615	0.679915723917446
ZAF	circumcised	ZAF2008HSRC	2008	2	ZAF_2_DC1	West Coast DM	male	Y065_999	4	4	2.7778626258935466	0.1243976033339802	0.13134279838028837	0.01319259462612956	0.6015579613000478
ZAF	circumcised	ZAF2008HSRC	2008	2	ZAF_2_DC1	West Coast DM	male	Y025_049	5	15	11.381973636395374	0.06313194039092886	0.03841896369232128	0.01851607563188196	0.19400322825128444
ZAF	circumcised	ZAF2008HSRC	2008	2	ZAF_2_DC1	West Coast DM	male	Y015_019	4	6	4.85378072162605	0.08349609287553315	0.06514801908468336	0.01688412104012826	0.32581395324955936
ZAF	circumcised	ZAF2008HSRC	2008	2	ZAF_2_DC1	West Coast DM	male	Y020_024	1	1	1	0	0	NA	NA
ZAF	circumcised	ZAF2008HSRC	2008	2	ZAF_2_DC1	West Coast DM	male	Y025_029	2	2	1.8213443120839612	0	0	NA	NA
ZAF	circumcised	ZAF2008HSRC	2008	2	ZAF_2_DC1	West Coast DM	male	Y030_034	3	4	2.7051998198989873	0.1774681587132993	0.18297191439730587	0.01815768353594994	0.7156824745515471
ZAF	circumcised	ZAF2008HSRC	2008	2	ZAF_2_DC1	West Coast DM	male	Y035_039	3	4	3.7950567551272982	0	0	NA	NA
ZAF	circumcised	ZAF2008HSRC	2008	2	ZAF_2_DC1	West Coast DM	male	Y040_044	3	5	4.4118500042498745	0.09089994931676544	0.06106876378724908	0.02295253185652034	0.29853487211121366
ZAF	circumcised	ZAF2008HSRC	2008	2	ZAF_2_DC1	West Coast DM	male	Y050_054	1	2	1.9962905661478092	0.5215532091172431	5.5511151231257685e-17	0.521553209117243	0.5215532091172433
ZAF	circumcised	ZAF2008HSRC	2008	2	ZAF_2_DC1	West Coast DM	male	Y055_059	1	1	1	1	0	NA	NA
ZAF	circumcised	ZAF2008HSRC	2008	2	ZAF_2_DC1	West Coast DM	male	Y070_074	2	2	1.481118617135985	0.20405628020500335	0.23100907094997547	0.01553772403477997	0.8063646678692067
ZAF	circumcised	ZAF2008HSRC	2008	2	ZAF_2_DC1	West Coast DM	male	Y075_079	2	2	1.397212756687772	0	0	NA	NA
ZAF	circumcised	ZAF2008HSRC	2008	2	ZAF_2_DC1	West Coast DM	male	Y015_029	5	9	6.833587518468266	0.03898391348518291	0.02995099509918153	0.00839449526632249	0.16274625182909064
ZAF	circumcised	ZAF2008HSRC	2008	2	ZAF_2_DC1	West Coast DM	male	Y030_049	5	13	9.58076276269212	0.07653711332365806	0.05077089551744106	0.01987429804534416	0.2530414844033884
ZAF	circumcised	ZAF2008HSRC	2008	2	ZAF_2_DC2	Cape Winelands DM	male	Y015_049	18	76	53.39539702586603	0.16834250137216064	0.04951766055596467	0.09190127110814636	0.28818776303327776
ZAF	circumcised	ZAF2008HSRC	2008	2	ZAF_2_DC2	Cape Winelands DM	male	Y015_064	18	98	68.02079590898043	0.2175279574386217	0.0461006098980784	0.1405197709294469	0.3209777700088061
ZAF	circumcised	ZAF2008HSRC	2008	2	ZAF_2_DC2	Cape Winelands DM	male	Y015_999	18	105	73.08721331940589	0.23410793185569617	0.05626002707868641	0.14182139917367909	0.36117353925976825
ZAF	circumcised	ZAF2008HSRC	2008	2	ZAF_2_DC2	Cape Winelands DM	male	Y050_999	14	29	20.704811144673265	0.45858231807558897	0.13171495799891045	0.23044290042653703	0.7055170012476468
ZAF	circumcised	ZAF2008HSRC	2008	2	ZAF_2_DC2	Cape Winelands DM	male	Y015_024	9	24	12.439447490028062	0.0907103876201613	0.05938777934790827	0.02374891000411891	0.2903261896969485
ZAF	circumcised	ZAF2008HSRC	2008	2	ZAF_2_DC2	Cape Winelands DM	male	Y025_034	12	19	16.540155043109205	0.24409624613652384	0.08909719294127937	0.11137496736924504	0.4541466588335664
ZAF	circumcised	ZAF2008HSRC	2008	2	ZAF_2_DC2	Cape Winelands DM	male	Y035_049	14	33	24.59767871753641	0.16354530433393577	0.07604683966976127	0.06170865450949942	0.3675996271372372
ZAF	circumcised	ZAF2008HSRC	2008	2	ZAF_2_DC2	Cape Winelands DM	male	Y050_064	13	22	15.736276776941155	0.4509473304755402	0.11099339071433868	0.25436375620266566	0.6641369450173459
ZAF	circumcised	ZAF2008HSRC	2008	2	ZAF_2_DC2	Cape Winelands DM	male	Y065_999	6	7	5.11051119403977	0.4781405446887621	0.23884715392491632	0.12307724243652844	0.8567579497132428
ZAF	circumcised	ZAF2008HSRC	2008	2	ZAF_2_DC2	Cape Winelands DM	male	Y025_049	17	52	41.110833524114426	0.19491999366928228	0.0599914698612223	0.10269530710484943	0.3387037967339292
ZAF	circumcised	ZAF2008HSRC	2008	2	ZAF_2_DC2	Cape Winelands DM	male	Y015_019	7	15	6.6992856888769	0	0	NA	NA
ZAF	circumcised	ZAF2008HSRC	2008	2	ZAF_2_DC2	Cape Winelands DM	male	Y020_024	7	9	6.892413567447421	0.25556178017824316	0.1738898637852119	0.05413662327663506	0.6731035780232524
ZAF	circumcised	ZAF2008HSRC	2008	2	ZAF_2_DC2	Cape Winelands DM	male	Y025_029	7	11	8.971369562055745	0.44939874514646744	0.14355070850355808	0.2074832685410902	0.7178784596591785
ZAF	circumcised	ZAF2008HSRC	2008	2	ZAF_2_DC2	Cape Winelands DM	male	Y030_034	8	8	7.568824352415933	0	0	NA	NA
ZAF	circumcised	ZAF2008HSRC	2008	2	ZAF_2_DC2	Cape Winelands DM	male	Y035_039	8	9	6.522130270852581	0.07787936254785131	0.07208292912129197	0.01167208859635359	0.3765504081080253
ZAF	circumcised	ZAF2008HSRC	2008	2	ZAF_2_DC2	Cape Winelands DM	male	Y040_044	8	14	10.524793399551088	0.11697337016914404	0.07798866079813503	0.0292763260536873	0.3678258154800361
ZAF	circumcised	ZAF2008HSRC	2008	2	ZAF_2_DC2	Cape Winelands DM	male	Y045_049	8	10	8.833330704613719	0.3230373689400497	0.1591690045624658	0.10280815176928385	0.6652344151087806
ZAF	circumcised	ZAF2008HSRC	2008	2	ZAF_2_DC2	Cape Winelands DM	male	Y050_054	8	11	7.048501092927522	0.36120703451975406	0.15980650485125503	0.12701795443937008	0.6872573823445686
ZAF	circumcised	ZAF2008HSRC	2008	2	ZAF_2_DC2	Cape Winelands DM	male	Y055_059	6	6	4.919419841091345	0.5215142163235118	0.22427507416949968	0.15770081118085727	0.8638516218172946
ZAF	circumcised	ZAF2008HSRC	2008	2	ZAF_2_DC2	Cape Winelands DM	male	Y060_064	5	5	4.1563971311203	0.5553654716186197	0.2384742553781165	0.15836572676741045	0.8923704363839289
ZAF	circumcised	ZAF2008HSRC	2008	2	ZAF_2_DC2	Cape Winelands DM	male	Y065_069	2	2	1.9222303713351387	0.6005708914200788	0.3402947765085448	0.08529349525770807	0.9603875652319548
ZAF	circumcised	ZAF2008HSRC	2008	2	ZAF_2_DC2	Cape Winelands DM	male	Y070_074	2	2	1.6484365153943248	0.7309062942311966	0.27974475266930554	0.14326084194607755	0.977836976184877
ZAF	circumcised	ZAF2008HSRC	2008	2	ZAF_2_DC2	Cape Winelands DM	male	Y075_079	1	1	1	0	0	NA	NA
ZAF	circumcised	ZAF2008HSRC	2008	2	ZAF_2_DC2	Cape Winelands DM	male	Y080_999	1	2	1.8000000000000016	0	0	NA	NA
ZAF	circumcised	ZAF2008HSRC	2008	2	ZAF_2_DC2	Cape Winelands DM	male	Y015_029	11	35	21.290631184542796	0.22770800624289947	0.07273707407733734	0.11588707792222593	0.3987614027328704
ZAF	circumcised	ZAF2008HSRC	2008	2	ZAF_2_DC2	Cape Winelands DM	male	Y030_049	14	41	32.14998175452058	0.12663549267072702	0.05960195961632241	0.04800438314277688	0.29425396027065387
ZAF	circumcised	ZAF2008HSRC	2008	2	ZAF_2_DC3	Overberg DM	male	Y015_049	1	11	9.294903094833812	0.23311913688101385	1.2143064331837754e-17	0.23311913688101385	0.23311913688101388
ZAF	circumcised	ZAF2008HSRC	2008	2	ZAF_2_DC3	Overberg DM	male	Y015_064	2	14	5.883451089504394	0.46090884513065866	0.2674123582200783	0.09397379998462502	0.8757389484070762
ZAF	circumcised	ZAF2008HSRC	2008	2	ZAF_2_DC3	Overberg DM	male	Y015_999	2	14	5.883451089504394	0.46090884513065866	0.26741132767057685	0.09397449211622584	0.8757380637993742
ZAF	circumcised	ZAF2008HSRC	2008	2	ZAF_2_DC3	Overberg DM	male	Y050_999	2	3	1.9017391362505336	0.6656140549416198	0.31500304865185524	0.11051457224156548	0.969596552339203
ZAF	circumcised	ZAF2008HSRC	2008	2	ZAF_2_DC3	Overberg DM	male	Y015_024	1	6	5.3621780672211745	0	0	NA	NA
ZAF	circumcised	ZAF2008HSRC	2008	2	ZAF_2_DC3	Overberg DM	male	Y025_034	1	2	1.775270264395909	0.32210324124861917	5.551115123125778e-17	0.32210324124861905	0.3221032412486193
ZAF	circumcised	ZAF2008HSRC	2008	2	ZAF_2_DC3	Overberg DM	male	Y035_049	1	3	2.6268505997073692	0.48016152799712086	1.3877787807814475e-17	0.4801615279971208	0.4801615279971209
ZAF	circumcised	ZAF2008HSRC	2008	2	ZAF_2_DC3	Overberg DM	male	Y050_064	2	3	1.9017391362505336	0.6656140549416198	0.3150645239907222	0.11046136811264529	0.9696125067958804
ZAF	circumcised	ZAF2008HSRC	2008	2	ZAF_2_DC3	Overberg DM	male	Y025_049	1	5	4.399765460579405	0.41462639099563625	2.0816681711721833e-17	0.4146263909956362	0.4146263909956363
ZAF	circumcised	ZAF2008HSRC	2008	2	ZAF_2_DC3	Overberg DM	male	Y015_019	1	3	2.9999999999999996	0	0	NA	NA
ZAF	circumcised	ZAF2008HSRC	2008	2	ZAF_2_DC3	Overberg DM	male	Y020_024	1	3	2.6666666666666665	0	0	NA	NA
ZAF	circumcised	ZAF2008HSRC	2008	2	ZAF_2_DC3	Overberg DM	male	Y025_029	1	2	1.775270264395909	0.32210324124861917	5.551115123125763e-17	0.32210324124861905	0.3221032412486193
ZAF	circumcised	ZAF2008HSRC	2008	2	ZAF_2_DC3	Overberg DM	male	Y035_039	1	1	1	1	0	NA	NA
ZAF	circumcised	ZAF2008HSRC	2008	2	ZAF_2_DC3	Overberg DM	male	Y040_044	1	2	1.8000000000000016	0	0	NA	NA
ZAF	circumcised	ZAF2008HSRC	2008	2	ZAF_2_DC3	Overberg DM	male	Y050_054	1	1	1	0	0	NA	NA
ZAF	circumcised	ZAF2008HSRC	2008	2	ZAF_2_DC3	Overberg DM	male	Y060_064	2	2	1.720398509946121	0.701569684585875	0.29691022688688806	0.12734167680997852	0.9742751874971394
ZAF	circumcised	ZAF2008HSRC	2008	2	ZAF_2_DC3	Overberg DM	male	Y015_029	1	8	6.783403562912055	0.11192525759100616	0	0.11192525759100616	0.11192525759100616
ZAF	circumcised	ZAF2008HSRC	2008	2	ZAF_2_DC3	Overberg DM	male	Y030_049	1	3	2.6268505997073692	0.48016152799712086	1.3877787807814404e-17	0.4801615279971208	0.4801615279971209
ZAF	circumcised	ZAF2008HSRC	2008	2	ZAF_2_DC4	Garden Route DM	male	Y015_049	10	50	39.27289334681148	0.17394219741391895	0.08674864206799979	0.06058311484838024	0.4074202432579991
ZAF	circumcised	ZAF2008HSRC	2008	2	ZAF_2_DC4	Garden Route DM	male	Y015_064	10	62	49.07732017534222	0.17217407683419722	0.07303525247565358	0.07078974744938749	0.36216658574784266
ZAF	circumcised	ZAF2008HSRC	2008	2	ZAF_2_DC4	Garden Route DM	male	Y015_999	10	66	51.82886676087852	0.174704576011025	0.07152802774194744	0.07412625131588475	0.3588585378134225
ZAF	circumcised	ZAF2008HSRC	2008	2	ZAF_2_DC4	Garden Route DM	male	Y050_999	8	16	12.643694679915516	0.1773173381986124	0.07831328786661988	0.06999060513345164	0.38167956282936816
ZAF	circumcised	ZAF2008HSRC	2008	2	ZAF_2_DC4	Garden Route DM	male	Y015_024	9	19	15.130367662094129	0.0716472339226594	0.0479067545931581	0.01846347766284443	0.2404909327474264
ZAF	circumcised	ZAF2008HSRC	2008	2	ZAF_2_DC4	Garden Route DM	male	Y025_034	5	10	8.6524235729161	0.33160174058416053	0.22081425686341388	0.06576786493113407	0.7775930599855954
ZAF	circumcised	ZAF2008HSRC	2008	2	ZAF_2_DC4	Garden Route DM	male	Y035_049	9	21	17.23920921719167	0.183934961432929	0.09046300927955628	0.06469856468537753	0.4234335966177742
ZAF	circumcised	ZAF2008HSRC	2008	2	ZAF_2_DC4	Garden Route DM	male	Y050_064	6	12	10.615513888125408	0.16290317652397113	0.0640435954416867	0.07193942134555276	0.32820940546100974
ZAF	circumcised	ZAF2008HSRC	2008	2	ZAF_2_DC4	Garden Route DM	male	Y065_999	4	4	3.088656591313999	0.20451578339358523	0.19591763899694703	0.02369330498732141	0.7314462282709641
ZAF	circumcised	ZAF2008HSRC	2008	2	ZAF_2_DC4	Garden Route DM	male	Y025_049	9	31	24.93497405113862	0.21963853018518317	0.11695980947679983	0.06880240236056653	0.5174141200574125
ZAF	circumcised	ZAF2008HSRC	2008	2	ZAF_2_DC4	Garden Route DM	male	Y015_019	7	10	7.547567395975631	0	0	NA	NA
ZAF	circumcised	ZAF2008HSRC	2008	2	ZAF_2_DC4	Garden Route DM	male	Y020_024	6	9	7.747560632488152	0.15768611148474246	0.11101658688483698	0.03510239986140898	0.49066604833919086
ZAF	circumcised	ZAF2008HSRC	2008	2	ZAF_2_DC4	Garden Route DM	male	Y025_029	3	3	2.6329162399576647	0.23471814311504885	0.2242581770957631	0.02586077575387167	0.779904383913907
ZAF	circumcised	ZAF2008HSRC	2008	2	ZAF_2_DC4	Garden Route DM	male	Y030_034	4	7	6.135606904978381	0.38454564543470904	0.22046039209864193	0.09145300119040443	0.7950151100687447
ZAF	circumcised	ZAF2008HSRC	2008	2	ZAF_2_DC4	Garden Route DM	male	Y035_039	8	14	11.279592113090557	0.16480241269813906	0.08012762399190437	0.05930642342801597	0.3817935815339237
ZAF	circumcised	ZAF2008HSRC	2008	2	ZAF_2_DC4	Garden Route DM	male	Y040_044	5	5	4.883099664791187	0.19675449217025057	0.17751002868960497	0.02638811764005895	0.6888378093306053
ZAF	circumcised	ZAF2008HSRC	2008	2	ZAF_2_DC4	Garden Route DM	male	Y045_049	2	2	1.7536343009007285	0.3125909282931814	0.3043446334603668	0.02754370573610236	0.8795295600175054
ZAF	circumcised	ZAF2008HSRC	2008	2	ZAF_2_DC4	Garden Route DM	male	Y050_054	4	4	3.81270828704732	0	0	NA	NA
ZAF	circumcised	ZAF2008HSRC	2008	2	ZAF_2_DC4	Garden Route DM	male	Y055_059	3	4	3.5897639101751073	0.1890345423291578	0.1947678846010522	0.01895733398521196	0.737658459078648
ZAF	circumcised	ZAF2008HSRC	2008	2	ZAF_2_DC4	Garden Route DM	male	Y060_064	3	4	3.293964406548221	0.2939800869790513	0.14631662664651407	0.09467794930575488	0.6237619603798571
ZAF	circumcised	ZAF2008HSRC	2008	2	ZAF_2_DC4	Garden Route DM	male	Y065_069	2	2	1.7070137946201531	0	0	NA	NA
ZAF	circumcised	ZAF2008HSRC	2008	2	ZAF_2_DC4	Garden Route DM	male	Y070_074	1	1	1	0	0	NA	NA
ZAF	circumcised	ZAF2008HSRC	2008	2	ZAF_2_DC4	Garden Route DM	male	Y075_079	1	1	1	1	0	NA	NA
ZAF	circumcised	ZAF2008HSRC	2008	2	ZAF_2_DC4	Garden Route DM	male	Y015_029	9	22	17.741916464345124	0.09782880898018242	0.0553623005609038	0.03073837159127532	0.2704881018367309
ZAF	circumcised	ZAF2008HSRC	2008	2	ZAF_2_DC4	Garden Route DM	male	Y030_049	9	28	22.40508843595373	0.2182297913055361	0.11330669111421812	0.07058675023833119	0.5064212766391827
ZAF	circumcised	ZAF2008HSRC	2008	2	ZAF_2_DC5	Central Karoo DM	male	Y015_049	1	6	5.137467687790171	0.31945771215599944	0	0.3194577121559994	0.3194577121559994
ZAF	circumcised	ZAF2008HSRC	2008	2	ZAF_2_DC5	Central Karoo DM	male	Y015_064	1	7	6.136215410721976	0.42675057016948065	2.7755575615629086e-17	0.42675057016948065	0.42675057016948065
ZAF	circumcised	ZAF2008HSRC	2008	2	ZAF_2_DC5	Central Karoo DM	male	Y015_999	1	7	6.136215410721976	0.42675057016948065	2.775557561562898e-17	0.42675057016948065	0.42675057016948065
ZAF	circumcised	ZAF2008HSRC	2008	2	ZAF_2_DC5	Central Karoo DM	male	Y050_999	1	1	1	1	0	NA	NA
ZAF	circumcised	ZAF2008HSRC	2008	2	ZAF_2_DC5	Central Karoo DM	male	Y015_024	1	3	2.273146859751244	0	0	NA	NA
ZAF	circumcised	ZAF2008HSRC	2008	2	ZAF_2_DC5	Central Karoo DM	male	Y035_049	1	3	2.93122218292798	0.6305619806954903	5.55111512312579e-17	0.6305619806954903	0.6305619806954904
ZAF	circumcised	ZAF2008HSRC	2008	2	ZAF_2_DC5	Central Karoo DM	male	Y050_064	1	1	1	1	0	NA	NA
[truncated: 72,156 more rows]
